# Supplementary material for: Comparative transcriptome analysis reveals the genetic basis of coat color variation in Pashmina goat
Source: Sci Rep. 2019 Apr 23;9:6361. doi: 10.1038/s41598-019-42676-y (PMC6478727; doi:10.1038/s41598-019-42676-y)
Supplement: Supplementary file 2 — Supplementary Table 3 [file 41598_2019_42676_MOESM2_ESM.xlsx]

## Sheet: DEGs_White_Vs_Black
Gene_Identifier	Protein-type	Locus	sample_1	sample_2	value_1	value_2	log2(fold_change)	p_value
TYRP1	protein_coding	NC_022300.1:30671333-30687862	black	white	9.78607	0.119824	-6.35175	0.02575
LOC102184299	protein_coding	NC_022316.1:61535810-61552675	black	white	7.40101	0.146931	-5.65451	0.0183
S100A8	protein_coding	NC_022295.1:16018872-16019899	black	white	912.286	19.5915	-5.54119	5e-05
LOC102182273	protein_coding	NC_022295.1:16051594-16054238	black	white	454.798	19.6917	-4.52957	5e-05
LOC102179878	protein_coding	NC_022311.1:13731672-13739223	black	white	16.5395	0.868557	-4.25115	0.0056
S100A12	protein_coding	NC_022295.1:16038725-16040241	black	white	491.329	26.0101	-4.23954	5e-05
LOC102190429	protein_coding	NC_022305.1:44115080-44115583	black	white	81.5005	5.45167	-3.90204	5e-05
KRT4	protein_coding	NC_022297.1:26374428-26381614	black	white	38.2079	3.14131	-3.60443	5e-05
LOC102185461	protein_coding	NW_005113130.1:7-1565	black	white	5.10204	0.425846	-3.58267	0.001
MS4A8	protein_coding	NC_022321.1:35849091-35867264	black	white	9.5655	0.890425	-3.42527	5e-05
C28H10orf99	protein_coding	NC_022320.1:36662660-36671318	black	white	6.33984	0.617816	-3.3592	0.00155
LOC102181582	protein_coding	NC_022298.1:86118485-86120269	black	white	50.6625	5.14291	-3.30026	5e-05
SDS	protein_coding	NC_022309.1:60642622-60650656	black	white	19.0013	2.13233	-3.1556	5e-05
PTX3	protein_coding	NC_022293.1:108001491-108261942	black	white	41.8646	4.7154	-3.15028	5e-05
SELP	protein_coding	NC_022308.1:34909998-34957466	black	white	8.43137	0.968893	-3.12136	5e-05
MMP1	protein_coding	NC_022307.1:4803676-4812726	black	white	11.0365	1.30207	-3.0834	5e-05
LTF	protein_coding	NC_022314.1:52672388-52702799	black	white	2.82626	0.344124	-3.03789	5e-05
PMEL	protein_coding	NC_022297.1:55829081-55860316	black	white	30.8623	3.77351	-3.03187	0.0004
FOSL1	protein_coding	NC_022321.1:41819742-41826482	black	white	12.9684	1.66163	-2.96433	5e-05
CCL19	protein_coding	NC_022300.1:74222557-74224577	black	white	25.3619	3.66134	-2.79222	5e-05
FCN1	protein_coding	NC_022303.1:104403306-104411929	black	white	19.1855	3.48098	-2.46245	5e-05
CCKBR	protein_coding	NC_022307.1:44768113-44773002	black	white	2.03117	0.375548	-2.43524	0.00105
ACKR1	protein_coding	NC_022295.1:9957896-9960457	black	white	11.5565	2.15474	-2.42311	5e-05
HPDL	protein_coding	NC_022295.1:97156829-97158473	black	white	2.89831	0.562431	-2.36546	0.00135
TSPAN1	protein_coding	NC_022295.1:96338033-96342812	black	white	2.76708	0.546731	-2.33946	0.00615
LOC102186944	protein_coding	NW_005101104.1:147364-154542	black	white	394.258	78.4022	-2.33017	5e-05
RRAD	protein_coding	NC_022310.1:33907055-33909972	black	white	2.60937	0.528619	-2.3034	0.00405
TNC	protein_coding	NC_022300.1:102192029-102294175	black	white	66.2753	13.7325	-2.27088	5e-05
LOC102191166	protein_coding	NC_022310.1:44100292-44101838	black	white	2758.83	573.545	-2.26608	5e-05
PTGES	protein_coding	NC_022303.1:98531845-98540396	black	white	125.733	26.2148	-2.26191	5e-05
LOC102176375	protein_coding	NC_022315.1:27071718-27074135	black	white	1.56457	0.33764	-2.21221	0.03005
FAM3B	protein_coding	NC_022293.1:139160885-139213459	black	white	1.74639	0.384024	-2.18511	0.002
C3H1orf162	protein_coding	NC_022295.1:29712761-29718003	black	white	13.9842	3.09732	-2.1747	0.0001
LOC102182304	protein_coding	NW_005106171.1:67-2850	black	white	1.50583	0.334184	-2.17184	0.04315
LOC102175876	protein_coding	NC_022307.1:46079969-46081613	black	white	5.71358	1.27066	-2.16881	0.0191
LOC106503307	lncRNA	NC_022312.1:3990621-4000260	black	white	3.22923	0.728784	-2.14763	0.03335
CAPN14	protein_coding	NC_022303.1:67611992-67651744	black	white	2.49637	0.567688	-2.13666	0.00055
RTP4	protein_coding	NC_022293.1:78321591-78325552	black	white	1.71375	0.401897	-2.09226	0.0044
ACSM1	protein_coding	NC_022317.1:18216555-18279545	black	white	3.54634	0.836621	-2.08368	0.00045
LOC102184958	lncRNA	NC_022315.1:26778357-26780456	black	white	3.03439	0.716767	-2.08183	0.0043
ISG15	protein_coding	NC_022308.1:49027148-49028243	black	white	26.1668	6.25533	-2.06458	5e-05
LOC102187768	protein_coding	NC_022300.1:85911474-85920953	black	white	1.37059	0.328731	-2.05982	0.03075
CXCL8	protein_coding	NC_022298.1:86039987-86043468	black	white	8.97873	2.17923	-2.0427	0.00255
CHI3L2	protein_coding	NC_022295.1:30044271-30059963	black	white	1.79743	0.43677	-2.04098	0.01405
LOC102184404	protein_coding	NC_022297.1:24516199-24521181	black	white	2087.58	514.87	-2.01955	5e-05
KLK6	protein_coding	NC_022310.1:55397148-55405687	black	white	352.255	86.9876	-2.01774	5e-05
SLC11A1	protein_coding	NC_022294.1:105762703-105773457	black	white	1.22411	0.30819	-1.98985	0.01245
CSF3R	protein_coding	NC_022295.1:105626439-105637359	black	white	2.16583	0.547672	-1.98354	0.00065
EFCAB9	protein_coding	NC_022312.1:3990621-4000260	black	white	4.36066	1.11374	-1.96914	0.0463
LOC102179091	protein_coding	NC_022299.1:14046323-14090824	black	white	1.0552	0.27002	-1.96638	0.00985
LOC102173556	protein_coding	NW_005102563.1:927-1137	black	white	942.898	244.117	-1.94953	5e-05
MSR1	protein_coding	NC_022319.1:19680492-19759650	black	white	2.92036	0.759945	-1.94218	0.00205
SELL	protein_coding	NC_022308.1:34998076-35038903	black	white	1.29664	0.34299	-1.91854	0.0313
PI3	protein_coding	NC_022305.1:71543123-71550101	black	white	3.89831	1.04606	-1.89788	0.0266
ISG20	protein_coding	NC_022313.1:17693503-17710679	black	white	4.46221	1.21657	-1.87494	0.00755
VNN2	protein_coding	NC_022301.1:57503856-57528681	black	white	18.0372	4.95536	-1.86392	5e-05
LOC102174708	protein_coding	NC_022315.1:24440917-24462797	black	white	14.7126	4.20359	-1.80736	0.0006
SPINK9	protein_coding	NC_022299.1:55991016-55997934	black	white	106.106	30.406	-1.80307	0.0001
MAP28	protein_coding	NC_022314.1:51384687-51386585	black	white	4.66728	1.35833	-1.78075	0.049
SH2B2	protein_coding	NC_022317.1:34643366-34647751	black	white	5.34407	1.58234	-1.75588	0.01695
DDAH1	protein_coding	NC_022295.1:55288790-55442344	black	white	0.883699	0.261801	-1.75509	0.0239
FABP3	protein_coding	NC_022294.1:121470475-121478993	black	white	20.7665	6.1826	-1.74797	0.00075
PLA2G4F	protein_coding	NC_022302.1:33915619-33930615	black	white	3.20815	0.957516	-1.74437	0.0001
AADACL3	protein_coding	NC_022308.1:52294987-52324761	black	white	18.2875	5.50214	-1.73279	5e-05
LOC102188618	protein_coding	NC_022310.1:23439624-23441882	black	white	58.3842	17.6958	-1.72217	5e-05
SELE	protein_coding	NC_022308.1:35044985-35057609	black	white	33.3646	10.2023	-1.70942	5e-05
LOC102185826	protein_coding	NW_005101716.1:470-9420	black	white	1.11764	0.346608	-1.68908	0.02815
ADAMTS4	protein_coding	NC_022295.1:7787360-7795139	black	white	12.3449	3.84385	-1.68329	5e-05
LOC102191341	protein_coding	NC_022303.1:48656010-48658459	black	white	26.4785	8.25331	-1.68178	0.0013
LOC106503694	lncRNA	NC_022320.1:11744903-11754878	black	white	2.51324	0.78693	-1.67524	0.0211
IFIT2	protein_coding	NC_022318.1:10072068-10080971	black	white	5.47221	1.71755	-1.67177	0.0001
MMP19	protein_coding	NC_022297.1:55902709-55908845	black	white	14.0537	4.45542	-1.65732	5e-05
PLAUR	protein_coding	NC_022310.1:50679572-50692070	black	white	21.3906	6.87576	-1.63739	5e-05
GPRC5A	protein_coding	NC_022297.1:89257362-89277728	black	white	3.06096	0.984777	-1.63612	0.00425
LOC102168428	protein_coding	NC_022321.1:25342822-25361500	black	white	8.31052	2.68683	-1.62903	0.012
TREM1	protein_coding	NC_022315.1:14762625-14777165	black	white	4.48278	1.45168	-1.62667	0.0068
CXCR1	protein_coding	NC_022294.1:105587090-105592060	black	white	2.64348	0.85679	-1.62542	0.01395
LOC106503620	lncRNA	NC_022317.1:35359467-35365346	black	white	2.13995	0.695561	-1.62133	0.01955
LOC102169125	protein_coding	NC_022310.1:44208702-44211022	black	white	6961.92	2273.75	-1.61441	0.01805
LOC102181154	protein_coding	NC_022311.1:13807512-13809390	black	white	5.73852	1.87439	-1.61426	0.0233
C1QTNF5	protein_coding	NC_022307.1:28183371-28184160	black	white	21.0197	6.90634	-1.60575	0.0006
CD274	protein_coding	NC_022300.1:38015901-38045112	black	white	2.17552	0.715035	-1.60527	0.03735
PDPN	protein_coding	NC_022308.1:51523483-51558642	black	white	61.8595	20.3524	-1.60379	5e-05
LOC106503120	protein_coding	NC_022310.1:43909905-43911525	black	white	3030.42	1031.65	-1.55456	0.00055
FAM167B	protein_coding	NC_022294.1:120724010-120726715	black	white	7.98718	2.74316	-1.54185	0.00125
S100A7	protein_coding	NC_022295.1:15942673-15946375	black	white	2286.99	790.225	-1.53312	5e-05
LOC102180344	lncRNA	NC_022311.1:13754961-13756193	black	white	134.302	46.5526	-1.52855	0.00085
CD7	protein_coding	NC_022311.1:49443055-49491912	black	white	16.2585	5.69186	-1.51422	5e-05
NT5C	protein_coding	NC_022311.1:55173392-55174543	black	white	39.3777	13.7907	-1.51368	0.0002
LOC106501751	protein_coding	NC_022321.1:48264833-48265156	black	white	268.594	94.5047	-1.50697	0.0001
SLC17A9	protein_coding	NW_005101231.1:126676-136779	black	white	5.12121	1.80988	-1.50059	0.0012
LOC106501894	protein_coding	NW_005171388.1:424-879	black	white	12.9436	4.59449	-1.49426	0.0199
TYR	protein_coding	NC_022321.1:5461793-5571971	black	white	1.98074	0.704096	-1.4922	0.01935
TIMP1	protein_coding	NC_022322.1:81959477-82022859	black	white	412.824	147.921	-1.4807	5e-05
LOC102178261	protein_coding	NC_022299.1:13841691-13842212	black	white	86.3022	30.9319	-1.4803	0.00125
S100Z	protein_coding	NC_022302.1:7830165-7833385	black	white	2.37793	0.853629	-1.47802	0.0486
LOC102180574	protein_coding	NC_022297.1:93475208-93489919	black	white	3.46113	1.27534	-1.44035	0.02325
CRABP1	protein_coding	NC_022313.1:28582173-28589104	black	white	68.1628	25.2724	-1.43142	5e-05
WISP1	protein_coding	NC_022306.1:18754217-18766394	black	white	2.71644	1.00775	-1.43058	0.005
LOC102170343	protein_coding	NC_022308.1:2468019-2468388	black	white	234.354	87.6432	-1.41897	0.00135
PGLYRP1	protein_coding	NC_022310.1:51962698-51966944	black	white	80.3645	30.2652	-1.4089	0.00015
PRR7	protein_coding	NC_022299.1:35246416-35246842	black	white	39.2062	14.8532	-1.40031	0.0444
RGS16	protein_coding	NC_022308.1:61288563-61292592	black	white	5.55889	2.12836	-1.38505	0.01855
RND1	protein_coding	NC_022297.1:29849832-29856792	black	white	2.93661	1.13469	-1.37185	0.0163
RHBG	protein_coding	NC_022295.1:13488200-13500660	black	white	3.43234	1.32994	-1.36783	0.01805
BCL3	protein_coding	NW_005102923.1:40726-45636	black	white	21.6252	8.38832	-1.36626	0.0054
THBS1	protein_coding	NC_022302.1:31586845-31601889	black	white	201.208	78.5561	-1.35689	0.0029
GPR83	protein_coding	NC_022307.1:728655-744109	black	white	2.30486	0.904435	-1.34959	0.00705
DNAJC12	protein_coding	NC_022320.1:22043654-22086874	black	white	3.62054	1.42909	-1.34111	0.0247
MANF	protein_coding	NC_022314.1:49156644-49159605	black	white	192.324	76.154	-1.33655	5e-05
SDF2L1	protein_coding	NC_022309.1:71270439-71271696	black	white	41.3122	16.3725	-1.33529	0.00235
LOC102180556	protein_coding	NC_022316.1:61506931-61513919	black	white	3.10182	1.23224	-1.33183	0.0176
LOC102182197	protein_coding	NC_022296.1:102934722-102941335	black	white	383.663	152.647	-1.32964	0.0003
LOC102175114	protein_coding	NW_005101661.1:99132-120294	black	white	1.63277	0.651146	-1.32627	0.0084
HMGCS2	protein_coding	NC_022295.1:21493778-21524417	black	white	1.91582	0.772636	-1.3101	0.0258
POU6F1	protein_coding	NC_022297.1:27544561-27568973	black	white	4.67846	1.89338	-1.30507	0.00285
KLK14	protein_coding	NC_022310.1:55486311-55492130	black	white	7.69373	3.11526	-1.30433	0.00705
APRT	protein_coding	NC_022310.1:13518349-13520882	black	white	73.8216	29.9971	-1.29922	5e-05
LOC100861279	protein_coding	NC_022306.1:55227854-55232372	black	white	649.309	264.71	-1.29449	0.0004
LOC102180619	protein_coding	NC_022310.1:55869522-55875817	black	white	6.28059	2.59877	-1.27307	0.0412
DCT	protein_coding	NC_022304.1:66588103-66627511	black	white	2.50077	1.04773	-1.25511	0.01855
ENPP2	protein_coding	NC_022306.1:91060620-91193576	black	white	31.7461	13.369	-1.24768	0.0002
LOC106503615	protein_coding	NC_022317.1:25885839-25887807	black	white	3.51243	1.48488	-1.24212	0.01355
TNK1	protein_coding	NC_022311.1:26363931-26376581	black	white	17.5867	7.43779	-1.24154	0.03355
CCDC85B	protein_coding	NC_022321.1:41818097-41819719	black	white	18.2511	7.73742	-1.23806	0.00195
FGFBP1	protein_coding	NC_022298.1:108170235-108173289	black	white	172.335	73.1716	-1.23586	0.00025
BCL2L15	protein_coding	NC_022295.1:27403462-27414429	black	white	7.03937	2.99617	-1.23233	0.034
NPHS2	protein_coding	NC_022308.1:58368744-58388271	black	white	7.96602	3.39073	-1.23226	0.0056
LOC102176691	protein_coding	NC_022302.1:23190613-23196937	black	white	18.0935	7.7195	-1.22889	0.0014
LOC102180965	protein_coding	NC_022311.1:41078831-41089618	black	white	7.70492	3.29795	-1.22421	0.0101
LOC102171143	protein_coding	NW_005101749.1:93685-109071	black	white	1.31685	0.56535	-1.21988	0.03685
LOC102170144	protein_coding	NW_005116140.1:351-2153	black	white	11.6896	5.01868	-1.21985	0.0337
IDO1	protein_coding	NC_022319.1:33552614-33565843	black	white	3.22167	1.38347	-1.21952	0.0402
MEOX1	protein_coding	NC_022311.1:42676993-42696132	black	white	5.54123	2.3815	-1.21833	0.00145
THOC6	protein_coding	NC_022317.1:2453072-2455900	black	white	22.0186	9.47833	-1.21602	0.00145
SOD2	protein_coding	NC_022301.1:82126327-82138233	black	white	69.9807	30.1579	-1.21442	0.0001
FGF7	protein_coding	NC_022302.1:56878886-57258843	black	white	11.944	5.14772	-1.21429	0.04575
CLCF1	protein_coding	NC_022321.1:43080924-43087094	black	white	2.87901	1.24849	-1.20538	0.01965
CFB	protein_coding	NC_022315.1:25824555-25830455	black	white	11.134	4.83252	-1.20412	0.00125
NSRP1	protein_coding	NC_022311.1:20575699-20617553	black	white	30.6303	13.3381	-1.19941	0.00035
GPATCH4	protein_coding	NC_022295.1:13278167-13287462	black	white	16.9564	7.39321	-1.19755	0.0479
PTGFR	protein_coding	NC_022295.1:62750956-62814531	black	white	8.24528	3.59572	-1.19729	0.0009
ATP12A	protein_coding	NC_022304.1:34432355-34453163	black	white	7.43997	3.26893	-1.18648	0.0019
SOCS3	protein_coding	NC_022311.1:52629014-52630392	black	white	19.9065	8.75067	-1.18577	0.0021
PRRX2	protein_coding	NC_022303.1:98487809-98522208	black	white	32.8452	14.4895	-1.18067	0.0002
LOC102188072	protein_coding	NC_022310.1:23459191-23460160	black	white	648.423	286.966	-1.17605	5e-05
LOC102177708	protein_coding	NW_005101486.1:4658-5933	black	white	11.7834	5.21811	-1.17515	0.04555
LOC102186545	lncRNA	NC_022317.1:2326191-2327960	black	white	13.5488	6.02698	-1.16866	0.0379
RRP9	protein_coding	NC_022314.1:48779033-48787100	black	white	12.8694	5.74063	-1.16467	0.0018
LOC102185698	protein_coding	NC_022295.1:7494023-7503509	black	white	21.3403	9.52906	-1.16317	0.00495
CRELD2	protein_coding	NC_022297.1:110658447-110665963	black	white	37.8449	16.9162	-1.16169	0.0007
DUSP9	protein_coding	NC_022322.1:54626753-54627703	black	white	4.57386	2.04459	-1.1616	0.0455
KCNN1	protein_coding	NC_022299.1:4734360-4756787	black	white	1.93625	0.867467	-1.15839	0.0426
IL4R	protein_coding	NC_022317.1:24942372-24977328	black	white	12.3479	5.53866	-1.15665	0.00015
RPP38	protein_coding	NC_022305.1:28374015-28380275	black	white	11.7861	5.32701	-1.14568	0.00435
SBNO2	protein_coding	NC_022299.1:39778155-39806381	black	white	31.6654	14.3736	-1.13949	0.0001
DRAM1	protein_coding	NC_022297.1:63540294-63580115	black	white	12.4019	5.64006	-1.13678	0.00105
TUBB6	protein_coding	NC_022316.1:42963400-42970095	black	white	90.4319	41.1305	-1.13662	0.00015
LOC102189941,LOC106501757	protein_coding	NW_005101183.1:30524-33156	black	white	13.5511	6.17521	-1.13385	0.043
NPM3	protein_coding	NC_022318.1:20889726-20891951	black	white	22.5641	10.3021	-1.1311	0.00335
LOC102168687	protein_coding	NC_022318.1:10112658-10121015	black	white	8.78689	4.03034	-1.12445	0.007
LOC102170834,LOC106503478	protein_coding	NC_022315.1:13418573-13444365	black	white	9.26242	4.24935	-1.12415	0.0212
LOC102173761	protein_coding	NC_022305.1:71590679-71593509	black	white	43.8231	20.1419	-1.12149	0.00235
SRM	protein_coding	NC_022308.1:40190860-40194000	black	white	28.9706	13.3408	-1.11875	0.00245
CYGB	protein_coding	NC_022311.1:54056288-54070780	black	white	5.39481	2.48483	-1.11843	0.0113
LOC102169411	protein_coding	NC_022310.1:44198621-44200141	black	white	2333.24	1077.64	-1.11446	0.0128
ECE2	protein_coding	NC_022293.1:81275002-81306065	black	white	13.5511	6.27227	-1.11135	0.0153
GMPPB	protein_coding	NC_022314.1:50244216-50278708	black	white	26.4618	12.2743	-1.10827	0.02945
FOXI3	protein_coding	NC_022303.1:47084153-47094392	black	white	3.10665	1.44195	-1.10734	0.0168
NECAB2,OSGIN1	protein_coding	NC_022310.1:9730187-9777732	black	white	4.16737	1.94202	-1.10158	0.0159
BATF3	protein_coding	NC_022308.1:68513292-68523643	black	white	23.0163	10.7523	-1.098	0.0053
EVA1C	protein_coding	NC_022293.1:2315794-2370823	black	white	5.88942	2.75695	-1.09505	0.02015
LOC102173377	protein_coding	NC_022299.1:5294797-5319281	black	white	5.63357	2.6496	-1.08827	0.03025
EPSTI1	protein_coding	NC_022304.1:10932349-11015270	black	white	6.07162	2.8564	-1.08788	0.01895
LOC102181552	protein_coding	NC_022316.1:61709230-61725886	black	white	32.8388	15.479	-1.08509	0.0001
LOC106502886	lncRNA	NC_022307.1:31040125-31052976	black	white	18.2649	8.6191	-1.08346	0.0046
FXYD5	protein_coding	NC_022310.1:44638585-44649505	black	white	47.0456	22.2094	-1.08289	0.0012
FSTL3	protein_coding	NC_022299.1:39467079-39471770	black	white	42.6669	20.3207	-1.07017	0.00055
KLK8	protein_coding	NC_022310.1:55423423-55429185	black	white	43.0617	20.5569	-1.06678	0.00165
ATP5G1	protein_coding	NC_022311.1:36777216-36779968	black	white	260.09	124.253	-1.06573	0.00065
LOC102175959	protein_coding	NC_022300.1:68557184-68588572	black	white	11.4628	5.48502	-1.06339	0.0094
HIGD1B	protein_coding	NC_022311.1:43699971-43702485	black	white	26.6203	12.7454	-1.06255	0.01275
AEN	protein_coding	NC_022313.1:17679758-17687443	black	white	8.28441	3.96836	-1.06185	0.0104
CD40	protein_coding	NC_022305.1:72901422-72912168	black	white	7.71836	3.70067	-1.06051	0.02895
FKBP11	protein_coding	NC_022297.1:29808481-29811855	black	white	65.7915	31.581	-1.05884	0.0015
TEAD4	protein_coding	NC_022297.1:97914095-97944117	black	white	11.124	5.34089	-1.05852	0.0149
LOC102171918	lncRNA	NC_022293.1:50548279-50553648	black	white	5.06118	2.43349	-1.05645	0.0302
RDM1	protein_coding	NC_022311.1:44343620-44353419	black	white	7.43405	3.5789	-1.05463	0.02545
METTL1	protein_coding	NC_022297.1:54142776-54147107	black	white	18.6128	8.9875	-1.0503	0.00145
PLIN3	protein_coding	NC_022299.1:15739768-15761331	black	white	38.1825	18.4529	-1.04907	0.0009
LOC102177073	protein_coding	NC_022306.1:12382424-12384402	black	white	31.2559	15.1988	-1.04017	0.0202
MASP1	protein_coding	NC_022293.1:78396782-78474565	black	white	17.4543	8.54645	-1.03018	0.00045
CCDC86	protein_coding	NC_022321.1:35971031-35984578	black	white	13.3752	6.55213	-1.02952	0.01875
TNFRSF12A	protein_coding	NC_022317.1:2449169-2451411	black	white	120.008	58.831	-1.02848	0.0037
CHCHD4	protein_coding	NC_022314.1:55540587-55544415	black	white	5.87139	2.88191	-1.02668	0.02645
S100A2	protein_coding	NC_022295.1:15845493-15849380	black	white	1778.63	874.288	-1.02458	0.01685
CCL21	protein_coding	NC_022300.1:74244701-74245953	black	white	28.7535	14.1468	-1.02326	0.00325
TNFAIP6	protein_coding	NC_022294.1:44093793-44111575	black	white	45.2458	22.3246	-1.01915	0.00075
EMG1	protein_coding	NC_022297.1:94579833-94619360	black	white	84.31	41.6671	-1.01679	0.03965
PSME2	protein_coding	NC_022302.1:20531868-20535774	black	white	76.923	38.0857	-1.01417	0.00105
SIRT6	protein_coding	NC_022299.1:16296362-16304502	black	white	5.86483	2.91195	-1.0101	0.0147
ECSCR	protein_coding	NC_022299.1:46894924-46903319	black	white	24.4274	12.1318	-1.00971	0.00595
RCN3	protein_coding	NC_022310.1:54396280-54404587	black	white	45.678	22.6956	-1.00909	0.00115
PVR	protein_coding	NC_022310.1:51222864-51238954	black	white	4.46779	2.22027	-1.00883	0.02805
RASL10B	protein_coding	NC_022311.1:13977541-13986011	black	white	1.41664	0.705142	-1.00649	0.0483
MESP2	protein_coding	NC_022313.1:19124284-19125991	black	white	13.4223	6.69917	-1.00258	0.0336
ETV4	protein_coding	NC_022311.1:42575861-42590287	black	white	18.7243	9.3493	-1.00199	0.00255
LOC102168412	protein_coding	NC_022318.1:10121137-10122025	black	white	13.3735	6.6802	-1.00141	0.04585
CD207	protein_coding	NC_022303.1:13409253-13413848	black	white	11.7307	5.86404	-1.00032	0.0094
PTPRZ1	protein_coding	NC_022296.1:83792278-83992909	black	white	1.1289	2.25783	1.00002	0.0176
C1H21orf91	protein_coding	NC_022293.1:18025387-18057459	black	white	12.2204	24.4454	1.00027	0.0048
TRPC1	protein_coding	NC_022293.1:123843767-123901095	black	white	1.03943	2.07962	1.00053	0.0451
FBP1	protein_coding	NC_022300.1:79215747-79247003	black	white	18.8866	37.797	1.00091	0.0021
SERPINF1	protein_coding	NC_022311.1:22166634-22178692	black	white	19.6798	39.4207	1.00224	0.0015
COLEC12	protein_coding	NC_022316.1:35353440-35515712	black	white	4.03088	8.07753	1.00282	0.00295
S100A3	protein_coding	NC_022295.1:15861317-15864428	black	white	108.664	217.867	1.00358	0.0027
NAA30	protein_coding	NC_022302.1:65825900-65845920	black	white	4.1562	8.334	1.00374	0.00625
DLX3	protein_coding	NC_022311.1:35810973-35818826	black	white	37.523	75.2466	1.00385	0.0023
LOC106504011,RPRD2	protein_coding	NC_022295.1:18770765-18864832	black	white	6.25785	12.55	1.00395	0.0081
LOC102189655	protein_coding	NC_022297.1:92140314-92153684	black	white	1.88858	3.78887	1.00447	0.0398
PPP2R5E	protein_coding	NC_022302.1:71693391-71849891	black	white	4.46325	8.95442	1.0045	0.00255
LOC102172133	protein_coding	NC_022298.1:15719265-15737171	black	white	4.37891	8.78534	1.00453	0.00885
ZMYM4	protein_coding	NC_022295.1:106525129-106638987	black	white	2.13984	4.29349	1.00465	0.00395
KIAA1549	protein_coding	NC_022296.1:99596561-99674101	black	white	0.599652	1.20341	1.00493	0.0189
ARHGEF35	protein_coding	NC_022296.1:103998022-103999476	black	white	6.29147	12.629	1.00527	0.00305
LOC102176685	protein_coding	NW_005117929.1:1561-2070	black	white	113.719	228.306	1.00549	0.002
MYO1D	protein_coding	NC_022311.1:16744105-17065849	black	white	8.75128	17.5701	1.00555	0.001
ELK4	protein_coding	NC_022308.1:2758147-2769431	black	white	7.13656	14.3303	1.00577	0.00485
TUBA8	protein_coding	NC_022297.1:100531998-100539563	black	white	4.99218	10.0264	1.00606	0.0143
SOGA1	protein_coding	NC_022305.1:63903850-63953124	black	white	0.81196	1.63093	1.00621	0.0179
PIKFYVE	protein_coding	NC_022294.1:95826525-95906655	black	white	3.12684	6.28246	1.00662	0.0013
ABLIM3	protein_coding	NC_022299.1:56765910-56898910	black	white	1.69447	3.40615	1.00731	0.00825
CDK6	protein_coding	NC_022296.1:7783170-8045404	black	white	2.98647	6.00345	1.00735	0.00185
EPG5	protein_coding	NC_022316.1:45628372-45758232	black	white	2.49265	5.01151	1.00757	0.00095
ATP6V0A4	protein_coding	NC_022296.1:99491418-99538108	black	white	5.9304	11.924	1.00766	0.00455
CPEB2	protein_coding	NC_022298.1:107216437-107289613	black	white	12.0322	24.1992	1.00806	0.00705
RGS4	protein_coding	NC_022295.1:5765345-5772449	black	white	3.07464	6.18373	1.00806	0.01235
PTPRM	protein_coding	NC_022316.1:40645762-41137914	black	white	2.45799	4.94368	1.0081	0.0027
LYPD6B	protein_coding	NC_022294.1:46228035-46351106	black	white	4.61437	9.2811	1.00816	0.01495
CA12	protein_coding	NC_022302.1:42896060-42961660	black	white	25.8596	52.0174	1.00829	0.00345
SP2	protein_coding	NC_022311.1:37677056-37700994	black	white	2.85627	5.7496	1.00933	0.00525
LOC102171965	protein_coding	NC_022299.1:13078476-13081969	black	white	5.94918	11.9785	1.00968	0.00905
CAMK2D	protein_coding	NC_022298.1:10308764-10626768	black	white	6.49431	13.081	1.01022	0.0014
ECM2	protein_coding	NC_022300.1:82070721-82364640	black	white	11.763	23.697	1.01044	0.0218
TTPAL	protein_coding	NC_022305.1:70954071-70966469	black	white	5.22646	10.5295	1.01053	0.0017
ARHGAP26	protein_coding	NC_022299.1:50049921-50450036	black	white	0.81261	1.63729	1.01068	0.0107
STK3	protein_coding	NC_022306.1:75829766-76093705	black	white	4.91827	9.91077	1.01085	0.00585
ITGAM	protein_coding	NC_022317.1:27386819-27430461	black	white	1.29853	2.61667	1.01086	0.01125
TBC1D22A	protein_coding	NC_022297.1:108270820-108368819	black	white	4.43446	8.93824	1.01123	0.04665
ABLIM1	protein_coding	NC_022318.1:33328042-33568831	black	white	19.8237	39.9708	1.01172	0.00185
TBCEL	protein_coding	NC_022307.1:29925160-29995466	black	white	2.46145	4.96382	1.01194	0.0044
HMBOX1	protein_coding	NC_022300.1:9375143-9569246	black	white	2.06675	4.17194	1.01335	0.02205
HACD4	protein_coding	NC_022300.1:22456816-22477856	black	white	7.38521	14.9196	1.01449	0.0448
LOC102181394	lncRNA	NC_022302.1:33137910-33148542	black	white	10.4199	21.0521	1.01462	0.00125
IGF2	protein_coding	NC_022321.1:47037032-47044782	black	white	5.24076	10.5883	1.01463	0.01195
DLG1	protein_coding	NC_022293.1:69987352-70252136	black	white	10.4666	21.1516	1.01498	0.00145
LOC102168948	protein_coding	NC_022294.1:35871200-35986935	black	white	3.99509	8.07504	1.01524	0.0023
CHST3	protein_coding	NC_022320.1:25864544-25894957	black	white	2.48421	5.02153	1.01534	0.00755
COL18A1	protein_coding	NC_022293.1:142917548-142970661	black	white	24.968	50.4854	1.01579	0.0024
RAB11FIP1	protein_coding	NC_022319.1:31789392-31805721	black	white	8.79161	17.7796	1.01602	0.00105
FBXO32	protein_coding	NC_022306.1:26780848-26814888	black	white	6.81651	13.7868	1.01618	0.00165
SEPT11	protein_coding	NC_022298.1:89014167-89062231	black	white	9.0687	18.3496	1.01678	0.00125
SLC9A2	protein_coding	NC_022303.1:7217328-7279675	black	white	2.34211	4.73901	1.01678	0.00505
MYO5C	protein_coding	NC_022302.1:54185142-54302978	black	white	0.736951	1.49148	1.01711	0.01945
TFCP2L1	protein_coding	NC_022294.1:72198852-72267540	black	white	0.967927	1.95901	1.01715	0.00895
IQSEC1	protein_coding	NC_022314.1:56330401-56355943	black	white	3.41744	6.91686	1.0172	0.00295
SBF2	protein_coding	NC_022307.1:40730391-41128690	black	white	2.76923	5.60762	1.0179	0.0016
SFXN5	protein_coding	NC_022303.1:11224851-11355101	black	white	4.98164	10.0896	1.01818	0.00115
TRAF3IP3	protein_coding	NC_022308.1:71161889-71185244	black	white	1.28836	2.60965	1.01832	0.027
GMCL1	protein_coding	NC_022303.1:67085624-67140092	black	white	7.33077	14.849	1.01833	0.00255
SLC22A23	protein_coding	NC_022315.1:47486138-47579509	black	white	7.66364	15.5281	1.01878	0.00685
PRLR	protein_coding	NC_022312.1:38617352-38811800	black	white	7.33312	14.8592	1.01886	0.008
LOC106503203	protein_coding	NC_022311.1:40493963-40494802	black	white	42.9461	87.0288	1.01897	0.00255
FAM84A,LOC106502633	protein_coding	NC_022303.1:82474829-82478145	black	white	45.092	91.4128	1.01953	0.00115
PVRL1	protein_coding	NC_022307.1:28482332-28496464	black	white	14.0064	28.4046	1.02004	0.00195
ST7L	protein_coding	NC_022295.1:28588919-28669617	black	white	2.45214	4.9732	1.02014	0.0237
EGR1	protein_coding	NC_022299.1:46017003-46020494	black	white	27.8511	56.5779	1.02251	0.00105
CUX1	protein_coding	NC_022317.1:34665155-35028134	black	white	8.37174	17.0077	1.02259	0.0081
RNF11	protein_coding	NC_022295.1:91517659-91554453	black	white	24.8836	50.5531	1.0226	0.0007
SMOX	protein_coding	NC_022305.1:49241974-49254971	black	white	10.4157	21.1615	1.02269	0.0024
PTPN13	protein_coding	NC_022298.1:98596873-98816491	black	white	7.53065	15.3005	1.02273	0.001
BMP4	protein_coding	NC_022302.1:62624204-62631652	black	white	10.0552	20.4359	1.02316	0.00315
TET2	protein_coding	NC_022298.1:18329434-18465800	black	white	4.64974	9.45331	1.02367	0.00075
MFSD4	protein_coding	NC_022308.1:2727077-2745239	black	white	1.32039	2.6846	1.02374	0.017
COL5A2	protein_coding	NC_022294.1:7215449-7364195	black	white	20.1992	41.0784	1.02409	0.0013
RPS6KA5	protein_coding	NC_022302.1:98444169-98569762	black	white	2.71258	5.51812	1.02451	0.0045
TBC1D16	protein_coding	NC_022311.1:51346887-51415654	black	white	1.61847	3.29345	1.02497	0.00175
PRELID2	protein_coding	NC_022299.1:53149597-53232190	black	white	1.88292	3.83465	1.02613	0.00665
SEMA4D	protein_coding	NC_022300.1:86775822-86816815	black	white	5.07148	10.3332	1.02681	0.00145
MCTP1	protein_coding	NC_022299.1:90076373-90449199	black	white	3.39712	6.92355	1.0272	0.0052
GTF3C4	protein_coding	NC_022303.1:101137195-101148277	black	white	3.22662	6.57728	1.02747	0.00275
CYSRT1	protein_coding	NW_005113639.1:5890-6973	black	white	3.12215	6.36494	1.02761	0.04585
ANKRD16	protein_coding	NC_022305.1:41391773-41404894	black	white	2.25843	4.60429	1.02766	0.02935
PLEKHA6	protein_coding	NC_022308.1:1324281-1468557	black	white	3.50348	7.14285	1.02771	0.00075
CLDN8	protein_coding	NC_022293.1:4959503-4961612	black	white	10.72	21.8571	1.02781	0.0012
KIAA1109	protein_coding	NC_022309.1:35072805-35273542	black	white	2.06625	4.21378	1.0281	0.0008
FOXO4	protein_coding	NC_022322.1:72190199-72196931	black	white	3.4714	7.07974	1.02818	0.00325
GAB2	protein_coding	NC_022321.1:16933881-16955947	black	white	2.30258	4.6972	1.02855	0.0137
TPRG1	protein_coding	NC_022293.1:76430747-76786516	black	white	7.16723	14.626	1.02905	0.0082
NCF1	protein_coding	NC_022317.1:32745744-32755911	black	white	2.31655	4.73023	1.02993	0.04895
PDZD8	protein_coding	NC_022318.1:36033154-36109622	black	white	4.58339	9.36132	1.0303	0.0019
PTPN3	protein_coding	NC_022300.1:96964722-97122276	black	white	8.63437	17.6376	1.03049	0.00065
CAB39L	protein_coding	NC_022304.1:16808058-16899355	black	white	1.17646	2.40411	1.03106	0.03015
TENM3	protein_coding	NC_022319.1:12212104-12668834	black	white	0.4608	0.941888	1.03142	0.01475
YPEL2	protein_coding	NC_022311.1:9765033-9806882	black	white	7.47157	15.2727	1.03147	0.0011
DIRC2	protein_coding	NC_022293.1:65554672-65706394	black	white	4.35759	8.90854	1.03166	0.008
FAM167A	protein_coding	NC_022300.1:7667246-7686282	black	white	3.04448	6.22415	1.03168	0.00295
CUL5	protein_coding	NC_022307.1:15919512-16045211	black	white	2.27829	4.65898	1.03206	0.00455
CGNL1	protein_coding	NC_022302.1:48946207-49115567	black	white	5.31106	10.8667	1.03284	0.00075
PHLPP1	protein_coding	NC_022316.1:60815349-60927149	black	white	5.16865	10.576	1.03294	0.00325
GATSL2	protein_coding	NC_022317.1:32591887-32645450	black	white	2.92952	5.99514	1.03313	0.0012
PPL	protein_coding	NC_022317.1:4042040-4088549	black	white	35.2135	72.0883	1.03364	0.00315
TULP4	protein_coding	NC_022301.1:80979679-81128301	black	white	1.7637	3.61095	1.03377	0.0016
LPXN	protein_coding	NC_022307.1:77395278-77432953	black	white	2.86756	5.87214	1.03406	0.0133
SH3BP5	protein_coding	NC_022293.1:149762511-149831118	black	white	11.4031	23.3568	1.03442	0.0039
PMS1	protein_coding	NC_022294.1:6479611-6591691	black	white	1.89394	3.88044	1.03483	0.0199
SNX30	protein_coding	NC_022300.1:99994302-100096018	black	white	2.95565	6.05614	1.03492	0.0216
ZNF652	protein_coding	NC_022311.1:36398755-36461412	black	white	3.14129	6.43693	1.03502	0.0009
KLHL28	protein_coding	NC_022313.1:51675797-51709012	black	white	1.58391	3.24751	1.03584	0.0098
ASS1	protein_coding	NC_022303.1:99186043-99229483	black	white	10.7887	22.1238	1.03608	0.0015
LOC102178522	protein_coding	NC_022297.1:100349277-100396353	black	white	2.49709	5.12121	1.03624	0.00195
ATF7	protein_coding	NC_022297.1:25688388-25781936	black	white	6.11771	12.5532	1.037	0.0011
RNASEL	protein_coding	NC_022308.1:61258665-61273822	black	white	0.830233	1.70435	1.03764	0.03515
RELN	protein_coding	NC_022296.1:42256058-42789189	black	white	0.454348	0.932917	1.03795	0.01755
PLA2G2F	protein_coding	NC_022294.1:131706867-131715891	black	white	89.9005	184.619	1.03815	0.0017
KANK4	protein_coding	NC_022295.1:79697580-79738699	black	white	0.533709	1.09699	1.03942	0.02475
CHD7	protein_coding	NC_022306.1:36934490-37064357	black	white	3.01181	6.19065	1.03946	0.0008
MTCL1	protein_coding	NC_022316.1:41279683-41391114	black	white	1.85313	3.80965	1.0397	0.0027
NINL	protein_coding	NC_022305.1:10140134-10200022	black	white	1.69979	3.49564	1.0402	0.0048
XG	protein_coding	NW_005101198.1:1367757-1391079	black	white	27.8168	57.2243	1.04067	0.0018
TMTC1	protein_coding	NC_022297.1:77180225-77469882	black	white	1.56079	3.21226	1.04131	0.0131
ISPD	protein_coding	NC_022296.1:22435687-22800158	black	white	1.30952	2.69539	1.04145	0.042
TTC32	protein_coding	NC_022303.1:77823879-77831536	black	white	4.66191	9.60009	1.04213	0.0217
SERINC5	protein_coding	NC_022302.1:10834560-10890172	black	white	11.6598	24.0167	1.0425	0.0005
IKZF3	protein_coding	NC_022311.1:39294009-39385113	black	white	1.22929	2.53339	1.04324	0.0159
KIF3C	protein_coding	NC_022303.1:72369108-72404206	black	white	2.77127	5.71154	1.04333	0.00125
SLC1A4	protein_coding	NC_022303.1:62296769-62325023	black	white	3.3604	6.92609	1.04341	0.00225
HSPB8	protein_coding	NC_022309.1:55680295-55693236	black	white	55.5975	114.674	1.04445	0.0006
MIB1	protein_coding	NC_022316.1:34528660-34605574	black	white	4.65587	9.60993	1.04548	0.0006
SHTN1	protein_coding	NC_022318.1:35692099-35786182	black	white	4.80935	9.93098	1.04609	0.0022
RAPH1	protein_coding	NC_022294.1:90952417-90954369	black	white	1.43714	2.96821	1.0464	0.0387
TTBK2	protein_coding	NC_022302.1:34427788-34522350	black	white	0.984789	2.03482	1.04702	0.0049
RET	protein_coding	NC_022320.1:11414495-11448015	black	white	5.04083	10.4157	1.04703	0.0019
CPED1	protein_coding	NC_022296.1:82994428-83322317	black	white	0.984551	2.03449	1.04713	0.0183
SLA	protein_coding	NC_022306.1:18835892-19068651	black	white	1.62028	3.34956	1.04773	0.01475
CX3CL1	protein_coding	NC_022310.1:24789064-24798539	black	white	3.69749	7.64649	1.04825	0.03535
KIAA2018	protein_coding	NC_022293.1:56970224-56991806	black	white	1.66189	3.43722	1.04842	0.00345
GAS7	protein_coding	NC_022311.1:28261392-28346295	black	white	6.10061	12.6217	1.04888	0.00055
KCTD12	protein_coding	NC_022304.1:49976021-49983173	black	white	10.8734	22.5165	1.05018	0.0007
HUNK	protein_coding	NC_022293.1:2840346-2934918	black	white	0.901676	1.86727	1.05025	0.0231
LIFR	protein_coding	NC_022312.1:35556476-35666777	black	white	2.42753	5.02884	1.05074	0.00105
MSRB3	protein_coding	NC_022297.1:46824514-47013136	black	white	13.1362	27.2256	1.05142	0.001
TCF4	protein_coding	NC_022316.1:54598432-54988135	black	white	7.70404	15.9684	1.05153	0.0012
AP4E1	protein_coding	NC_022302.1:55569295-55636527	black	white	2.49975	5.1837	1.0522	0.0091
KIF26B	protein_coding	NC_022308.1:29361907-29686772	black	white	0.476515	0.988553	1.0528	0.0086
MAST4	protein_coding	NC_022312.1:12370229-12600089	black	white	3.54468	7.35864	1.05378	0.00065
ISLR	protein_coding	NC_022313.1:32203476-32205814	black	white	9.45918	19.642	1.05416	0.00075
IGFBP3	protein_coding	NC_022296.1:73652271-73660027	black	white	45.7368	94.9795	1.05426	0.00095
SATB1	protein_coding	NC_022293.1:152906274-152981040	black	white	7.05744	14.6651	1.05517	0.0011
RORC	protein_coding	NC_022295.1:17517371-17542312	black	white	8.2995	17.2544	1.05587	0.0009
PRKCE	protein_coding	NC_022303.1:27584940-28127519	black	white	1.31249	2.72976	1.05646	0.0068
PARD6G	protein_coding	NC_022316.1:399333-434682	black	white	4.62218	9.62673	1.05847	0.003
UBN2	protein_coding	NC_022296.1:99887578-99954860	black	white	2.33578	4.87042	1.06014	0.0007
ETNPPL	protein_coding	NC_022298.1:15012057-15028353	black	white	3.57735	7.45973	1.06023	0.0091
SLC40A1	protein_coding	NC_022294.1:6791629-6816031	black	white	42.5186	88.6731	1.0604	0.00115
ROR2	protein_coding	NC_022300.1:84182007-84237457	black	white	1.406	2.93233	1.06046	0.0111
AHCYL2	protein_coding	NC_022296.1:90664959-90854101	black	white	7.31242	15.2544	1.0608	0.00055
LOC102180547	protein_coding	NC_022315.1:26019143-26021312	black	white	98.3859	205.288	1.06112	0.00065
FAM117B	protein_coding	NC_022294.1:90398095-90438376	black	white	1.18205	2.46643	1.06113	0.01045
MEF2C	protein_coding	NC_022299.1:84336478-84514526	black	white	2.46226	5.13839	1.06133	0.00265
NCOR2	protein_coding	NC_022309.1:50810011-51017724	black	white	4.82814	10.0821	1.06225	0.0004
FAM49A	protein_coding	NC_022303.1:80737414-80796745	black	white	7.25221	15.1447	1.06232	0.00175
MID2	protein_coding	NC_022322.1:13632684-13730129	black	white	1.52111	3.17675	1.06242	0.0227
FAM129A	protein_coding	NC_022308.1:63474740-63606453	black	white	9.26057	19.3428	1.06262	0.00045
PIK3IP1	protein_coding	NC_022309.1:69506399-69516887	black	white	8.69648	18.166	1.06274	0.00105
ANKS1A	protein_coding	NC_022315.1:8640271-8738663	black	white	5.19411	10.8626	1.06443	0.0004
CDH13	protein_coding	NC_022310.1:8560873-9595464	black	white	19.8926	41.6322	1.06547	0.00075
LRRC16A	protein_coding	NC_022315.1:29523915-30025867	black	white	2.61198	5.46663	1.06551	0.00085
PTPN4	protein_coding	NC_022294.1:70782064-70951319	black	white	1.10544	2.31393	1.06573	0.00565
OLFML2A	protein_coding	NC_022303.1:94255213-94275098	black	white	8.63154	18.0749	1.0663	0.0004
VAV3	protein_coding	NC_022295.1:33181409-33607010	black	white	3.64026	7.62513	1.06672	0.0028
SH3PXD2A	protein_coding	NC_022318.1:22436218-22697271	black	white	9.04515	18.9472	1.06677	0.00085
ADGRL3	protein_coding	NC_022298.1:74809034-75749184	black	white	1.24024	2.59823	1.06691	0.0023
ATXN7	protein_coding	NC_022314.1:37331745-37423292	black	white	2.03915	4.27225	1.06703	0.00355
FAM35A	protein_coding	NC_022320.1:39153727-39255319	black	white	0.912731	1.9124	1.06712	0.035
MAP1LC3C	protein_coding	NC_022308.1:32639752-32645436	black	white	2.25342	4.72177	1.06721	0.04575
LOC102188986	protein_coding	NC_022315.1:7005418-7011550	black	white	2.50255	5.24413	1.0673	0.04085
ADARB1	protein_coding	NC_022293.1:142620224-142706978	black	white	4.40196	9.23123	1.06838	0.00155
ZHX3	protein_coding	NC_022305.1:67927558-68059162	black	white	1.91902	4.02437	1.0684	0.0007
LOC102182256	protein_coding	NC_022293.1:4840106-4841009	black	white	406.457	852.703	1.06894	0.00595
BMPR1B	protein_coding	NC_022298.1:27622042-27790262	black	white	1.04482	2.1927	1.06946	0.0408
LTBP4	protein_coding	NC_022310.1:48742895-48762321	black	white	21.73	45.6103	1.06967	0.00085
SH3GL3	protein_coding	NC_022313.1:22354805-22461824	black	white	3.50046	7.34932	1.07007	0.01155
ITGA11	protein_coding	NC_022302.1:14846160-14941051	black	white	0.980365	2.05887	1.07046	0.01255
C28H1orf198	protein_coding	NC_022320.1:1819294-1851847	black	white	12.8921	27.075	1.07047	0.00085
LOC102175559	lncRNA	NC_022297.1:89417043-89419906	black	white	2.49848	5.24976	1.0712	0.01955
BAMBI	protein_coding	NC_022305.1:34755438-34758447	black	white	16.0038	33.6331	1.07147	0.0006
SLC7A1	protein_coding	NC_022304.1:28716202-28766597	black	white	8.78481	18.462	1.07147	0.0006
EVPL	protein_coding	NC_022311.1:54476257-54495297	black	white	16.4192	34.5148	1.07183	0.0014
DYRK1B	protein_coding	NC_022310.1:48208053-48216300	black	white	1.99581	4.19543	1.07184	0.00465
VPS13A	protein_coding	NC_022300.1:51823867-52082293	black	white	1.19664	2.51594	1.0721	0.00345
PLA2G6	protein_coding	NC_022297.1:101044018-101100788	black	white	1.02128	2.14774	1.07244	0.0231
ANKRD46	protein_coding	NC_022306.1:74154240-74167181	black	white	6.93005	14.5758	1.07264	0.0013
MB21D2	protein_coding	NC_022293.1:72968331-73097790	black	white	2.24822	4.72999	1.07305	0.00865
CA11	protein_coding	NC_022310.1:53715774-53721812	black	white	2.7977	5.88655	1.07318	0.0221
KIZ	protein_coding	NC_022305.1:39006261-39085399	black	white	1.26275	2.65715	1.07332	0.03215
TPCN1	protein_coding	NC_022309.1:60842566-60904323	black	white	2.49277	5.24919	1.07434	0.0062
LOC102174398	protein_coding	NC_022302.1:22889449-22902472	black	white	5.60987	11.8182	1.07498	0.02225
FBXO42	protein_coding	NC_022294.1:135067570-135115796	black	white	4.7895	10.0938	1.07552	0.0013
ATP2A3	protein_coding	NC_022311.1:23824554-23848352	black	white	3.12983	6.59883	1.07612	0.0011
RPTOR	protein_coding	NC_022311.1:50620461-50940443	black	white	3.55006	7.48555	1.07627	0.00065
PFKM	protein_coding	NC_022297.1:30955836-30976922	black	white	11.8645	25.0175	1.07629	0.0003
STARD13	protein_coding	NC_022304.1:25557839-25786818	black	white	1.27596	2.69148	1.07682	0.00345
PTN	protein_coding	NC_022296.1:98007365-98115143	black	white	1.9839	4.19289	1.07961	0.0262
FZD4	protein_coding	NC_022321.1:7733100-7738434	black	white	2.51784	5.32304	1.08007	0.00185
ANTXR1	protein_coding	NC_022303.1:66258205-66515255	black	white	9.75991	20.6393	1.08045	0.00065
SLC38A6	protein_coding	NC_022302.1:69201312-69268827	black	white	1.60707	3.39876	1.08057	0.03845
ROBO2	protein_coding	NC_022293.1:22146228-23620907	black	white	0.474858	1.00456	1.08099	0.0144
ANKRD45	protein_coding	NC_022308.1:52605928-52655186	black	white	0.586382	1.24077	1.08132	0.047
RCSD1	protein_coding	NC_022295.1:950239-1019949	black	white	1.90536	4.03177	1.08135	0.012
CAMSAP3	protein_coding	NC_022299.1:12968719-12973673	black	white	9.52602	20.1587	1.08146	0.00325
TET1	protein_coding	NC_022320.1:22687990-22816457	black	white	0.540757	1.14437	1.08151	0.00875
CPEB4	protein_coding	NC_022312.1:5608211-5679338	black	white	3.72919	7.89347	1.0818	0.0009
SH3D19	protein_coding	NC_022309.1:6499251-6605018	black	white	8.04429	17.0324	1.08225	0.00035
PCNT	protein_coding	NC_022293.1:143690807-143794508	black	white	2.61469	5.537	1.08247	0.00035
FMR1	protein_coding	NC_022322.1:49918971-49958795	black	white	6.07274	12.8602	1.0825	0.00055
ZNF248	protein_coding	NC_022320.1:11041913-11070567	black	white	1.08466	2.29702	1.08252	0.0262
TBC1D12	protein_coding	NC_022318.1:14767065-14819272	black	white	2.78776	5.90494	1.08282	0.00835
FAM160A1	protein_coding	NC_022309.1:6012701-6316862	black	white	5.39133	11.4254	1.08353	0.00055
HERC3	protein_coding	NC_022298.1:34254273-34396029	black	white	6.79915	14.4121	1.08385	0.0007
PSD4	protein_coding	NC_022303.1:46396941-46425108	black	white	5.08007	10.7682	1.08385	0.00025
LNX1	protein_coding	NC_022298.1:67121494-67312352	black	white	2.58753	5.48674	1.08437	0.00465
MCC	protein_coding	NC_022302.1:472405-842327	black	white	3.82492	8.11132	1.08451	0.00915
LMTK2	protein_coding	NC_022317.1:37426458-37483596	black	white	4.35834	9.24298	1.08458	0.00055
SPTBN1	protein_coding	NC_022303.1:36708448-36855924	black	white	15.0795	31.983	1.08472	0.0009
OTUD1	protein_coding	NC_022305.1:23134472-23136256	black	white	5.2473	11.1338	1.08529	0.00545
DOCK9	protein_coding	NC_022304.1:71063215-71281576	black	white	4.23154	8.97989	1.08551	0.00055
SLC38A3	protein_coding	NC_022314.1:49899574-49906733	black	white	1.17185	2.48888	1.08671	0.01565
MAGI3	protein_coding	NC_022295.1:27536094-27738748	black	white	2.21209	4.69914	1.08699	0.0062
ANTXR2	protein_coding	NC_022298.1:91737469-91914272	black	white	7.20453	15.3081	1.08732	0.00105
YOD1	protein_coding	NC_022308.1:4205339-4209322	black	white	9.76949	20.7587	1.08736	0.0008
BRAF	protein_coding	NC_022296.1:101115364-101214493	black	white	7.597	16.1445	1.08754	0.00125
CALCRL	protein_coding	NC_022294.1:8982024-9107810	black	white	2.09785	4.45905	1.08782	0.00965
CDK14	protein_coding	NC_022296.1:5843133-6512533	black	white	0.989148	2.10516	1.08967	0.04545
HEYL	protein_coding	NC_022295.1:102666207-102672931	black	white	6.50274	13.8401	1.08973	0.0014
DISP1	protein_coding	NC_022308.1:24042839-24217244	black	white	0.951023	2.02451	1.09002	0.0123
VPS13D	protein_coding	NC_022308.1:38820853-39082194	black	white	3.48491	7.41922	1.09015	0.00025
AHCY	protein_coding	NC_022305.1:61712962-61728706	black	white	112.498	239.581	1.09061	0.0057
SLC12A2	protein_coding	NC_022299.1:22160476-22255081	black	white	5.1736	11.0195	1.09082	0.00045
LOC102170546	protein_coding	NC_022311.1:40367781-40368514	black	white	544.824	1160.62	1.09103	0.01295
DSG1	protein_coding	NC_022316.1:25897897-25939595	black	white	96.4282	205.464	1.09136	0.00335
DUSP26	protein_coding	NC_022319.1:28003345-28007864	black	white	7.57534	16.1606	1.0931	0.00205
ZNF362	protein_coding	NC_022294.1:119806920-119839100	black	white	1.3805	2.94657	1.09384	0.00165
BTNL9	protein_coding	NC_022299.1:36398233-36419875	black	white	0.785511	1.67671	1.09393	0.0479
CNTRL	protein_coding	NC_022300.1:108492701-108575348	black	white	2.37801	5.07627	1.09402	0.00035
TJP1	protein_coding	NC_022313.1:26266206-26380079	black	white	11.5013	24.5529	1.09409	0.00035
LOC102174895	protein_coding	NC_022295.1:40436134-40456522	black	white	1.16133	2.47933	1.09417	0.02365
RASAL2	protein_coding	NC_022308.1:57105987-57499657	black	white	2.96354	6.33006	1.0949	0.00115
KIAA0556	protein_coding	NC_022317.1:25144866-25377974	black	white	1.20537	2.57789	1.09671	0.002
SVIL	protein_coding	NC_022305.1:33282149-33397465	black	white	3.47843	7.44066	1.09699	0.00045
RAMP1	protein_coding	NC_022295.1:113605957-113637930	black	white	28.6297	61.2468	1.09712	0.0006
DUSP1	protein_coding	NC_022312.1:4550738-4553239	black	white	12.6478	27.0613	1.09734	0.00065
UST	protein_coding	NC_022301.1:72534982-72721960	black	white	2.52269	5.39876	1.09766	0.004
PIK3CB	protein_coding	NC_022293.1:127964342-128091057	black	white	4.4498	9.5321	1.09905	0.00095
HELB	protein_coding	NC_022297.1:45965934-46004180	black	white	0.946462	2.02801	1.09945	0.0105
SIPA1L2	protein_coding	NC_022320.1:3436702-3627546	black	white	1.96933	4.22089	1.09984	0.00125
AHNAK	protein_coding	NC_022321.1:38727108-38809359	black	white	55.1093	118.142	1.10015	0.00035
PLD1	protein_coding	NC_022293.1:93904972-94116304	black	white	1.18402	2.53825	1.10015	0.004
LYST	protein_coding	NC_022320.1:6594029-6778847	black	white	3.2049	6.87228	1.10051	0.00025
FOS	protein_coding	NC_022302.1:82535994-82539414	black	white	12.8453	27.5531	1.10097	0.0005
ZBTB47	protein_coding	NC_022314.1:14589202-14594779	black	white	5.25757	11.2782	1.10107	0.00445
LRRC61,ZBED6CL	protein_coding	NC_022296.1:109096106-109109083	black	white	2.26865	4.86666	1.1011	0.029
MEIS1	protein_coding	NC_022303.1:63702018-63847595	black	white	1.51443	3.24907	1.10125	0.01155
NOTCH3	protein_coding	NC_022299.1:7545311-7577841	black	white	15.3113	32.8509	1.10133	0.0005
LEF1	protein_coding	NC_022298.1:15531588-15654099	black	white	9.3635	20.0949	1.10171	0.0036
PODN	protein_coding	NC_022295.1:89646110-89661910	black	white	14.3336	30.7614	1.10171	0.00045
KLF5	protein_coding	NC_022304.1:45777846-45794183	black	white	21.2855	45.6842	1.10182	0.00045
SYK	protein_coding	NC_022300.1:85083657-85189282	black	white	3.7886	8.13442	1.10237	0.001
CXADR	protein_coding	NC_022293.1:18233431-18294599	black	white	12.583	27.032	1.10318	0.001
MAN1C1	protein_coding	NC_022294.1:126486774-126633964	black	white	2.1038	4.51955	1.10318	0.0113
PAQR5	protein_coding	NC_022302.1:15921117-15972907	black	white	3.37703	7.25604	1.10343	0.0022
PIK3CG	protein_coding	NC_022296.1:45573866-45607921	black	white	0.730647	1.56994	1.10346	0.02095
HIPK2	protein_coding	NC_022296.1:100127456-100270379	black	white	1.56362	3.3602	1.10366	0.00025
EXTL3	protein_coding	NC_022300.1:9714107-9842415	black	white	3.97314	8.53842	1.10369	0.00055
EDA	protein_coding	NC_022322.1:73074936-73171117	black	white	0.476414	1.02386	1.10374	0.03845
SLC38A4	protein_coding	NC_022297.1:32180461-32258548	black	white	1.40524	3.02009	1.10377	0.01835
ZFAND3	protein_coding	NC_022315.1:11440879-11648676	black	white	11.6381	25.0201	1.10423	0.00335
HS6ST1	protein_coding	NC_022294.1:4223966-4261195	black	white	6.09795	13.1111	1.10439	0.0039
CERS3	protein_coding	NC_022313.1:4120131-4275687	black	white	6.25169	13.4438	1.10463	0.0008
PCMTD2	protein_coding	NC_022305.1:51899906-51914130	black	white	6.01572	12.9374	1.10474	0.00055
GALNT16	protein_coding	NC_022302.1:77148596-77233538	black	white	1.89959	4.08614	1.10505	0.0076
LOC106502859	lncRNA	NC_022306.1:79730255-79744860	black	white	17.3938	37.4238	1.10539	0.00365
C1H3orf58	protein_coding	NC_022293.1:122498140-122517974	black	white	9.56468	20.5816	1.10556	0.00195
SNRK	protein_coding	NC_022314.1:15030902-15096171	black	white	7.25989	15.6236	1.10571	0.0002
PARM1	protein_coding	NC_022298.1:87149230-87202556	black	white	9.58368	20.6292	1.10604	0.0028
KLHDC1	protein_coding	NC_022302.1:39037785-39067209	black	white	2.42821	5.23161	1.10736	0.0311
LOC106501731	protein_coding	NC_022310.1:59956465-59962969	black	white	0.596903	1.2861	1.10743	0.04295
CA13	protein_coding	NC_022306.1:87478266-87512350	black	white	13.1763	28.4032	1.10811	0.0004
TSPAN18	protein_coding	NC_022307.1:71091394-71263391	black	white	3.67971	7.93271	1.10822	0.01405
CNTNAP1	protein_coding	NC_022311.1:41905025-41919940	black	white	1.06014	2.28791	1.10977	0.0066
SLC41A2	protein_coding	NC_022297.1:66243371-66361838	black	white	4.65044	10.0364	1.1098	0.0016
RIMS3	protein_coding	NC_022295.1:101726063-101768506	black	white	1.50089	3.23998	1.11017	0.0025
CDK19	protein_coding	NC_022301.1:26593873-26763572	black	white	6.60948	14.2835	1.11174	0.0002
DYM	protein_coding	NC_022316.1:48725420-49094445	black	white	3.32717	7.19115	1.11193	0.0015
CORIN	protein_coding	NC_022298.1:64419080-64718769	black	white	0.590072	1.27683	1.11361	0.027
MAT1A	protein_coding	NC_022320.1:33261676-33278897	black	white	5.49519	11.8925	1.11381	0.0006
REST	protein_coding	NC_022298.1:70472822-70494431	black	white	1.19674	2.58994	1.11381	0.00465
NATD1	protein_coding	NC_022311.1:34383938-34385057	black	white	56.5526	122.508	1.11521	0.036
LOC102185235	protein_coding	NC_022295.1:16506149-16508237	black	white	96.3299	208.768	1.11584	0.0007
LOC102181710	protein_coding	NC_022310.1:47656487-47671166	black	white	12.416	26.9114	1.11602	0.0008
SNCAIP	protein_coding	NC_022299.1:27696195-27865573	black	white	0.724944	1.57141	1.11612	0.0195
TMEM184A	protein_coding	NW_005107342.1:228351-238834	black	white	6.91969	15.0008	1.11626	0.0064
HOPX	protein_coding	NC_022298.1:70135309-70166948	black	white	175.811	381.847	1.11897	0.0014
GRAP2	protein_coding	NC_022297.1:102449731-102478866	black	white	1.63091	3.54294	1.11927	0.0058
ITGA9	protein_coding	NC_022314.1:10716947-11109845	black	white	0.958298	2.08317	1.12023	0.0039
LOC102183495	protein_coding	NC_022322.1:65584060-65585250	black	white	1.97308	4.28964	1.1204	0.04035
CACNA2D1	protein_coding	NC_022296.1:35847574-36281018	black	white	1.27815	2.77884	1.12042	0.0061
XXYLT1	protein_coding	NC_022293.1:70797818-70976336	black	white	1.46839	3.19442	1.12132	0.01295
SNN	protein_coding	NC_022317.1:10425029-10425756	black	white	8.10479	17.6328	1.12142	0.0067
SPTB	protein_coding	NC_022302.1:72968047-73036821	black	white	0.791458	1.72279	1.12217	0.0022
HELZ	protein_coding	NC_022311.1:61915758-62058463	black	white	2.02541	4.40996	1.12255	0.00075
VWA8	protein_coding	NC_022304.1:9594836-9956871	black	white	2.39786	5.22543	1.1238	0.0006
OSR2	protein_coding	NC_022306.1:75639171-75713498	black	white	1.74947	3.81267	1.12389	0.0171
TIGD7	protein_coding	NC_022317.1:2772049-2777680	black	white	0.545721	1.18984	1.12453	0.0419
CBFA2T2	protein_coding	NC_022305.1:61085810-61126975	black	white	1.70507	3.71762	1.12455	0.0015
FAM65B	protein_coding	NC_022315.1:30064629-30281193	black	white	0.85152	1.85669	1.12462	0.01665
C1QTNF1	protein_coding	NC_022311.1:52135364-52141991	black	white	16.6365	36.2791	1.12479	0.00055
ZC3H6	protein_coding	NC_022303.1:200419-240940	black	white	0.485628	1.05908	1.1249	0.03535
LOC102190189	protein_coding	NC_022316.1:34275084-34296203	black	white	4.56016	9.95006	1.12562	0.00355
SH3RF2	protein_coding	NC_022299.1:53355073-53504355	black	white	5.20477	11.3591	1.12594	0.00045
C1QTNF7	protein_coding	NC_022298.1:107531828-107658102	black	white	2.54661	5.56278	1.12723	0.01175
DUSP2	protein_coding	NC_022303.1:2440791-2442435	black	white	12.4551	27.2142	1.12763	0.0259
PDZRN3	protein_coding	NC_022314.1:27976692-28244754	black	white	17.1662	37.5362	1.12872	0.0004
AMOTL1	protein_coding	NC_022307.1:13885757-13946459	black	white	7.30328	15.9767	1.12935	0.0006
GOLGA7B	protein_coding	NC_022318.1:17389104-17402235	black	white	6.44786	14.1195	1.1308	0.0003
ADM	protein_coding	NC_022307.1:40624493-40626760	black	white	5.04661	11.0518	1.13089	0.0018
CPA3	protein_coding	NC_022293.1:116983027-117015484	black	white	11.8359	25.9205	1.13092	0.00335
APCDD1	protein_coding	NC_022316.1:42297895-42315158	black	white	44.0969	96.5962	1.13129	0.00015
LHFP	protein_coding	NC_022304.1:20609887-20842130	black	white	8.96431	19.6465	1.132	0.0007
TMTC2	protein_coding	NC_022297.1:11641367-12072926	black	white	1.3981	3.06657	1.13316	0.0075
IPMK	protein_coding	NC_022318.1:386535-440293	black	white	0.928173	2.03711	1.13406	0.0191
TNKS	protein_coding	NC_022319.1:24245938-24399478	black	white	3.15039	6.91688	1.13459	0.00015
MYLIP	protein_coding	NC_022315.1:38140756-38160215	black	white	24.3655	53.5118	1.13502	0.0001
FAM69C	protein_coding	NC_022316.1:4094425-4098176	black	white	2.30567	5.06714	1.13598	0.0339
ITGA2	protein_coding	NC_022312.1:25924401-26034426	black	white	2.38167	5.23417	1.13599	0.0006
PPM1H	protein_coding	NC_022297.1:49070899-49369271	black	white	1.58027	3.4741	1.13647	0.0028
ARSI	protein_coding	NC_022299.1:57884429-57891639	black	white	0.741935	1.63173	1.13704	0.0414
NR1D2	protein_coding	NC_022319.1:40479948-40499209	black	white	5.31656	11.6927	1.13705	0.00055
DNAJC28	protein_coding	NC_022293.1:1328856-1332520	black	white	0.903258	1.987	1.13738	0.035
GEM	protein_coding	NC_022306.1:80372862-80385017	black	white	4.01736	8.84194	1.13812	0.0027
CHST11	protein_coding	NC_022297.1:65925282-66192907	black	white	0.647874	1.42648	1.13867	0.018
SMIM5	protein_coding	NC_022311.1:54766288-54796811	black	white	14.5234	31.9795	1.13877	0.00675
SLC47A2	protein_coding	NC_022311.1:33064475-33081759	black	white	5.53894	12.2066	1.13999	0.0009
KCNMA1	protein_coding	NC_022320.1:30401979-30931393	black	white	0.437456	0.964321	1.14037	0.0455
FOXO3	protein_coding	NC_022301.1:28581715-28702848	black	white	11.8322	26.0859	1.14055	0.00015
RC3H1	protein_coding	NC_022308.1:52846610-52888329	black	white	4.22451	9.31474	1.14073	5e-05
KLF4	protein_coding	NC_022300.1:95240898-95244969	black	white	35.3841	78.0317	1.14096	0.00035
MYOM3	protein_coding	NC_022294.1:127995196-128049224	black	white	0.576823	1.27214	1.14106	0.01125
LOC102179006	protein_coding	NC_022301.1:27876300-27956350	black	white	0.817147	1.80288	1.14164	0.0247
YPEL1	protein_coding	NC_022309.1:71226328-71232191	black	white	2.43857	5.38042	1.14168	0.03395
PTPRG	protein_coding	NC_022314.1:38890636-39573332	black	white	0.771414	1.70239	1.14198	0.0136
NEURL1B	protein_coding	NC_022312.1:4439968-4458880	black	white	1.8395	4.06557	1.14414	0.01785
FRZB	protein_coding	NC_022294.1:13043588-13081081	black	white	1.16352	2.57182	1.14429	0.02045
ZNF710	protein_coding	NC_022313.1:19344167-19413812	black	white	3.61357	7.98819	1.14444	0.0004
PRELP	protein_coding	NC_022308.1:655119-668790	black	white	19.6706	43.4972	1.14488	0.00035
MKL2	protein_coding	NC_022317.1:13035378-13238905	black	white	4.31741	9.54917	1.14521	0.0002
KALRN	protein_coding	NC_022293.1:66994577-67623974	black	white	0.409464	0.905769	1.14541	0.00745
SASH1	protein_coding	NC_022301.1:71220256-72248861	black	white	5.80685	12.8534	1.14632	5e-05
EPT1	protein_coding	NC_022303.1:72047384-72091855	black	white	9.82534	21.7531	1.14664	0.00015
FHDC1	protein_coding	NC_022309.1:4610637-4643398	black	white	6.45618	14.2982	1.14709	0.00185
WASF3	protein_coding	NC_022304.1:30700135-30748859	black	white	1.5606	3.45776	1.14774	0.00495
KCNMB4	protein_coding	NC_022297.1:41683059-41760626	black	white	3.19909	7.08947	1.14801	0.00185
LOC102174711	protein_coding	NC_022294.1:134565522-134581116	black	white	9.63828	21.3645	1.14837	0.00025
BNIP3	protein_coding	NC_022318.1:48972643-48976265	black	white	19.8159	43.9605	1.14955	0.00015
EXOC6B	protein_coding	NC_022303.1:11476304-12179043	black	white	3.59626	7.97927	1.14976	0.0003
SMAD9	protein_coding	NC_022304.1:22538520-22572033	black	white	1.58727	3.52295	1.15024	0.0035
SNTB1	protein_coding	NC_022306.1:91941991-92115287	black	white	3.88281	8.61876	1.15038	0.0004
DIP2A,LOC106502539	protein_coding	NC_022293.1:143814697-143918145	black	white	6.07876	13.5125	1.15245	0.0004
SLC45A3	protein_coding	NC_022308.1:2788857-2806542	black	white	5.05053	11.2282	1.15262	0.0007
IGF1R	protein_coding	NC_022313.1:5901460-6146644	black	white	5.58352	12.4162	1.15297	0.00015
KLF11	protein_coding	NC_022303.1:86327077-86333872	black	white	3.09912	6.89198	1.15306	0.0078
AMOT	protein_coding	NC_022322.1:18122808-18185299	black	white	1.35959	3.02372	1.15315	0.00545
LOC102180114	protein_coding	NC_022298.1:70333383-70356925	black	white	1.99357	4.43432	1.15336	0.00085
ENTPD3	protein_coding	NC_022314.1:13050702-13084053	black	white	2.993	6.66133	1.15422	0.0041
SLC5A8	protein_coding	NC_022297.1:62874476-62945655	black	white	2.37089	5.27691	1.15427	0.0083
LOC106502877	protein_coding	NC_022307.1:13963397-14081528	black	white	4.54828	10.1273	1.15485	0.0022
LOC102181144	protein_coding	NC_022309.1:54936913-54977737	black	white	2.21939	4.94968	1.15717	0.0013
LOC102184534	protein_coding	NC_022305.1:40700829-40704612	black	white	1431.05	3192.49	1.15761	0.026
DCLK3	protein_coding	NC_022314.1:10572493-10588296	black	white	0.417571	0.931781	1.15797	0.0332
STIM2	protein_coding	NC_022298.1:44419634-44528252	black	white	2.57118	5.73746	1.15798	0.00315
BTBD3	protein_coding	NC_022305.1:4839293-4857746	black	white	9.43518	21.0642	1.15867	0.0005
CACNA2D3	protein_coding	NC_022314.1:45742057-46607359	black	white	0.493604	1.10199	1.15868	0.03555
ATP7A	protein_coding	NC_022322.1:67088512-67244369	black	white	2.66078	5.94043	1.15872	0.0008
PAPPA	protein_coding	NC_022300.1:103380415-103607174	black	white	0.718462	1.60412	1.1588	0.0056
DYNLRB2	protein_coding	NC_022310.1:6715931-6726144	black	white	4.56445	10.2009	1.16018	0.03665
AFAP1L2	protein_coding	NC_022318.1:33178680-33286315	black	white	4.57527	10.2315	1.16108	0.00025
BACH2	protein_coding	NC_022301.1:46850531-47144382	black	white	0.57954	1.29671	1.16188	0.0182
TMEM117	protein_coding	NC_022297.1:34763082-35338127	black	white	1.39394	3.11958	1.16219	0.031
MYO6	protein_coding	NC_022301.1:2671572-2773439	black	white	3.175	7.10934	1.16296	0.0002
FYCO1	protein_coding	NC_022314.1:53034200-53114469	black	white	5.71534	12.8104	1.1644	0.00025
PSORS1C2	protein_coding	NW_005101845.1:101652-103137	black	white	170.745	382.772	1.16464	0.0006
LOXL4	protein_coding	NC_022318.1:17734435-17756004	black	white	3.26449	7.3197	1.16492	0.0005
EFR3B	protein_coding	NC_022303.1:73033703-73116754	black	white	0.516532	1.15855	1.16539	0.00845
SMARCA2	protein_coding	NC_022300.1:41156879-41334404	black	white	8.36036	18.7545	1.1656	0.00025
ZNF407	protein_coding	NC_022316.1:3591263-3954398	black	white	0.670328	1.50427	1.16612	0.0068
SLC39A8	protein_coding	NC_022298.1:20801217-20884265	black	white	23.8381	53.5169	1.16673	5e-05
S100A1	protein_coding	NC_022295.1:15790514-15794252	black	white	31.4913	70.7712	1.16821	5e-05
DIS3L2	protein_coding	NC_022294.1:119083671-119399282	black	white	2.51321	5.64974	1.16865	0.00235
LOC100860826	protein_coding	NW_005101390.1:2459-11309	black	white	106.564	239.633	1.1691	0.00095
TCEA3	protein_coding	NC_022294.1:128617820-128659153	black	white	3.53286	7.94871	1.16989	0.0124
PDK1	protein_coding	NC_022294.1:23366764-23411604	black	white	6.28173	14.1376	1.1703	0.00055
CD300LF	protein_coding	NC_022311.1:55522853-55543119	black	white	2.41388	5.43754	1.1716	0.00475
TIAM1	protein_coding	NC_022293.1:3504640-3744734	black	white	9.2666	20.8915	1.1728	0.0001
STON2	protein_coding	NC_022302.1:88668093-88835673	black	white	4.24843	9.57997	1.17309	0.0002
COL4A5	protein_coding	NC_022322.1:13970757-14568593	black	white	4.87147	10.9905	1.17383	0.0016
DYNC2H1	protein_coding	NC_022307.1:4126406-4451308	black	white	0.475162	1.07213	1.17399	0.0068
SLITRK6	protein_coding	NC_022304.1:58418713-58425310	black	white	2.34934	5.30132	1.17409	0.00445
SSPN	protein_coding	NC_022297.1:81081148-81091847	black	white	2.14224	4.83932	1.17568	0.00325
HLF	protein_coding	NC_022311.1:5058620-5111184	black	white	3.15461	7.13124	1.17669	0.0129
ARHGEF28	protein_coding	NC_022312.1:7650141-7928735	black	white	1.91158	4.32895	1.17925	0.0004
GNG4	protein_coding	NC_022320.1:6506347-6575857	black	white	15.1689	34.3561	1.17945	0.00115
MITF	protein_coding	NC_022314.1:31427863-31659079	black	white	3.8986	8.83061	1.17956	0.00055
LOC102174446	protein_coding	NC_022315.1:25748168-25779868	black	white	5.5256	12.5199	1.18002	0.0004
HIPK3	protein_coding	NC_022307.1:60503407-60587937	black	white	7.52342	17.0478	1.18012	5e-05
PER1	protein_coding	NC_022311.1:27004927-27016843	black	white	8.9566	20.3043	1.18076	0.0002
LRP4	protein_coding	NC_022307.1:73075792-73112212	black	white	5.39001	12.2243	1.18139	0.00015
XRRA1	protein_coding	NC_022307.1:50730615-50798706	black	white	0.531913	1.20642	1.18147	0.027
ARHGEF4	protein_coding	NC_022294.1:1795785-1996064	black	white	3.16016	7.17389	1.18276	0.0008
PDZD2	protein_coding	NC_022312.1:41147757-41414800	black	white	2.69912	6.12847	1.18304	0.0001
PON3	protein_coding	NC_022296.1:10370711-10404986	black	white	15.1405	34.3807	1.18319	5e-05
PTPN21	protein_coding	NC_022302.1:96172965-96243340	black	white	4.71015	10.6979	1.18349	0.0001
KDM4C	protein_coding	NC_022300.1:36537291-36936617	black	white	1.30477	2.96586	1.18465	0.0045
NAALADL2	protein_coding	NC_022293.1:89546106-91166212	black	white	0.742077	1.68743	1.18518	0.04825
SLC9A7	protein_coding	NC_022322.1:80986827-81065130	black	white	0.5613	1.27758	1.18657	0.03175
CARF,NBEAL1	protein_coding	NC_022294.1:90534868-90772748	black	white	1.74169	3.9666	1.18741	0.01025
APBB2	protein_coding	NC_022298.1:57886756-58183862	black	white	3.95474	9.00722	1.1875	0.00055
KRBA1	protein_coding	NC_022296.1:108919985-108934580	black	white	0.757481	1.72582	1.188	0.01155
CLIP4	protein_coding	NC_022303.1:69591167-69656460	black	white	7.03821	16.0395	1.18835	5e-05
CEP63	protein_coding	NC_022293.1:132341257-132422875	black	white	1.60775	3.66801	1.18996	0.01025
UNC5B	protein_coding	NC_022320.1:25151854-25238788	black	white	11.9955	27.3706	1.19014	0.00025
HLCS	protein_coding	NC_022293.1:146534699-146720809	black	white	3.24288	7.40038	1.19032	0.0005
ARID1B	protein_coding	NC_022301.1:79633359-80008361	black	white	3.70216	8.47281	1.19447	5e-05
MARCH8	protein_coding	NC_022320.1:41736638-41793657	black	white	3.02945	6.93586	1.19502	0.0013
HVCN1	protein_coding	NC_022309.1:54046619-54078503	black	white	1.52167	3.48423	1.19518	0.02565
AGAP2	protein_coding	NC_022297.1:54175950-54186102	black	white	0.427948	0.981313	1.19728	0.0485
MATN4	protein_coding	NC_022305.1:71635056-71647126	black	white	1.25753	2.88703	1.19899	0.0269
MTURN	protein_coding	NC_022296.1:63678389-63698242	black	white	6.65932	15.3064	1.20069	0.0001
SYTL3	protein_coding	NC_022301.1:81230529-81322948	black	white	1.17956	2.71362	1.20197	0.0071
CHP2	protein_coding	NC_022317.1:21464373-21467916	black	white	13.9384	32.067	1.20203	5e-05
CYFIP2	protein_coding	NC_022299.1:65038956-65152327	black	white	6.07405	13.9788	1.20251	0.00025
LOC102190029	protein_coding	NC_022322.1:21641138-21642612	black	white	3.1115	7.16249	1.20285	0.00725
ITPR2	protein_coding	NC_022297.1:80380802-80978451	black	white	3.11042	7.16573	1.204	0.00025
ATAD2B	protein_coding	NC_022303.1:73981349-74106776	black	white	2.57854	5.94487	1.20509	0.00015
HECA	protein_coding	NC_022301.1:63465670-63478843	black	white	4.9514	11.42	1.20565	0.0003
DOK2	protein_coding	NC_022300.1:67460450-67465060	black	white	1.68722	3.89527	1.20707	0.00755
LOC102184732,LOC106502589	protein_coding	NC_022303.1:10414081-10517017	black	white	8.38693	19.3659	1.2073	0.0011
RALGPS2	protein_coding	NC_022308.1:57775111-57898907	black	white	2.32286	5.36371	1.20733	0.002
LOC106502870	lncRNA	NC_022306.1:79996685-80001521	black	white	1.37036	3.16432	1.20734	0.04695
SYTL2	protein_coding	NC_022321.1:8861190-8974622	black	white	3.87726	8.95302	1.20734	0.00045
KLF2	protein_coding	NC_022299.1:6269813-6289709	black	white	20.7769	47.9967	1.20795	0.03
LOC102187310,LOC106502232	protein_coding	NC_022298.1:113615246-113619892	black	white	21.4162	49.5066	1.20892	0.008
PLXNA2	protein_coding	NC_022308.1:72760698-72973537	black	white	3.41753	7.90067	1.20902	0.0001
UTRN	protein_coding	NC_022301.1:68149199-68703909	black	white	7.51012	17.365	1.20928	5e-05
GPR63	protein_coding	NC_022301.1:40010869-40016358	black	white	0.770402	1.78161	1.2095	0.01205
LOC102179660	protein_coding	NW_005101585.1:79338-88435	black	white	18.203	42.1205	1.21035	0.00025
RAB30	protein_coding	NC_022321.1:11691850-11837207	black	white	1.77759	4.11357	1.21047	0.04445
PLAGL2	protein_coding	NC_022305.1:59602704-59610229	black	white	2.03275	4.70619	1.21112	0.0014
ADGRA2	protein_coding	NC_022319.1:31734797-31781722	black	white	5.60675	12.9859	1.21171	0.0007
CELSR1	protein_coding	NC_022297.1:107948831-108103050	black	white	4.1282	9.56697	1.21255	5e-05
ABCA5	protein_coding	NC_022311.1:60060055-60112198	black	white	7.69621	17.8438	1.2132	0.0001
ELN	protein_coding	NC_022317.1:33263382-33298236	black	white	11.0214	25.5665	1.21395	5e-05
LOC106502720	protein_coding	NC_022304.1:66844738-66848954	black	white	2.7826	6.45655	1.21433	0.0174
ALPK1	protein_coding	NC_022298.1:11605491-11718738	black	white	0.472364	1.09613	1.21445	0.0397
LOC102191777	protein_coding	NC_022322.1:3724067-4070943	black	white	0.853436	1.98173	1.2154	0.02605
CTH	protein_coding	NC_022295.1:71253562-71276678	black	white	10.8283	25.1603	1.21633	0.00085
RNF222	protein_coding	NC_022311.1:27217144-27223811	black	white	5.33636	12.4061	1.21712	0.0006
MSI2	protein_coding	NC_022311.1:7511934-7919510	black	white	0.92804	2.16033	1.21899	0.005
HOXC13	protein_coding	NC_022297.1:25352219-25359625	black	white	25.9246	60.3729	1.21958	0.0001
MYCBP2	protein_coding	NC_022304.1:50120663-50388342	black	white	4.67761	10.8939	1.21967	0.0002
OPHN1	protein_coding	NC_022322.1:74666727-75325648	black	white	1.51854	3.53737	1.21999	0.0024
AKAP12	protein_coding	NC_022301.1:74443494-74553952	black	white	1.5004	3.49713	1.22082	0.00035
SRCIN1	protein_coding	NC_022311.1:38312914-38383864	black	white	0.99232	2.31399	1.22151	0.0023
SIPA1L3	protein_coding	NC_022310.1:46629277-46862764	black	white	4.42323	10.3153	1.22162	0.0001
CLASP1	protein_coding	NC_022294.1:72308540-72583121	black	white	3.39921	7.93019	1.22216	0.00025
MAP2K6	protein_coding	NC_022311.1:59889424-59999965	black	white	2.80716	6.54969	1.22232	0.00665
CCL22	protein_coding	NC_022310.1:24771215-24778127	black	white	1.87165	4.36853	1.22284	0.0257
TXNIP	protein_coding	NC_022295.1:19556094-19560269	black	white	288.021	672.348	1.22303	0.0194
LYG2	protein_coding	NC_022303.1:4434181-4447196	black	white	19.2938	45.0391	1.22304	0.00035
CPEB3	protein_coding	NC_022318.1:12619909-12774096	black	white	0.457265	1.06869	1.22474	0.0234
ALOX15	protein_coding	NC_022311.1:25992034-26001909	black	white	2.41943	5.65797	1.22562	0.0006
LOC102177771	lncRNA	NC_022318.1:48958148-48960686	black	white	1.22819	2.87236	1.2257	0.04055
ANKRD35	protein_coding	NC_022295.1:19647449-19663518	black	white	11.2435	26.3093	1.22648	0.0001
LOC102173037	protein_coding	NC_022311.1:27814721-27881445	black	white	6.75348	15.8079	1.22695	0.0047
SEC14L5	protein_coding	NC_022317.1:4110214-4148797	black	white	0.444602	1.04128	1.22778	0.0137
MCTP2	protein_coding	NC_022313.1:10636190-10905330	black	white	1.94693	4.56173	1.22838	0.0021
LOC102174062	protein_coding	NC_022311.1:40642750-40644314	black	white	7.05396	16.5287	1.22847	0.002
DACT1	protein_coding	NC_022302.1:66964288-66972489	black	white	1.86461	4.37462	1.23028	0.00715
STOX2	protein_coding	NC_022319.1:13509576-13524017	black	white	0.957609	2.2482	1.23126	0.00715
AGMO	protein_coding	NC_022296.1:21466153-21857667	black	white	2.66046	6.24716	1.23153	0.0138
LOC102168534	protein_coding	NW_005115390.1:289-540	black	white	71.8297	168.686	1.23169	0.02705
LOC102173112	protein_coding	NC_022308.1:77082645-77084072	black	white	5.85235	13.7475	1.23209	0.01495
METTL25	protein_coding	NC_022297.1:11320738-11450714	black	white	0.730961	1.71867	1.23343	0.04025
IL20RB	protein_coding	NC_022293.1:129774473-129810514	black	white	29.7057	69.9239	1.23505	0.0001
OTUB2	protein_coding	NC_022313.1:55555394-55576759	black	white	6.85797	16.1632	1.23686	5e-05
IFI44	protein_coding	NC_022295.1:62627566-62647249	black	white	1.87385	4.41954	1.23789	0.01835
GLDN	protein_coding	NC_022302.1:55116677-55151003	black	white	1.37469	3.24593	1.23953	0.00905
CALCOCO1	protein_coding	NC_022297.1:25597369-25611628	black	white	18.4044	43.4765	1.24019	5e-05
TCHHL1	protein_coding	NC_022295.1:17204030-17209333	black	white	38.3083	90.5089	1.2404	0.0001
BMP3	protein_coding	NC_022298.1:92951089-92979876	black	white	0.720439	1.70258	1.24077	0.02515
GCNT1	protein_coding	NC_022300.1:51165132-51208002	black	white	0.984128	2.32653	1.24126	0.0069
LDHD	protein_coding	NC_022310.1:1833722-1837688	black	white	0.503531	1.19072	1.24168	0.04885
LOC102189144	protein_coding	NC_022308.1:5505852-5535230	black	white	2.76519	6.5414	1.24222	0.0016
MAGI1	protein_coding	NC_022314.1:35248623-35903079	black	white	1.99208	4.71335	1.24247	5e-05
AOX1	protein_coding	NC_022294.1:88400734-88470835	black	white	7.86152	18.6232	1.24422	0.00015
EBF1	protein_coding	NC_022299.1:66367843-66775017	black	white	1.80831	4.28606	1.24501	0.0029
ALOX5AP	protein_coding	NC_022304.1:27879282-27903613	black	white	12.2303	28.9953	1.24536	0.00125
MEF2A	protein_coding	NC_022313.1:4884767-5070952	black	white	4.02245	9.53893	1.24575	0.00015
TMEM192	protein_coding	NC_022309.1:69844-92505	black	white	2.97573	7.05931	1.24628	0.01195
KIAA1217	protein_coding	NC_022305.1:23623196-24155834	black	white	3.60637	8.55557	1.24632	0.0001
FRMD4A	protein_coding	NC_022305.1:27033043-27368180	black	white	2.51188	5.96168	1.24695	0.00145
NTN1	protein_coding	NC_022311.1:27694573-27695175	black	white	5.42998	12.8948	1.24777	0.01275
KAP8	protein_coding	NC_022293.1:4071316-4071887	black	white	1628.94	3869.64	1.24827	0.0304
GFRA2	protein_coding	NC_022300.1:67239229-67342891	black	white	1.93725	4.60228	1.24834	0.00255
FAM20B	protein_coding	NC_022308.1:57995190-58034727	black	white	15.3162	36.3904	1.2485	0.0001
BNC2	protein_coding	NC_022300.1:26719118-27039024	black	white	2.79454	6.64159	1.24892	0.00015
TFDP2	protein_coding	NC_022293.1:124448798-124605486	black	white	3.73858	8.88539	1.24894	0.002
PITPNM3	protein_coding	NC_022311.1:24635711-24718348	black	white	1.2097	2.87593	1.24939	0.00055
MAN1A1	protein_coding	NC_022301.1:18779544-18954772	black	white	2.34454	5.5747	1.24959	0.00185
LOC102190447	protein_coding	NC_022309.1:71846875-71854669	black	white	3.20167	7.6249	1.25189	0.0358
LOC106501870	protein_coding	NW_005164763.1:9-632	black	white	7.9614	18.9692	1.25256	0.0354
TTC28	protein_coding	NC_022309.1:67078520-67632659	black	white	0.539079	1.28593	1.25424	0.00155
SLC15A2	protein_coding	NC_022293.1:64862033-64914782	black	white	1.85681	4.43359	1.25565	0.00565
HSD11B1	protein_coding	NC_022308.1:71203839-71243528	black	white	10.1858	24.3298	1.25617	0.00055
CASQ2	protein_coding	NC_022295.1:25515527-25588819	black	white	0.952702	2.27721	1.25717	0.01855
CSF2RB	protein_coding	NC_022297.1:72874060-72896452	black	white	16.5932	39.6626	1.25719	0.0001
LOC102178726,LOC106502384	protein_coding	NC_022300.1:10072276-10117485	black	white	7.98026	19.0863	1.25803	0.003
LOC102177662	protein_coding	NC_022312.1:58193080-58407649	black	white	1.69289	4.05047	1.2586	5e-05
LOC102184234	protein_coding	NC_022322.1:66089939-66109283	black	white	1.48152	3.54972	1.26062	0.03065
RABGAP1L	protein_coding	NC_022308.1:53115853-53757860	black	white	1.71895	4.11907	1.26079	0.00025
PRKCB	protein_coding	NC_022317.1:21561134-21959336	black	white	0.530682	1.27202	1.26121	0.0175
PLXDC2	protein_coding	NC_022305.1:20065483-20499283	black	white	6.43416	15.4328	1.26217	5e-05
ARHGEF26	protein_coding	NC_022293.1:111327079-111467943	black	white	1.27669	3.06266	1.26238	0.00245
LOC106502201	protein_coding	NC_022298.1:48020051-48021950	black	white	3.40288	8.16585	1.26285	0.0006
FAT2	protein_coding	NC_022299.1:58965546-59050876	black	white	2.86061	6.8659	1.26312	0.0001
MAP2	protein_coding	NC_022294.1:96593365-96891046	black	white	3.73027	8.95342	1.26316	0.00015
DENND1B	protein_coding	NC_022308.1:74078909-74339182	black	white	1.72116	4.13126	1.2632	5e-05
LOC106502374	protein_coding	NC_022299.1:102641866-102642500	black	white	3.17253	7.61738	1.26366	0.0146
K26	protein_coding	NC_022311.1:40137451-40143900	black	white	77.964	187.316	1.2646	0.00055
LRRC15	protein_coding	NC_022293.1:71636503-71649550	black	white	70.631	169.884	1.26618	0.00755
GPR160	protein_coding	NC_022293.1:95453791-95511769	black	white	4.28775	10.3145	1.26638	0.004
PLEKHA5	protein_coding	NC_022297.1:87926511-88184338	black	white	4.07056	9.79375	1.26664	5e-05
LOC102175251	protein_coding	NC_022293.1:143513373-143514386	black	white	69.4445	167.113	1.2669	0.0002
FNIP2	protein_coding	NC_022309.1:39866510-39952067	black	white	2.92026	7.03047	1.26752	0.0001
MSX2	protein_coding	NC_022312.1:6459685-6466277	black	white	11.8251	28.4739	1.26779	0.0001
SLC6A15	protein_coding	NC_022297.1:13966146-14018939	black	white	0.445031	1.07248	1.26898	0.0351
LOC102189437	protein_coding	NC_022293.1:142227382-142228107	black	white	123.736	298.244	1.26923	0.0001
LOC102187356	protein_coding	NC_022315.1:6819647-6828642	black	white	1.71182	4.12655	1.2694	0.013
WNT3A	protein_coding	NC_022299.1:2543580-2593725	black	white	1.41965	3.4234	1.26989	0.0366
MMP16	protein_coding	NC_022306.1:84636696-85014552	black	white	0.776205	1.87396	1.27158	0.00835
GLI3	protein_coding	NC_022296.1:76299659-76613905	black	white	1.37726	3.32619	1.27207	0.00095
HERC1	protein_coding	NC_022302.1:42494627-42648467	black	white	2.92271	7.06223	1.27282	5e-05
WDFY3	protein_coding	NC_022298.1:96606208-96856901	black	white	2.89069	6.98739	1.27334	5e-05
LOC102177855	protein_coding	NC_022317.1:973321-974426	black	white	32.4557	78.4717	1.2737	0.0002
LOC102179502	protein_coding	NC_022308.1:43185761-43950735	black	white	0.422446	1.02162	1.27401	0.0046
CHST1	protein_coding	NC_022307.1:71969683-71977100	black	white	1.4912	3.60628	1.27403	0.00105
SPTSSB	protein_coding	NC_022293.1:103988127-104017768	black	white	18.3581	44.432	1.27518	0.0007
ZFHX3	protein_coding	NC_022310.1:37465856-37630947	black	white	0.490026	1.18618	1.2754	0.00105
LOC102174647	protein_coding	NW_005101470.1:66443-92142	black	white	0.533294	1.29101	1.27549	0.03515
KLF9	protein_coding	NC_022300.1:45233105-45259123	black	white	10.5737	25.6004	1.27568	0.00065
RGS5	protein_coding	NC_022295.1:5644000-5701539	black	white	40.3585	97.8248	1.27733	0.00045
C3H2orf54	protein_coding	NC_022295.1:115948527-115954353	black	white	16.9368	41.0658	1.27778	5e-05
MXRA8	protein_coding	NC_022308.1:48725762-48730042	black	white	15.4956	37.5743	1.27789	0.0001
PLCXD2	protein_coding	NC_022293.1:55056733-55113984	black	white	2.62078	6.35661	1.27826	5e-05
NHS	protein_coding	NC_022322.1:114089394-114152389	black	white	0.756187	1.83414	1.27829	0.00135
LOC100861136	protein_coding	NC_022294.1:24248039-24299950	black	white	8.58027	20.8142	1.27847	5e-05
LOC102183480	protein_coding	NC_022295.1:99553052-99554647	black	white	3.13468	7.60656	1.27893	0.0197
LOC102184693	protein_coding	NC_022297.1:26551407-26569373	black	white	29.1805	70.8948	1.28068	0.00015
ITK	protein_coding	NC_022299.1:64941164-65007363	black	white	0.377833	0.918205	1.28107	0.0228
SESN3	protein_coding	NC_022307.1:13580041-13609271	black	white	12.8216	31.1642	1.28131	5e-05
VPS13B	protein_coding	NC_022306.1:74783813-75564336	black	white	1.82747	4.44389	1.28197	0.00015
FYB	protein_coding	NC_022312.1:34745361-34917282	black	white	0.673456	1.63878	1.28296	0.0082
REL	protein_coding	NC_022303.1:43060195-43108097	black	white	1.4653	3.56736	1.28366	0.01
ZFAT	protein_coding	NC_022306.1:17721677-17857493	black	white	0.448621	1.0934	1.28526	0.0078
LOC102181452	protein_coding	NC_022295.1:6594222-6952302	black	white	1.01885	2.4846	1.28607	0.0013
ETV6	protein_coding	NC_022297.1:90237018-90523437	black	white	4.08012	9.95858	1.28733	0.00015
TBX18	protein_coding	NC_022301.1:51432081-51460506	black	white	0.708898	1.73049	1.28753	0.0188
SEMA6A	protein_coding	NC_022299.1:33614277-33743021	black	white	2.68899	6.56564	1.28787	0.00045
KBTBD3	protein_coding	NC_022307.1:936008-1002034	black	white	0.454057	1.10905	1.28838	0.04745
CADM4	protein_coding	NC_022310.1:50655252-50660545	black	white	1.85713	4.53681	1.2886	0.00295
RUNX2	protein_coding	NC_022315.1:18266294-18391642	black	white	1.1008	2.68932	1.28869	0.0117
LOC102188588	protein_coding	NW_005160154.1:57-517	black	white	5.31518	12.9904	1.28925	0.0492
LOC102174594	protein_coding	NC_022311.1:40586204-40600128	black	white	124.035	303.186	1.28945	0.0216
LOC102182927	protein_coding	NC_022295.1:12195842-12241167	black	white	3.79874	9.28555	1.28947	0.0006
ADAMTS15	protein_coding	NC_022321.1:35346290-35370407	black	white	0.989552	2.41917	1.28967	0.00235
PIK3R6	protein_coding	NC_022311.1:27524212-27571789	black	white	1.4561	3.56009	1.2898	0.0018
GOLIM4	protein_coding	NC_022293.1:97480881-97569051	black	white	15.894	38.891	1.29095	5e-05
DNMBP	protein_coding	NC_022318.1:19183765-19275030	black	white	2.85009	6.97618	1.29143	0.00015
CD99L2	protein_coding	NC_022322.1:52469764-52511000	black	white	4.38456	10.7389	1.29234	5e-05
DUSP19	protein_coding	NC_022294.1:12822362-12839303	black	white	0.709956	1.74051	1.29371	0.0351
PAIP2B	protein_coding	NC_022303.1:13191404-13236342	black	white	4.17172	10.2749	1.30041	5e-05
FAM107B	protein_coding	NC_022305.1:27913538-28132123	black	white	6.16966	15.1979	1.30061	5e-05
RAPGEF2	protein_coding	NC_022309.1:39393296-39658195	black	white	2.89188	7.12562	1.30101	5e-05
ADAMTSL2	protein_coding	NC_022303.1:102891524-102919229	black	white	0.987383	2.43405	1.30168	0.00515
DIP2C	protein_coding	NC_022305.1:44862231-45002482	black	white	1.39123	3.4299	1.30181	0.00105
GANC	protein_coding	NC_022302.1:34023805-34094434	black	white	0.656115	1.61785	1.30206	0.00575
PDGFD	protein_coding	NC_022307.1:3252262-3533069	black	white	6.14345	15.157	1.30286	5e-05
SMPDL3B	protein_coding	NC_022294.1:124572656-124604197	black	white	1.82107	4.49539	1.30366	0.0039
BCHE	protein_coding	NC_022293.1:99665136-99743736	black	white	0.972525	2.40513	1.30631	0.02425
LOC100861175	protein_coding	NC_022293.1:4702496-4703085	black	white	1209.69	2992.9	1.30691	0.0143
FER	protein_coding	NC_022299.1:103715424-104147353	black	white	3.07452	7.61251	1.30801	0.00055
CD244	protein_coding	NC_022295.1:8120178-8156080	black	white	1.76415	4.36859	1.30819	0.0015
SLC44A3	protein_coding	NC_022295.1:46226433-46309494	black	white	3.20428	7.94257	1.3096	0.00065
SLC22A3	protein_coding	NC_022301.1:82687125-82746118	black	white	1.74883	4.33613	1.31002	0.0047
FRS2	protein_coding	NC_022297.1:42534653-42643900	black	white	3.74583	9.29557	1.31126	0.00065
LY6G6D	protein_coding	NC_022315.1:26015692-26017571	black	white	144.239	357.962	1.31135	0.00015
LOC102187824	protein_coding	NC_022317.1:3118530-3211731	black	white	4.0965	10.1711	1.31202	5e-05
SLC30A1	protein_coding	NC_022308.1:69540879-69547733	black	white	11.6262	28.8792	1.31266	5e-05
FAM83D	protein_coding	NC_022305.1:65829660-65838607	black	white	6.57694	16.3397	1.31289	0.00045
CILP2	protein_coding	NC_022299.1:3347782-3356500	black	white	0.494469	1.22867	1.31315	0.01565
CDON	protein_coding	NC_022321.1:28191425-28288432	black	white	2.02361	5.02836	1.31316	0.00015
DMD	protein_coding	NC_022322.1:98962684-101195915	black	white	4.24503	10.5498	1.31338	0.0012
GXYLT2	protein_coding	NC_022314.1:28590977-28670941	black	white	2.64652	6.58192	1.31441	0.0009
ZNF438	protein_coding	NC_022305.1:32963891-33151217	black	white	0.979591	2.43716	1.31495	0.00355
LOC100861179	protein_coding	NC_022311.1:40378387-40378914	black	white	37.2987	92.8219	1.31534	0.00045
LOC102170823	protein_coding	NC_022313.1:31641646-31647659	black	white	0.495627	1.23438	1.31646	0.025
KAT6B	protein_coding	NC_022320.1:28419097-28590358	black	white	1.58468	3.9476	1.31678	0.00015
LOC102191654	protein_coding	NC_022293.1:141153733-141160194	black	white	11.413	28.435	1.31699	0.00035
TRIM10	protein_coding	NC_022315.1:26850942-26859868	black	white	0.646981	1.61286	1.31782	0.01255
HKDC1	protein_coding	NC_022320.1:23341495-23383459	black	white	0.782758	1.95575	1.32108	0.004
HS2ST1	protein_coding	NC_022295.1:53615268-53801329	black	white	1.6755	4.18666	1.32121	0.00845
RAP2A	protein_coding	NC_022304.1:69977965-70019459	black	white	2.48012	6.19817	1.32143	0.00085
FMNL2	protein_coding	NC_022294.1:42917761-43053934	black	white	3.33198	8.3285	1.32168	0.00015
LOC102184859	protein_coding	NC_022295.1:7531726-7539645	black	white	2.48658	6.22013	1.32278	0.00325
KMT2A	protein_coding	NC_022307.1:27403071-27474078	black	white	1.84137	4.61723	1.32625	5e-05
TRDMT1	protein_coding	NC_022305.1:30295239-30372727	black	white	1.47315	3.69806	1.32786	0.02455
PCDH20	protein_coding	NW_005101238.1:63494-66453	black	white	0.976934	2.45417	1.3289	0.00775
LETM2	protein_coding	NC_022319.1:32201488-32217198	black	white	0.450387	1.13173	1.32929	0.0374
LOC106501824	protein_coding	NW_005137682.1:4-265	black	white	15.0493	37.8194	1.32944	0.02595
GPR176	protein_coding	NC_022302.1:31815978-31823831	black	white	0.981581	2.4678	1.33005	0.00485
SLC24A3	protein_coding	NC_022305.1:37508635-37860922	black	white	0.671601	1.68869	1.33023	0.0278
MGMT	protein_coding	NC_022318.1:47206505-47468129	black	white	10.423	26.2111	1.33041	0.00335
PTGER2	protein_coding	NC_022302.1:11545631-11557828	black	white	0.893815	2.24825	1.33075	0.0155
NPR3	protein_coding	NC_022312.1:40594324-40670100	black	white	3.08376	7.76068	1.33149	0.0002
COL17A1	protein_coding	NC_022318.1:22874907-22899625	black	white	96.2704	242.451	1.33253	0.0026
PLCG2	protein_coding	NC_022310.1:7712412-7914783	black	white	1.36896	3.4498	1.33344	0.00505
CHRDL1	protein_coding	NC_022322.1:16064960-16163419	black	white	1.5099	3.80546	1.33362	0.00135
TANC1	protein_coding	NC_022294.1:36540723-36727212	black	white	4.82705	12.1668	1.33374	5e-05
PBX1	protein_coding	NC_022295.1:3725457-4025359	black	white	2.00389	5.05538	1.33501	0.00015
IL22RA1	protein_coding	NC_022294.1:127956059-127985488	black	white	3.44356	8.68943	1.33536	0.0001
APOD	protein_coding	NC_022293.1:70539842-70553602	black	white	160.581	405.525	1.33648	0.00105
TTC7B	protein_coding	NC_022302.1:98133618-98334767	black	white	0.842337	2.12917	1.33782	0.0106
HSPA2	protein_coding	NC_022302.1:72752242-72754798	black	white	18.1442	45.8674	1.33796	5e-05
KLHL29	protein_coding	NC_022303.1:74134634-74377201	black	white	1.1154	2.82068	1.33849	0.00125
LOC102178768	protein_coding	NC_022312.1:61354371-61792660	black	white	0.48935	1.23853	1.33969	0.00965
PLEKHM3	protein_coding	NC_022294.1:95371029-95587434	black	white	1.09782	2.78213	1.34156	0.0005
NAV2	protein_coding	NC_022321.1:23723498-23888528	black	white	2.50648	6.3578	1.34286	5e-05
KITLG	protein_coding	NC_022297.1:17607322-17713886	black	white	4.04987	10.2752	1.34322	0.0002
LOC102177252	protein_coding	NC_022303.1:103096665-103266005	black	white	2.58821	6.57115	1.34419	0.0077
ISM1	protein_coding	NC_022305.1:6292126-6314500	black	white	5.75423	14.6123	1.34449	0.0002
LIMCH1	protein_coding	NC_022298.1:58537099-58754204	black	white	0.7627	1.93724	1.34482	0.00095
SORL1	protein_coding	NC_022307.1:30352573-30515828	black	white	2.28424	5.80353	1.34522	5e-05
GLCCI1	protein_coding	NC_022296.1:13792782-13899172	black	white	2.57158	6.53803	1.3462	0.0006
LZTS1	protein_coding	NC_022300.1:65580535-65640176	black	white	1.9748	5.02094	1.34625	0.00065
TSC22D3	protein_coding	NC_022322.1:13499024-13566622	black	white	26.8024	68.1557	1.34647	0.00015
RARB	protein_coding	NC_022319.1:38691051-38873802	black	white	0.381447	0.970158	1.34674	0.0343
SP6	protein_coding	NC_022311.1:37755227-37758840	black	white	7.52526	19.1501	1.34754	5e-05
SNX29	protein_coding	NC_022317.1:10763625-11339643	black	white	1.49587	3.80729	1.34778	0.00015
DACH1	protein_coding	NC_022304.1:44038026-44307741	black	white	2.20787	5.63003	1.35049	0.00095
POLI	protein_coding	NC_022316.1:53693098-53715188	black	white	1.19079	3.03774	1.35108	0.0076
ERC1	protein_coding	NC_022297.1:98932650-99185378	black	white	3.98246	10.1636	1.35168	5e-05
BCAS3	protein_coding	NC_022311.1:11141373-11734593	black	white	2.88691	7.3786	1.35382	5e-05
WNK2	protein_coding	NC_022300.1:82663064-82810177	black	white	3.17395	8.11381	1.3541	5e-05
GALNT8	protein_coding	NC_022297.1:96529729-96566211	black	white	1.60507	4.10656	1.35529	0.00195
GLT1D1	protein_coding	NC_022309.1:47735636-47831338	black	white	0.638921	1.63481	1.35541	0.041
SRGAP2	protein_coding	NC_022308.1:3331254-3580861	black	white	2.74675	7.02855	1.3555	5e-05
CCDC62	protein_coding	NC_022309.1:52251743-52292710	black	white	0.628443	1.60895	1.35626	0.01375
RNF39	protein_coding	NC_022315.1:26942783-26947891	black	white	18.3336	46.953	1.35673	5e-05
FGD4	protein_coding	NC_022297.1:74625600-74704431	black	white	0.774255	1.98291	1.35674	0.0023
TPPP2	protein_coding	NC_022302.1:22699721-22707247	black	white	1.34371	3.44587	1.35864	0.04815
FAM63B	protein_coding	NC_022302.1:47636090-47717795	black	white	1.12896	2.89663	1.35938	0.00045
SUSD2	protein_coding	NC_022309.1:70559004-70565932	black	white	3.85203	9.88973	1.36031	0.00035
LOC102179411	lncRNA	NC_022311.1:13611065-13617022	black	white	87.0996	223.689	1.36076	0.00015
METTL8	protein_coding	NC_022294.1:24363239-24450275	black	white	0.94471	2.42667	1.36103	0.0158
STK39	protein_coding	NC_022294.1:27282637-27531361	black	white	1.68888	4.33966	1.36151	0.00265
LOC102172488	protein_coding	NC_022293.1:133199456-133244513	black	white	2.22244	5.71457	1.3625	0.00055
LOC102173963	protein_coding	NC_022310.1:55930975-55942295	black	white	0.536878	1.38125	1.36331	0.0248
FAM172A	protein_coding	NC_022299.1:89191073-89545759	black	white	1.46379	3.76663	1.36356	0.007
AFF1	protein_coding	NC_022298.1:98976085-99163646	black	white	4.67141	12.0315	1.36488	5e-05
TCP11L2	protein_coding	NC_022297.1:67539768-67586116	black	white	8.98671	23.1514	1.36524	5e-05
OTOP2	protein_coding	NC_022311.1:55334718-55342933	black	white	1.65318	4.26112	1.36599	0.0035
LOC106503370	lncRNA	NC_022294.1:115190631-115200561	black	white	137.723	355.117	1.36653	5e-05
HECTD4	protein_coding	NC_022309.1:61557191-61673362	black	white	1.58758	4.09361	1.36655	5e-05
STARD9	protein_coding	NC_022302.1:34300714-34411906	black	white	1.242	3.20256	1.36656	5e-05
NID1	protein_coding	NC_022320.1:6888726-6962843	black	white	5.32185	13.7241	1.36671	5e-05
FRMD3	protein_coding	NC_022300.1:74553974-74905401	black	white	0.971655	2.50627	1.36703	0.0102
SCAPER	protein_coding	NC_022313.1:29432560-29812740	black	white	1.60806	4.15365	1.36906	0.0007
LOC102171026	protein_coding	NC_022296.1:44279499-44350290	black	white	0.746637	1.92957	1.3698	0.0027
KMT2C	protein_coding	NC_022296.1:110598994-110793009	black	white	2.39779	6.20775	1.37237	5e-05
SLAIN1	protein_coding	NC_022304.1:50788051-50839350	black	white	1.32847	3.43978	1.37255	0.0059
PDGFRL	protein_coding	NC_022319.1:18418870-18499942	black	white	8.40039	21.7597	1.37313	5e-05
GGACT	protein_coding	NC_022304.1:72525770-72575096	black	white	5.34172	13.8414	1.37362	0.00085
SYNE3	protein_coding	NC_022313.1:56913885-57001911	black	white	2.4317	6.30154	1.37374	5e-05
LOC102185708	protein_coding	NC_022318.1:15023855-15059009	black	white	0.590079	1.52941	1.374	0.0346
IL34	protein_coding	NC_022310.1:898694-904595	black	white	8.84018	22.9205	1.37449	0.00055
PLCL2	protein_coding	NC_022293.1:151469024-151561633	black	white	0.94222	2.44399	1.3751	0.00175
FLT3	protein_coding	NC_022304.1:29776099-29828723	black	white	0.674125	1.74902	1.37546	0.01495
DOCK4	protein_coding	NC_022296.1:53704737-54175324	black	white	0.851796	2.21332	1.37763	0.0009
PADI3	protein_coding	NC_022294.1:134533478-134563223	black	white	19.663	51.1018	1.37789	5e-05
MYCL	protein_coding	NC_022295.1:102378651-102400171	black	white	1.51143	3.92817	1.37794	0.0121
LOC100861181	protein_coding	NC_022293.1:4049090-4049796	black	white	1567.16	4073.62	1.37816	0.01725
GNAQ	protein_coding	NC_022300.1:52315699-52531790	black	white	1.97199	5.13064	1.37949	0.0006
LOC102184558	protein_coding	NC_022313.1:14390662-14476150	black	white	1.73595	4.51773	1.37987	0.0002
LOC106502327	protein_coding	NC_022299.1:36837831-36840114	black	white	0.561208	1.46159	1.38093	0.0353
KRT40	protein_coding	NC_022311.1:40356550-40363538	black	white	16.9371	44.1143	1.38106	0.0001
ATP10B	protein_coding	NC_022299.1:68276982-68660293	black	white	2.0438	5.32334	1.38108	5e-05
NCKAP5	protein_coding	NC_022294.1:63126910-64167128	black	white	0.361615	0.942222	1.38161	0.00535
IPCEF1	protein_coding	NC_022301.1:77060476-77154850	black	white	0.498879	1.29994	1.38168	0.0337
LOC102172600	lncRNA	NC_022320.1:24944107-24979305	black	white	0.591187	1.5405	1.38171	0.04165
PBLD	protein_coding	NC_022320.1:22486852-22521422	black	white	1.10122	2.86972	1.38181	0.01645
GKN1	protein_coding	NC_022303.1:66225576-66232981	black	white	1.55552	4.05666	1.3829	0.04165
CNDP1	protein_coding	NC_022316.1:3978602-4021628	black	white	1.34776	3.51498	1.38295	0.0127
PHACTR1	protein_coding	NC_022315.1:40447229-40682915	black	white	0.508974	1.32799	1.38358	0.03215
LGALS15	protein_coding	NC_022310.1:48099528-48101306	black	white	5.35831	13.9954	1.3851	0.02615
DEPDC1	protein_coding	NC_022295.1:73215429-73233016	black	white	0.478786	1.25142	1.38612	0.0424
GTDC1	protein_coding	NC_022294.1:51685478-52062106	black	white	1.17075	3.06025	1.38621	0.00275
HDAC9	protein_coding	NC_022296.1:24556401-25531399	black	white	0.411948	1.07716	1.3867	0.01725
CELF2	protein_coding	NC_022305.1:14761348-15088481	black	white	1.33343	3.4923	1.38904	0.0004
LRBA	protein_coding	NC_022309.1:6701946-7448354	black	white	2.94175	7.70606	1.38932	5e-05
GPM6A	protein_coding	NC_022319.1:6237625-6275241	black	white	1.04608	2.74212	1.3903	0.0125
LPL	protein_coding	NC_022300.1:65208607-65233847	black	white	0.895478	2.34749	1.39039	0.0264
ARSJ	protein_coding	NC_022298.1:10063692-10139609	black	white	3.63953	9.54221	1.39057	0.00065
NDUFA4L2	protein_coding	NC_022297.1:54645137-54652802	black	white	69.2432	181.582	1.39087	0.0053
HEPHL1	protein_coding	NC_022321.1:184557-273932	black	white	14.5593	38.1845	1.39104	5e-05
MAML2	protein_coding	NC_022307.1:12228430-12637002	black	white	1.22949	3.22883	1.39295	0.0002
LOC102171053	protein_coding	NW_005101253.1:95858-110737	black	white	5.07813	13.3389	1.39327	0.003
FRY	protein_coding	NC_022304.1:26498490-26925496	black	white	2.93087	7.70538	1.39454	0.0001
PIP4K2A	protein_coding	NC_022305.1:22403332-22585452	black	white	4.5698	12.0185	1.39505	5e-05
DBP	protein_coding	NC_022310.1:53709111-53714469	black	white	12.0525	31.7155	1.39585	0.00025
C13H20orf196	protein_coding	NC_022305.1:46184076-46292648	black	white	1.56195	4.11122	1.39622	0.01425
EXOC4	protein_coding	NC_022296.1:94298804-95120561	black	white	3.85699	10.1702	1.3988	5e-05
LOC102176161	protein_coding	NC_022311.1:40762673-40770936	black	white	13.2428	34.9232	1.39898	0.00035
KLHL24	protein_coding	NC_022293.1:81828614-81860734	black	white	2.50951	6.62376	1.40025	0.00015
KRT82	protein_coding	NC_022297.1:26498734-26513439	black	white	24.3338	64.2676	1.40113	0.0001
KRTAP11-1	protein_coding	NC_022293.1:3990587-3991453	black	white	1229.79	3248.42	1.40132	0.03975
ADGRG6	protein_coding	NC_022301.1:66274614-66427174	black	white	1.90108	5.02334	1.40183	0.00015
ABCG1	protein_coding	NC_022293.1:140102904-140160936	black	white	5.16238	13.6607	1.40392	5e-05
GRK4	protein_coding	NC_022298.1:112665947-112704948	black	white	0.472997	1.25414	1.4068	0.018
CDH4	protein_coding	NC_022305.1:53159969-53638946	black	white	0.39142	1.03899	1.40839	0.0043
FAM180B	protein_coding	NC_022307.1:73688083-73691338	black	white	2.86607	7.60927	1.40868	0.00015
NCOA2	protein_coding	NC_022306.1:44358648-44570410	black	white	3.37892	8.97259	1.40896	5e-05
GAB3	protein_coding	NC_022322.1:55148091-55210480	black	white	0.553802	1.47091	1.40926	0.00325
TNRC6B	protein_coding	NC_022297.1:102619058-102815776	black	white	1.18366	3.14713	1.41078	5e-05
LOC102181287	protein_coding	NC_022298.1:86026457-86032775	black	white	1.3319	3.54215	1.41114	0.0199
LACE1	protein_coding	NC_022301.1:28742756-28937475	black	white	0.639584	1.70161	1.41169	0.01755
DNAJC6	protein_coding	NC_022295.1:76357877-76520184	black	white	1.11167	2.95995	1.41284	0.00135
SLCO3A1	protein_coding	NC_022313.1:12919877-13226988	black	white	5.03076	13.3956	1.41291	5e-05
CHD6	protein_coding	NC_022305.1:68117471-68292474	black	white	1.27947	3.40728	1.41307	5e-05
LOC106501907	protein_coding	NW_005175698.1:4-1265	black	white	1.95614	5.21197	1.41382	0.00615
JMY	protein_coding	NC_022302.1:10029053-10104119	black	white	6.89713	18.382	1.41422	5e-05
WFDC5	protein_coding	NC_022305.1:71534741-71537700	black	white	5.31716	14.1769	1.41481	0.00565
CADM3	protein_coding	NC_022295.1:9961427-9975342	black	white	4.8078	12.832	1.4163	5e-05
LOC102176524	protein_coding	NW_005103394.1:864-5215	black	white	4.52979	12.1007	1.41758	0.00225
PDGFC	protein_coding	NC_022309.1:41917296-42161419	black	white	3.94717	10.5523	1.41867	0.00015
LOC102184120	protein_coding	NC_022296.1:103417402-103430762	black	white	3.14944	8.42676	1.41988	5e-05
DOCK5	protein_coding	NC_022300.1:70690186-70888656	black	white	0.805366	2.15732	1.42152	0.0007
RNF150	protein_coding	NC_022309.1:16371645-16657845	black	white	0.427765	1.14618	1.42195	0.02235
SLC8A1	protein_coding	NC_022303.1:22161016-22611239	black	white	1.0705	2.86958	1.42256	0.0006
TBC1D32	protein_coding	NC_022301.1:16949508-17129566	black	white	0.509003	1.36544	1.42362	0.01565
SEMA3C	protein_coding	NC_022296.1:37560420-37767090	black	white	3.33098	8.94738	1.42552	5e-05
SHROOM2	protein_coding	NW_005101056.1:48058-109212	black	white	0.866123	2.32686	1.42574	0.02165
ZNF704	protein_coding	NC_022306.1:54374080-54579563	black	white	1.28188	3.45107	1.42878	5e-05
PGAP1	protein_coding	NC_022294.1:84725753-84799297	black	white	0.535862	1.44282	1.42896	0.00835
CITED2	protein_coding	NC_022301.1:63629021-63631161	black	white	12.7665	34.3975	1.42994	5e-05
LAMA2	protein_coding	NC_022301.1:53821335-54496502	black	white	3.73628	10.0672	1.42999	5e-05
RGL1	protein_coding	NC_022308.1:62331347-62608293	black	white	3.72925	10.055	1.43095	5e-05
LAMC3	protein_coding	NC_022303.1:99633407-99704179	black	white	7.15899	19.3164	1.432	5e-05
XRCC4	protein_coding	NC_022299.1:79019956-79304764	black	white	1.32303	3.57107	1.43251	0.0101
CAMK1D	protein_coding	NC_022305.1:15883342-16279705	black	white	2.25994	6.11028	1.43495	5e-05
INPP4B	protein_coding	NC_022309.1:14861043-15600413	black	white	0.653806	1.76878	1.43582	0.00145
ATP8B4	protein_coding	NC_022302.1:56327861-56619243	black	white	0.485743	1.31414	1.43585	0.0104
MGAT5	protein_coding	NC_022294.1:62109937-62512035	black	white	2.70198	7.3142	1.43668	5e-05
EGLN3	protein_coding	NC_022313.1:41910286-41939845	black	white	16.991	46.0519	1.43849	5e-05
DZIP1L	protein_coding	NC_022293.1:128639957-128680004	black	white	1.26452	3.4305	1.43983	0.00015
LOC102188073	protein_coding	NC_022310.1:23367006-23394968	black	white	13.704	37.2145	1.44127	5e-05
AR	protein_coding	NC_022322.1:75721824-75927494	black	white	1.1996	3.26048	1.44253	0.00015
COL6A2	protein_coding	NC_022293.1:143497349-143512707	black	white	68.7685	186.95	1.44284	0.00095
LIN7A	protein_coding	NC_022297.1:9771888-9881125	black	white	0.587831	1.59915	1.44384	0.0063
ARHGEF9,LOC106503826	protein_coding	NC_022322.1:83503650-83960115	black	white	0.609736	1.65908	1.44412	0.0033
FMN1	protein_coding	NC_022302.1:25810954-26292437	black	white	2.15011	5.85211	1.44455	5e-05
TNFRSF19	protein_coding	NC_022304.1:32166200-32261418	black	white	4.83875	13.1957	1.44736	5e-05
FAM222A	protein_coding	NC_022309.1:63088658-63153999	black	white	0.801303	2.18636	1.44811	0.04165
ABCA1	protein_coding	NC_022300.1:92672042-92803488	black	white	10.0693	27.504	1.44968	5e-05
TRIM31	protein_coding	NC_022315.1:26885388-26914093	black	white	0.601799	1.64488	1.45062	0.01525
SEPP1	protein_coding	NC_022312.1:31527522-31536436	black	white	54.074	147.861	1.45123	5e-05
RALGAPA2	protein_coding	NC_022305.1:38412733-38628924	black	white	0.877859	2.4014	1.45181	0.00025
SVEP1	protein_coding	NC_022300.1:97933091-98046154	black	white	2.55055	6.97757	1.45192	5e-05
MREG	protein_coding	NC_022294.1:103325808-103394780	black	white	5.0064	13.702	1.45255	0.0002
WNT2	protein_coding	NC_022296.1:48590928-48636874	black	white	0.674842	1.84811	1.45343	0.0247
SNAP25	protein_coding	NC_022305.1:2929597-3016745	black	white	0.479508	1.31339	1.45367	0.03355
SDPR	protein_coding	NC_022294.1:79762673-79778623	black	white	3.59817	9.85858	1.45412	5e-05
SEMA3D	protein_coding	NC_022296.1:33014466-33205304	black	white	0.841155	2.30563	1.45472	0.00145
ZDHHC14	protein_coding	NC_022301.1:80178466-80468716	black	white	1.29452	3.55033	1.45553	0.0026
SLC16A14	protein_coding	NC_022294.1:117497933-117527138	black	white	0.624373	1.71295	1.456	0.00765
NHSL2	protein_coding	NC_022322.1:71318684-71374933	black	white	0.915278	2.51395	1.45767	0.02335
LOC102173852	protein_coding	NC_022302.1:22855981-22857666	black	white	9.92242	27.258	1.45792	0.0001
UBE2D1	protein_coding	NC_022318.1:283401-307011	black	white	3.41828	9.40233	1.45975	0.007
NCAM1	protein_coding	NC_022307.1:21703815-22073220	black	white	1.10575	3.0504	1.46397	0.0002
C4H7orf60	protein_coding	NC_022296.1:53070953-53145450	black	white	1.90743	5.26576	1.46501	0.0013
ASPA	protein_coding	NC_022311.1:23485182-23502188	black	white	3.14	8.67702	1.46643	0.00105
MFAP3L	protein_coding	NC_022300.1:1709626-1729281	black	white	2.52918	6.99167	1.46697	5e-05
CCNG2	protein_coding	NC_022298.1:89180855-89190167	black	white	4.63561	12.8208	1.46766	0.0002
DAAM2	protein_coding	NC_022315.1:13342510-13417948	black	white	2.79693	7.73612	1.46777	5e-05
CAPN12	protein_coding	NC_022310.1:47317756-47329429	black	white	2.9964	8.289	1.46797	0.00025
DKK1	protein_coding	NC_022318.1:5955941-5958724	black	white	0.933136	2.58206	1.46837	0.01675
CNNM2	protein_coding	NC_022318.1:21837024-22008749	black	white	0.360347	0.998142	1.46986	0.0025
FHOD3	protein_coding	NC_022316.1:20454138-20919651	black	white	2.48281	6.88846	1.4722	5e-05
LPIN3	protein_coding	NC_022305.1:68063761-68081782	black	white	4.28978	11.9131	1.47357	0.0017
LOC106503220	protein_coding	NC_022311.1:40658244-40659395	black	white	73.0874	203.016	1.4739	0.0001
LOC102176288	lncRNA	NC_022317.1:34665155-35028134	black	white	2.48644	6.90779	1.47414	0.00815
LOC102190602	protein_coding	NW_005107904.1:11068-12978	black	white	2.09759	5.85205	1.48021	0.0231
NPNT	protein_coding	NC_022298.1:17633893-17710534	black	white	4.56981	12.7524	1.48056	5e-05
LOC102171507	protein_coding	NC_022299.1:13046699-13056897	black	white	8.07119	22.5279	1.48086	5e-05
LOC100860813	protein_coding	NW_005101785.1:4597-10825	black	white	13.0936	36.5513	1.48106	0.0001
FAM107A	protein_coding	NC_022314.1:42606269-42640531	black	white	1.09494	3.0573	1.4814	0.01085
MSH4	protein_coding	NC_022295.1:65631179-65704758	black	white	0.460262	1.28515	1.48141	0.0126
LOC102174332	protein_coding	NC_022311.1:40617461-40618772	black	white	77.8572	217.439	1.48171	5e-05
CC2D2A	protein_coding	NC_022298.1:107692855-107822653	black	white	0.89231	2.49401	1.48285	0.0005
EPPK1	protein_coding	NC_022306.1:11642487-11662859	black	white	10.348	28.9323	1.48332	5e-05
TPPP	protein_coding	NC_022312.1:70569698-70588361	black	white	1.50046	4.20189	1.48563	0.01285
COL4A6	protein_coding	NC_022322.1:13970757-14568593	black	white	1.88691	5.29418	1.48838	0.01085
ZNF521	protein_coding	NC_022316.1:31510815-31823509	black	white	0.497012	1.39536	1.48929	0.00445
C28H10orf107	protein_coding	NC_022320.1:15444609-15611370	black	white	1.06288	2.9899	1.49212	0.01095
COL6A1	protein_coding	NC_022293.1:143345397-143366531	black	white	103.948	292.424	1.49219	0.01195
GAN	protein_coding	NC_022310.1:7369742-7388715	black	white	10.0715	28.3806	1.49463	5e-05
WNT7B	protein_coding	NC_022297.1:107183869-107208921	black	white	1.51236	4.27264	1.49833	0.0286
SLC7A8	protein_coding	NC_022302.1:21209643-21262367	black	white	10.1532	28.6867	1.49844	5e-05
LOC102169355	protein_coding	NC_022318.1:16597881-16660001	black	white	1.28035	3.61761	1.4985	0.0001
WNT5B	protein_coding	NC_022297.1:99283054-99294979	black	white	0.425501	1.2035	1.50001	0.029
OSR1	protein_coding	NC_022303.1:78329896-78336964	black	white	1.82419	5.16489	1.50148	0.0022
C16H1orf186	protein_coding	NC_022308.1:3202031-3206102	black	white	3.5095	9.93869	1.50179	0.00195
LOC102179867	protein_coding	NC_022307.1:25762665-25769462	black	white	2.12883	6.03069	1.50226	0.0148
LOC106503218	lncRNA	NC_022311.1:40421240-40456823	black	white	334.179	947.708	1.50382	0.03985
LOC102178767	protein_coding	NC_022311.1:40468276-40469271	black	white	66.6785	189.15	1.50424	5e-05
ASB13	protein_coding	NC_022305.1:41549226-41560106	black	white	3.21972	9.14195	1.50556	0.00215
RBBP8NL	protein_coding	NC_022305.1:52816577-52831842	black	white	0.945009	2.68628	1.50721	0.0008
PSD3	protein_coding	NC_022319.1:37103984-37451197	black	white	2.57654	7.32694	1.50778	5e-05
TLN2	protein_coding	NC_022302.1:43485018-43988285	black	white	0.95998	2.73029	1.50798	0.00315
LOC102178678	protein_coding	NC_022294.1:134582048-134609815	black	white	8.84013	25.1505	1.50845	0.00025
LOC106503215	protein_coding	NC_022311.1:40415690-40416582	black	white	370.877	1055.31	1.50866	0.00135
VIT	protein_coding	NC_022303.1:18956859-19051559	black	white	0.620889	1.76694	1.50885	0.0035
LNPEP	protein_coding	NC_022299.1:92417069-92471118	black	white	5.14633	14.6458	1.50887	5e-05
LOC102190095	protein_coding	NC_022317.1:39136281-39517702	black	white	0.909648	2.58925	1.50915	0.00075
LOC102175613	protein_coding	NC_022311.1:40801445-40809360	black	white	43.7578	124.649	1.51026	5e-05
LOC102183455	protein_coding	NC_022293.1:44679867-44685725	black	white	0.851417	2.42796	1.51181	0.02385
GATA3	protein_coding	NC_022305.1:11988640-12008721	black	white	16.8887	48.1996	1.51296	5e-05
KIAA1644	protein_coding	NC_022297.1:106138942-106153192	black	white	1.96663	5.61406	1.51332	0.0405
LOC102170264	protein_coding	NC_022311.1:40374803-40375529	black	white	253.474	724.079	1.51431	5e-05
KRT72	protein_coding	NW_005102584.1:102725-115256	black	white	110.53	315.83	1.51471	0.00055
VOPP1	protein_coding	NC_022314.1:472359-564068	black	white	0.902476	2.58186	1.51645	0.0035
LGI3	protein_coding	NC_022300.1:67696142-67702118	black	white	0.835785	2.39212	1.51708	0.00605
PLEKHD1	protein_coding	NC_022302.1:77338438-77369842	black	white	1.28962	3.69234	1.51759	0.0019
CLEC7A	protein_coding	NC_022297.1:91871739-91887592	black	white	1.59348	4.56348	1.51795	0.0161
TSNARE1	protein_coding	NW_005102779.1:22-43077	black	white	1.00815	2.88719	1.51796	0.025
CTIF	protein_coding	NC_022316.1:48253898-48546965	black	white	1.98709	5.701	1.52056	0.0003
NUP210	protein_coding	NC_022314.1:55956766-56045841	black	white	0.898354	2.58019	1.52212	0.0002
CRNN	protein_coding	NC_022295.1:16857372-16862991	black	white	26.2325	75.3658	1.52256	5e-05
SLCO2B1	protein_coding	NC_022307.1:50962591-51013823	black	white	5.46487	15.7628	1.52827	5e-05
STAB1	protein_coding	NC_022314.1:48135642-48159744	black	white	2.02347	5.8453	1.53045	5e-05
LOC102191748	protein_coding	NC_022315.1:21771357-21772147	black	white	7.73002	22.3313	1.53053	0.00155
TBC1D5	protein_coding	NC_022293.1:151586018-152167502	black	white	1.32953	3.8449	1.53203	0.0016
TNN	protein_coding	NC_022308.1:53860129-53932987	black	white	0.442217	1.28173	1.53526	0.0016
LVRN	protein_coding	NC_022302.1:4670132-4735695	black	white	0.914722	2.65533	1.53749	0.00575
MSX1	protein_coding	NC_022298.1:101359509-101360173	black	white	3.59391	10.442	1.53877	0.0037
RGS22	protein_coding	NC_022306.1:74596465-74733192	black	white	1.01707	2.95861	1.5405	0.00345
BEND7	protein_coding	NC_022305.1:26818534-26900933	black	white	1.17607	3.42145	1.54063	0.0024
TRERF1	protein_coding	NC_022315.1:15563923-15772005	black	white	0.608018	1.77277	1.54382	0.00045
HSD17B14	protein_coding	NC_022310.1:53849830-53879262	black	white	11.7141	34.2973	1.54985	5e-05
LPP	protein_coding	NC_022293.1:76867496-77552564	black	white	1.45764	4.26958	1.55047	0.0001
CA6	protein_coding	NC_022308.1:42025432-42055436	black	white	5.27561	15.4843	1.5534	0.0004
NPTXR	protein_coding	NC_022297.1:101575430-101583770	black	white	0.502367	1.48004	1.55882	0.0018
AKAP4	protein_coding	NC_022322.1:78580631-78616555	black	white	0.61611	1.81743	1.56064	0.00535
TMEM71	protein_coding	NC_022306.1:19169265-19197545	black	white	0.79791	2.35383	1.56071	0.00795
SETBP1	protein_coding	NC_022316.1:44389373-44774500	black	white	0.83955	2.47691	1.56085	5e-05
DKK2	protein_coding	NC_022298.1:16598597-16726042	black	white	1.22787	3.62438	1.56158	0.02355
PARD3B	protein_coding	NC_022294.1:92085889-93240239	black	white	0.785423	2.31971	1.5624	0.0004
LOC102184223	protein_coding	NC_022297.1:26538654-26546408	black	white	198.387	586.166	1.56299	0.0076
LOC102174471	protein_coding	NW_005170586.1:43-837	black	white	1.21525	3.59263	1.56378	0.0464
PDE10A	protein_coding	NC_022301.1:86608378-87189053	black	white	0.406697	1.20367	1.56541	0.00205
DRC1	protein_coding	NC_022303.1:71909829-72042285	black	white	2.54623	7.53825	1.56586	0.00015
PPP1R16B	protein_coding	NC_022305.1:65714755-65813229	black	white	1.38392	4.10143	1.56737	5e-05
TMEM108	protein_coding	NC_022293.1:133575658-133999782	black	white	0.6302	1.86803	1.56764	0.00465
F13A1	protein_coding	NC_022315.1:45900241-46038900	black	white	25.0342	74.344	1.57032	0.0001
CTGF	protein_coding	NC_022301.1:56680602-56682916	black	white	27.3361	81.1821	1.57035	5e-05
CECR2	protein_coding	NC_022297.1:100160898-100198254	black	white	1.49423	4.44613	1.57315	0.00045
ROBO1	protein_coding	NC_022293.1:24953552-26069444	black	white	3.77538	11.24	1.57395	5e-05
PLLP	protein_coding	NC_022310.1:24668722-24674376	black	white	1.8452	5.49397	1.57408	0.00125
MS4A2	protein_coding	NC_022307.1:78511111-78519217	black	white	3.28232	9.79079	1.57671	0.0007
ANOS1	protein_coding	NW_005101056.1:1218658-1364771	black	white	2.10239	6.2846	1.57979	5e-05
NDNF	protein_coding	NC_022298.1:3749763-3791366	black	white	2.20774	6.62469	1.58528	0.00015
INO80D	protein_coding	NC_022294.1:93642162-93700748	black	white	0.63286	1.89997	1.58602	0.00075
C16H1orf95	protein_coding	NC_022308.1:27362064-27368598	black	white	1.65939	4.98411	1.58668	0.0018
THRB	protein_coding	NC_022319.1:39985711-40403024	black	white	1.41062	4.24062	1.58794	0.002
LOC102189713	protein_coding	NC_022293.1:114064082-114088206	black	white	0.825982	2.4842	1.5886	0.0038
LOC102178417	protein_coding	NC_022317.1:39076766-39123157	black	white	0.403941	1.21508	1.58883	0.01935
ANGPT2	protein_coding	NC_022319.1:5332198-5558409	black	white	0.527324	1.58726	1.58978	0.04055
ATXN1	protein_coding	NC_022315.1:37567345-37985226	black	white	1.38356	4.16652	1.59045	5e-05
KRT77	protein_coding	NW_005102584.1:186637-204371	black	white	131.689	396.691	1.59088	0.00785
TGM6	protein_coding	NC_022305.1:50976340-51012531	black	white	1.37824	4.1578	1.593	0.00015
PHACTR2	protein_coding	NC_022301.1:67568095-67788894	black	white	0.492546	1.48947	1.59647	0.00105
EHHADH	protein_coding	NC_022293.1:80249532-80315574	black	white	1.20046	3.63198	1.59717	0.00055
LOC102190765	protein_coding	NC_022297.1:92338452-92358600	black	white	0.607034	1.84368	1.60274	0.0479
TXNDC16	protein_coding	NC_022302.1:11338152-11435629	black	white	0.551211	1.67423	1.60282	0.0076
LOC102173833	protein_coding	NW_005101464.1:128854-177060	black	white	0.355984	1.08131	1.60289	0.04515
LOC106502613	protein_coding	NC_022303.1:37231271-37258896	black	white	0.322294	0.979724	1.604	0.0202
LOC102176216	protein_coding	NC_022298.1:111131696-111210208	black	white	1.01362	3.08615	1.6063	0.00655
CAPN5	protein_coding	NC_022307.1:53094199-53132767	black	white	1.455	4.43506	1.60794	0.0003
PARK2	protein_coding	NC_022301.1:83146087-84129565	black	white	0.439702	1.34058	1.60826	0.00455
PRDM5	protein_coding	NC_022298.1:3900884-4159117	black	white	0.395004	1.20461	1.60862	0.02135
C3H1orf68	protein_coding	NC_022295.1:16630566-16632128	black	white	70.0626	213.856	1.60992	5e-05
LOC102172084	protein_coding	NC_022307.1:38651619-38861924	black	white	2.87253	8.77932	1.61179	5e-05
PTPN14	protein_coding	NC_022308.1:66755964-66882108	black	white	4.59713	14.0507	1.61184	5e-05
DOCK2	protein_coding	NC_022312.1:1554388-2023696	black	white	0.460147	1.41221	1.61779	0.0009
IL17RB	protein_coding	NC_022314.1:46813983-46848225	black	white	2.75131	8.44506	1.61799	0.01915
ZNF618	protein_coding	NC_022300.1:101190022-101275132	black	white	0.602359	1.85213	1.62049	0.0002
LOC102183469	protein_coding	NC_022315.1:19346300-19430167	black	white	1.78787	5.49957	1.62108	0.00075
METTL24	protein_coding	NC_022301.1:26961421-27084230	black	white	0.87452	2.69198	1.62211	0.01765
LOC102176522	protein_coding	NW_005102584.1:123971-134337	black	white	20.2827	62.4408	1.62224	5e-05
SLC9A9	protein_coding	NC_022293.1:122682394-123333733	black	white	1.62957	5.02112	1.62352	0.0001
PER3	protein_coding	NC_022308.1:43102109-43169488	black	white	0.99766	3.08137	1.62695	0.00065
ASIC4	protein_coding	NC_022294.1:106827674-106851734	black	white	0.495006	1.52985	1.62787	0.0019
JAZF1	protein_coding	NC_022296.1:65649559-65830312	black	white	2.09963	6.4983	1.62993	0.0001
IL1R2	protein_coding	NC_022303.1:6590243-6627181	black	white	14.1283	43.7435	1.63048	5e-05
FOXN3	protein_coding	NC_022302.1:96802258-97137189	black	white	3.13916	9.72436	1.63123	5e-05
CCDC85C	protein_coding	NC_022313.1:61432697-61448108	black	white	5.95786	18.4731	1.63256	0.03475
NEU2	protein_coding	NC_022295.1:108989631-109003814	black	white	2.36417	7.33462	1.63339	0.0002
CBX7	protein_coding	NC_022297.1:101741613-101759482	black	white	2.36512	7.34134	1.63413	0.00015
PPP1R1B	protein_coding	NC_022311.1:39177554-39184239	black	white	1.44272	4.48015	1.63475	0.0017
TNIK	protein_coding	NC_022293.1:94223465-94620894	black	white	0.82729	2.57401	1.63755	5e-05
CDKL5	protein_coding	NC_022322.1:113191146-113298626	black	white	0.318593	0.99248	1.63932	0.0151
LOC106502311	protein_coding	NC_022299.1:18844040-18845952	black	white	4.55987	14.21	1.63984	0.0026
ADAMTS12	protein_coding	NC_022312.1:39563725-39952516	black	white	0.50395	1.57279	1.64197	0.00015
VSIG8	protein_coding	NC_022295.1:9249627-9255910	black	white	111.097	347.152	1.64374	5e-05
WNT4	protein_coding	NC_022294.1:129890981-129904623	black	white	3.22872	10.0938	1.64443	5e-05
LOC102181431	protein_coding	NC_022293.1:4753658-4754509	black	white	91.8669	287.247	1.64468	5e-05
THSD4	protein_coding	NC_022302.1:17681378-18332397	black	white	1.15227	3.60487	1.64547	5e-05
BCO1	protein_coding	NC_022310.1:7278052-7308454	black	white	0.351627	1.10052	1.64607	0.01085
FAT4	protein_coding	NC_022309.1:32083358-32269675	black	white	0.567766	1.77985	1.64838	5e-05
DOCK8	protein_coding	NC_022300.1:42777234-42951494	black	white	3.63164	11.4206	1.65295	5e-05
LRRK2	protein_coding	NC_022297.1:39182996-39397150	black	white	0.882897	2.78005	1.6548	0.0002
LRMP	protein_coding	NC_022297.1:82218379-82361188	black	white	1.53376	4.83034	1.65505	0.0033
SLIT3	protein_coding	NC_022312.1:444986-1114418	black	white	5.56201	17.5513	1.6579	5e-05
LOC102180421	protein_coding	NC_022310.1:50070694-50078458	black	white	0.646247	2.0409	1.65905	0.02465
KIAA1328	protein_coding	NC_022316.1:19948847-20368043	black	white	0.492077	1.55882	1.6635	0.01345
LOC100861381	protein_coding	NC_022311.1:40750294-40753779	black	white	534.106	1697.24	1.66799	0.0199
LOC102172943	protein_coding	NC_022313.1:55998177-56028683	black	white	12.3169	39.2168	1.67084	5e-05
LOC102188340	protein_coding	NC_022310.1:24161880-24177993	black	white	9.52676	30.3409	1.6712	0.0001
AATK	protein_coding	NC_022311.1:50466266-50510769	black	white	1.27061	4.04844	1.67184	5e-05
ACTBL2	protein_coding	NC_022312.1:21770812-21773281	black	white	6.75005	21.5292	1.67333	5e-05
ARSG	protein_coding	NC_022311.1:60549401-60604970	black	white	0.684834	2.1883	1.67599	0.0037
CFD	protein_coding	NC_022299.1:39600888-39603370	black	white	7.17106	22.9306	1.67702	0.0001
LOC102172887	protein_coding	NW_005101319.1:43801-49735	black	white	6.24383	19.9685	1.67722	5e-05
LOC102191424	protein_coding	NW_005164430.1:19-623	black	white	92.5548	296.217	1.67827	5e-05
FGFR4	protein_coding	NC_022299.1:34869405-34880221	black	white	0.437605	1.40163	1.67941	0.00295
PRSS12	protein_coding	NC_022298.1:6225748-6281379	black	white	0.706212	2.26465	1.68111	0.0023
IVL	protein_coding	NC_022295.1:16400023-16403681	black	white	40.4523	129.796	1.68195	5e-05
LOC102179377	lncRNA	NW_005101496.1:78257-102590	black	white	0.708305	2.27458	1.68315	0.04035
CILP	protein_coding	NC_022302.1:11874564-11889813	black	white	7.02514	22.6249	1.68731	5e-05
LOC100861174	protein_coding	NC_022293.1:139470345-139471053	black	white	48.0533	154.908	1.68871	5e-05
HSBP1L1	protein_coding	NC_022316.1:557491-570491	black	white	3.87601	12.5256	1.69224	0.00015
LOC106503767	protein_coding	NC_022321.1:47490260-47498326	black	white	15.4237	49.8811	1.69334	5e-05
SLCO5A1	protein_coding	NC_022306.1:44012516-44155788	black	white	0.519787	1.68801	1.69933	0.0034
FOXN1	protein_coding	NC_022311.1:19325352-19347177	black	white	14.7482	47.911	1.69982	5e-05
ST8SIA4	protein_coding	NC_022299.1:95966651-96079425	black	white	1.07451	3.49817	1.70293	0.0002
NPTX2	protein_coding	NC_022317.1:37122870-37132553	black	white	1.62846	5.30283	1.70326	0.0007
LOC102176726	protein_coding	NC_022311.1:40710296-40716880	black	white	532.391	1743.72	1.71161	0.03605
KRT39	protein_coding	NC_022311.1:40324129-40348118	black	white	11.8763	38.9468	1.71342	5e-05
LOC102173780	protein_coding	NC_022311.1:40650461-40652976	black	white	143.764	472.761	1.71741	0.00025
GPRC5D	protein_coding	NC_022297.1:89227674-89234654	black	white	160.259	527.027	1.71748	5e-05
KIT	protein_coding	NC_022298.1:68316047-68361679	black	white	3.331	10.9571	1.71784	5e-05
NRG2	protein_coding	NC_022299.1:47212499-47276160	black	white	0.996924	3.28882	1.72201	0.0005
P2RX1	protein_coding	NC_022311.1:23801619-23818961	black	white	6.78961	22.4632	1.72616	5e-05
CCL26	protein_coding	NC_022317.1:34018475-34022968	black	white	83.9858	278.028	1.72701	5e-05
DIRAS2	protein_coding	NC_022300.1:85323906-85357186	black	white	0.288641	0.957492	1.72998	0.0075
TMEM88B	protein_coding	NC_022308.1:48670770-48672880	black	white	0.867466	2.89014	1.73626	0.00325
LOC106501925	protein_coding	NW_005177904.1:1053-2323	black	white	7.94903	26.5485	1.73978	0.02165
LDLRAD3	protein_coding	NC_022307.1:63122131-63327268	black	white	1.56365	5.22771	1.74126	0.00015
PNMAL2	protein_coding	NC_022310.1:52142981-52145567	black	white	0.334569	1.12074	1.74408	0.01445
PDE1C	protein_coding	NC_022296.1:61685572-62154032	black	white	0.385412	1.29195	1.74508	0.01355
ADAMTSL3	protein_coding	NC_022313.1:21966048-22336939	black	white	0.649949	2.17919	1.74539	5e-05
LOC102179999	protein_coding	NC_022295.1:11303349-11306802	black	white	6.91604	23.3249	1.75385	5e-05
SLURP1	protein_coding	NW_005177313.1:65-768	black	white	2.13063	7.18934	1.75458	0.0249
KLF13	protein_coding	NC_022313.1:25501087-25537767	black	white	4.96711	16.7647	1.75495	0.04695
PHTF2	protein_coding	NC_022296.1:40954811-41046814	black	white	0.924427	3.12944	1.75927	0.00015
LOC102180231	protein_coding	NC_022303.1:46152477-46163559	black	white	6.51548	22.1299	1.76405	5e-05
LOC102177157	protein_coding	NW_005102127.1:111389-113364	black	white	0.856889	2.92005	1.76881	0.0255
LOC102185436	protein_coding	NC_022297.1:26584277-26591892	black	white	348.103	1186.76	1.76944	0.02585
LOC102183240	protein_coding	NC_022300.1:94128058-94129917	black	white	2.07781	7.0983	1.77241	0.0003
FAM13A	protein_coding	NC_022298.1:33894401-34233819	black	white	1.31327	4.48914	1.77328	5e-05
LOC102171205	protein_coding	NC_022295.1:12497832-12509609	black	white	0.542357	1.85582	1.77474	0.00325
LOC102179044	protein_coding	NC_022311.1:40546485-40551873	black	white	9.28814	31.7887	1.77505	5e-05
TAGAP	protein_coding	NC_022301.1:81529745-81538998	black	white	0.910407	3.12241	1.77808	0.00015
LOC102179617	lncRNA	NC_022315.1:48631892-48635640	black	white	0.575028	1.97439	1.7797	0.001
PTPN5	protein_coding	NC_022321.1:24945959-24958817	black	white	0.281123	0.965908	1.78068	0.0087
SHISA2	protein_coding	NC_022304.1:31125655-31130134	black	white	20.5273	70.5574	1.78126	5e-05
LOC102170332	protein_coding	NC_022305.1:9492763-9760504	black	white	1.53452	5.2915	1.78589	5e-05
TM4SF5	protein_coding	NC_022311.1:25869785-25876188	black	white	7.45274	25.7341	1.78784	0.0004
SAMD12	protein_coding	NC_022306.1:56155067-56596363	black	white	0.719691	2.4933	1.79261	0.00225
LOC102176457	protein_coding	NC_022311.1:40729623-40734353	black	white	609.157	2111.14	1.79313	0.04705
UNC93A	protein_coding	NC_022301.1:88136143-88171075	black	white	4.37067	15.1546	1.79383	5e-05
LOC102189347	protein_coding	NC_022311.1:55731857-55744428	black	white	0.704522	2.44369	1.79435	0.02385
RBMS3	protein_coding	NC_022314.1:3625030-4580147	black	white	0.460449	1.60273	1.79942	0.0018
RFTN2	protein_coding	NC_022294.1:85397372-85478587	black	white	1.02709	3.57663	1.80004	0.00065
OLFM2	protein_coding	NC_022299.1:10991772-10999000	black	white	0.444496	1.5481	1.80026	0.00955
IL1RL1	protein_coding	NC_022303.1:6984150-7012170	black	white	1.12839	3.93265	1.80124	0.0009
ARHGAP6	protein_coding	NC_022322.1:119854946-120392451	black	white	0.514391	1.79298	1.80142	0.00125
ITIH5	protein_coding	NC_022305.1:11636139-11710016	black	white	2.56713	8.94817	1.80144	5e-05
ARL15	protein_coding	NC_022312.1:24725232-25187527	black	white	4.00783	13.9967	1.8042	0.0001
CCDC85A	protein_coding	NC_022303.1:38293794-38515358	black	white	0.312593	1.09351	1.8066	0.00445
COL6A6	protein_coding	NC_022293.1:149113905-149285887	black	white	0.987316	3.47019	1.81343	5e-05
LOC102172960	protein_coding	NC_022295.1:95765971-95786347	black	white	13.1862	46.4124	1.81548	5e-05
LOC106503204	protein_coding	NC_022311.1:40515284-40516278	black	white	65.6696	231.152	1.81555	5e-05
DGKH	protein_coding	NC_022304.1:10162316-10275133	black	white	0.637987	2.24806	1.81708	0.00015
ASL	protein_coding	NC_022317.1:27998245-28007024	black	white	9.49077	33.492	1.81922	5e-05
KRT38	protein_coding	NC_022311.1:40780325-40787145	black	white	6.51783	23.0155	1.82014	5e-05
RGS18	protein_coding	NC_022308.1:10942768-10973648	black	white	0.464445	1.64291	1.82267	0.01765
CSDC2	protein_coding	NC_022297.1:103800440-103822246	black	white	7.09546	25.1437	1.82523	0.00125
POU2F1	protein_coding	NC_022295.1:1218516-1295529	black	white	0.733175	2.59852	1.82546	0.00115
LOC106501809	protein_coding	NW_005134325.1:6-246	black	white	53.8027	190.748	1.82591	0.0002
ARHGAP42	protein_coding	NC_022307.1:6997784-7328586	black	white	1.15168	4.08785	1.82761	0.0001
LOC102179433	protein_coding	NC_022295.1:11167507-11171246	black	white	1.97051	6.99727	1.82822	0.0009
LOC102171368	protein_coding	NC_022311.1:40524850-40532860	black	white	50.4368	179.459	1.8311	5e-05
LOC102183142	protein_coding	NW_005101607.1:15124-18681	black	white	4.90797	17.4717	1.83182	0.0001
LOC102176786	protein_coding	NW_005101785.1:26535-28612	black	white	22.4857	80.1212	1.83318	5e-05
PAG1	protein_coding	NC_022306.1:54719467-54877957	black	white	0.786321	2.80801	1.83636	0.00015
ARSH	protein_coding	NW_005101198.1:1468212-1491013	black	white	1.80001	6.45002	1.8413	5e-05
PPM1L	protein_coding	NC_022293.1:104341296-104669530	black	white	1.67119	5.99255	1.8423	5e-05
IRF4	protein_coding	NC_022315.1:49202087-49214382	black	white	0.564977	2.02647	1.8427	0.00375
LOC102173360	protein_coding	NC_022296.1:2780410-2857205	black	white	0.909166	3.26487	1.84441	0.0001
F3	protein_coding	NC_022295.1:46576699-46586475	black	white	22.4799	80.7742	1.84526	5e-05
SHH	protein_coding	NC_022296.1:113498388-113503922	black	white	1.28788	4.64046	1.84927	0.0108
LOC102172490	protein_coding	NC_022293.1:142187487-142195259	black	white	30.7038	110.647	1.84948	5e-05
CR2	protein_coding	NC_022308.1:4687919-4738229	black	white	0.291343	1.05328	1.85409	0.00175
CPNE5	protein_coding	NC_022315.1:10296267-10382058	black	white	2.46356	8.91242	1.85507	5e-05
MAML3	protein_coding	NC_022309.1:17572060-17753694	black	white	0.814559	2.94714	1.85522	5e-05
EDIL3	protein_coding	NC_022299.1:79899385-80379783	black	white	1.84529	6.69205	1.8586	5e-05
CCK	protein_coding	NC_022314.1:14363545-14369519	black	white	1.48946	5.4025	1.85884	0.00155
FRAS1	protein_coding	NC_022298.1:89921447-90435372	black	white	0.391327	1.42316	1.86265	5e-05
LOC102191502	protein_coding	NC_022322.1:3345304-3633142	black	white	0.647429	2.35724	1.8643	0.00485
LEPR	protein_coding	NC_022295.1:76162713-76317920	black	white	0.897011	3.27614	1.8688	5e-05
LOC106503216	protein_coding	NC_022311.1:40476630-40483367	black	white	89.072	325.674	1.87038	5e-05
LOC102170043	protein_coding	NW_005101652.1:3686-10981	black	white	7.49271	27.4438	1.87292	5e-05
DDC	protein_coding	NC_022296.1:3324893-3421703	black	white	0.409334	1.50244	1.87596	0.00805
AGAP1	protein_coding	NC_022295.1:111498054-111876928	black	white	1.89935	6.98327	1.8784	5e-05
SLC4A1	protein_coding	NC_022311.1:43198614-43213886	black	white	0.512143	1.88342	1.87874	0.0012
LOC102181992	protein_coding	NC_022293.1:4813409-4814405	black	white	43.8988	161.621	1.88036	5e-05
FOSB	protein_coding	NC_022310.1:51522836-51527813	black	white	1.80576	6.65242	1.88127	5e-05
SYNE1	protein_coding	NC_022301.1:75244206-75726146	black	white	1.19477	4.4185	1.88682	5e-05
IKZF2	protein_coding	NC_022294.1:100346102-100525373	black	white	0.486598	1.80295	1.88955	0.0001
C11H9orf171	protein_coding	NC_022303.1:100884039-101036195	black	white	0.919269	3.41291	1.89244	0.00055
C3	protein_coding	NC_022299.1:14276542-14304748	black	white	45.4851	168.992	1.89349	5e-05
FGF21	protein_coding	NC_022310.1:53813866-53815791	black	white	4.0945	15.2285	1.89502	5e-05
LOC102168837	lncRNA	NC_022304.1:63212347-63252562	black	white	1.06981	3.98186	1.89609	0.0308
PADI4	protein_coding	NC_022294.1:134477040-134511107	black	white	2.05334	7.65506	1.89844	0.0001
LOC102183211	protein_coding	NC_022297.1:26599504-26606205	black	white	291.844	1093.17	1.90526	0.00745
LOC102188938	protein_coding	NW_005107503.1:10-2773	black	white	0.454187	1.70435	1.90786	0.0305
GDA	protein_coding	NC_022300.1:46968046-47216047	black	white	0.276493	1.03774	1.90812	0.00895
LOC102184990	protein_coding	NW_005101703.1:94344-105072	black	white	0.260275	0.979226	1.91161	0.02685
FIBIN	protein_coding	NC_022307.1:54308050-54310163	black	white	1.88994	7.1128	1.91208	5e-05
C28H10orf128	protein_coding	NC_022320.1:40884613-40916164	black	white	0.566112	2.14156	1.9195	0.00685
LOC102172766	protein_coding	NC_022293.1:142254906-142256136	black	white	24.1683	91.6866	1.92359	5e-05
BFSP2	protein_coding	NC_022293.1:133498637-133573533	black	white	0.423127	1.60922	1.9272	0.0066
PDE5A	protein_coding	NC_022298.1:5216928-5361824	black	white	1.26003	4.80395	1.93076	5e-05
GRP	protein_coding	NC_022316.1:58199365-58205741	black	white	1.31601	5.01789	1.93091	0.01715
KCTD4	protein_coding	NC_022304.1:13195848-13331034	black	white	1.60326	6.12778	1.93435	0.02465
LOC102177561	protein_coding	NC_022311.1:40421240-40456823	black	white	110.051	420.747	1.93479	0.00345
LIPC	protein_coding	NC_022302.1:47894819-48080535	black	white	0.382084	1.46087	1.93487	0.0064
LOC106503217	protein_coding	NC_022311.1:40487353-40488408	black	white	68.6619	263.882	1.94231	5e-05
PCED1B	protein_coding	NC_022297.1:31764397-31928263	black	white	0.304849	1.17301	1.94405	0.00835
DSG4	protein_coding	NC_022316.1:25841579-25883626	black	white	8.20696	31.71	1.95002	5e-05
LOC102179881	protein_coding	NC_022311.1:40685648-40690834	black	white	266.585	1033.27	1.95456	0.00235
LOC102178129	protein_coding	NC_022317.1:979775-981093	black	white	17.056	66.399	1.96088	5e-05
LOC102169221	lncRNA	NC_022293.1:77832007-77838340	black	white	1.43599	5.59417	1.96188	0.0019
MYOC	protein_coding	NC_022308.1:36760203-36774398	black	white	9.99778	38.9843	1.96321	5e-05
LOC100860930	protein_coding	NC_022293.1:4380196-4380832	black	white	404.994	1580.86	1.96474	5e-05
LOC102179595	protein_coding	NC_022311.1:40586204-40600128	black	white	106.478	415.943	1.96583	0.0021
GPR141	protein_coding	NC_022296.1:57218878-57226379	black	white	0.568302	2.22005	1.96586	0.02365
LOC102182538	protein_coding	NC_022293.1:4878474-4879833	black	white	44.7358	174.977	1.96766	5e-05
PTCHD1	protein_coding	NC_022322.1:108604307-108655224	black	white	0.273654	1.07117	1.96876	0.0112
ALOX5	protein_coding	NC_022320.1:41802718-41842310	black	white	3.30188	12.9349	1.96991	5e-05
PI16	protein_coding	NC_022315.1:10501382-10515129	black	white	28.8288	113.024	1.97104	5e-05
BANK1	protein_coding	NC_022298.1:21029044-21368361	black	white	0.373234	1.47112	1.97876	0.00725
SLAMF9	protein_coding	NC_022295.1:9152270-9156059	black	white	0.412635	1.62678	1.97908	0.01285
SEL1L3	protein_coding	NC_022298.1:43322303-43419796	black	white	0.295583	1.16643	1.98046	0.0024
LOC102178483	protein_coding	NC_022311.1:40412503-40413731	black	white	240.709	952.69	1.98471	5e-05
NELL2	protein_coding	NC_022297.1:34234028-34613705	black	white	0.308906	1.22306	1.98525	0.0037
LOC102176784	protein_coding	NC_022299.1:13919965-13967343	black	white	0.309209	1.22727	1.9888	0.01585
KLF15	protein_coding	NC_022314.1:57884320-57897628	black	white	0.370267	1.47169	1.99083	0.00935
LOC102181101	protein_coding	NC_022321.1:16134264-16516804	black	white	0.477325	1.90347	1.99559	0.00025
LOC102185562	protein_coding	NW_005152716.1:6-399	black	white	243.147	973.557	2.00144	5e-05
IL37	protein_coding	NC_022303.1:46112182-46123591	black	white	9.65706	38.682	2.00201	5e-05
LOC102172755	protein_coding	NC_022311.1:40553999-40555414	black	white	24.539	98.2968	2.00207	5e-05
LOC106503723	protein_coding	NC_022321.1:23888626-24152302	black	white	0.446691	1.79068	2.00316	0.0003
WNT3	protein_coding	NC_022311.1:44517144-44570418	black	white	6.11725	24.5587	2.00528	5e-05
PDE4C	protein_coding	NC_022299.1:4544746-4557991	black	white	0.361082	1.45099	2.00664	0.0017
CEBPE	protein_coding	NC_022302.1:21271218-21272815	black	white	0.526641	2.1196	2.0089	0.03605
SPON1	protein_coding	NC_022307.1:36734621-37025403	black	white	1.61459	6.51674	2.01298	5e-05
CCDC73	protein_coding	NC_022307.1:59934419-60044327	black	white	0.234302	0.953291	2.02455	0.01525
CCL27	protein_coding	NC_022300.1:74201592-74203351	black	white	41.2811	168.251	2.02706	5e-05
ARSK	protein_coding	NC_022299.1:90908205-90962590	black	white	0.767191	3.12889	2.02799	0.0044
LOC106503317	lncRNA	NC_022312.1:41485346-41493644	black	white	0.297449	1.22606	2.04332	0.04535
LOC106504012	protein_coding	NW_005115132.1:858-1358	black	white	22.2424	92.8851	2.06213	0.0068
LOC106503582	protein_coding	NC_022317.1:38135380-38136137	black	white	0.609908	2.55292	2.06549	0.0454
CCDC80	protein_coding	NC_022293.1:55980824-56018102	black	white	11.1663	46.83	2.06828	5e-05
STAR	protein_coding	NC_022319.1:31986823-31993411	black	white	5.92479	25.2758	2.09292	5e-05
KCNS3	protein_coding	NC_022303.1:79607482-79631340	black	white	0.548094	2.35252	2.10171	0.0013
TESC	protein_coding	NC_022309.1:57534455-57576188	black	white	0.984496	4.24603	2.10866	0.02305
LOC102182669	protein_coding	NC_022297.1:26480888-26494936	black	white	2.50047	10.843	2.1165	5e-05
THBS4	protein_coding	NC_022302.1:10731456-10775629	black	white	14.6538	63.6988	2.11999	5e-05
LOC102183766	protein_coding	NC_022297.1:26615464-26662522	black	white	113.096	495.518	2.13139	5e-05
LOC106503488	protein_coding	NC_022315.1:25731610-25747845	black	white	0.734369	3.22139	2.13311	0.0001
ANKRD44	protein_coding	NC_022294.1:84854619-85045232	black	white	0.715389	3.16602	2.14587	5e-05
WIPF3	protein_coding	NC_022296.1:63929306-63979531	black	white	0.381795	1.69002	2.14617	0.0008
KLF12	protein_coding	NC_022304.1:46474757-47006153	black	white	0.209974	0.92954	2.14631	0.0003
ANGPTL5	protein_coding	NC_022307.1:5873597-5889627	black	white	1.79301	7.96752	2.15175	0.00025
SMPD3	protein_coding	NC_022310.1:34955349-35078319	black	white	1.48759	6.68179	2.16726	0.00135
LOC102178816	protein_coding	NC_022299.1:13985535-14026653	black	white	0.99117	4.46944	2.17289	0.00015
ANGPTL1	protein_coding	NC_022308.1:57775111-57898907	black	white	1.39251	6.35259	2.18965	0.01435
CHAC1	protein_coding	NC_022302.1:32855657-32857547	black	white	18.2717	83.7622	2.19669	5e-05
ADAMTSL1	protein_coding	NC_022300.1:24410381-24906909	black	white	0.236077	1.09431	2.2127	0.00025
LOC102177007	protein_coding	NC_022313.1:32408681-32411452	black	white	0.565988	2.65014	2.22723	0.0403
SEMA5A	protein_coding	NC_022312.1:63252668-63681633	black	white	2.23313	10.517	2.23559	5e-05
LOC102180664	protein_coding	NW_005101585.1:17084-25301	black	white	27.8356	131.199	2.23675	5e-05
HS6ST2	protein_coding	NC_022322.1:25748124-26122733	black	white	0.268663	1.26636	2.23681	0.0015
KIAA0408	protein_coding	NC_022301.1:11036123-11044994	black	white	0.393866	1.86398	2.24261	0.00165
ATRNL1	protein_coding	NC_022318.1:33963636-34769723	black	white	0.459542	2.19066	2.25309	0.0004
PGAM2	protein_coding	NC_022314.1:299043-301402	black	white	0.657387	3.15402	2.26237	0.00405
LOC106502465	protein_coding	NC_022293.1:142216080-142217911	black	white	19.2358	92.3179	2.26282	5e-05
IL13	protein_coding	NC_022299.1:18152706-18155442	black	white	0.537478	2.59084	2.26914	0.0229
CA10	protein_coding	NC_022311.1:304127-1138942	black	white	0.184805	0.891802	2.27072	0.0051
LOC106502123	protein_coding	NC_022297.1:68450200-68451429	black	white	0.638188	3.08096	2.27133	0.0065
LOC106503063	lncRNA	NC_022309.1:70427169-70427937	black	white	2.31936	11.2492	2.27802	0.00265
LRRC17	protein_coding	NC_022296.1:41744176-41940444	black	white	1.33615	6.52012	2.28681	0.0005
LOC102179810	protein_coding	NC_022293.1:4187184-4187943	black	white	28.3053	138.915	2.29505	5e-05
SLC4A4	protein_coding	NC_022298.1:83718168-84039409	black	white	0.439246	2.23508	2.34722	5e-05
OTOR	protein_coding	NC_022305.1:10008861-10011511	black	white	16.4775	85.1752	2.36993	5e-05
LOC102173177	protein_coding	NW_005101319.1:69168-73500	black	white	2.18025	11.2916	2.37268	5e-05
CNTN1	protein_coding	NC_022297.1:38477005-38885994	black	white	0.259122	1.35235	2.38376	0.0004
LOC102169162	protein_coding	NC_022321.1:10177550-11403231	black	white	0.212304	1.11293	2.39016	0.002
LOC106503055	protein_coding	NC_022309.1:66911217-66912662	black	white	0.243507	1.29007	2.40541	0.0087
LOC102179152	protein_coding	NC_022295.1:11120468-11123819	black	white	0.52002	2.77191	2.41424	0.0049
LOC102179243	lncRNA	NC_022314.1:36320312-36787148	black	white	0.189873	1.01274	2.41516	0.04725
COL21A1	protein_coding	NC_022315.1:3764044-4009877	black	white	1.10312	5.92368	2.42491	5e-05
LOC102175252	protein_coding	NC_022294.1:18061298-18062092	black	white	0.355998	1.91225	2.42533	0.0395
TOX	protein_coding	NC_022306.1:35539716-35849698	black	white	0.20014	1.07895	2.43054	0.00435
ESR1	protein_coding	NC_022301.1:74985710-75226398	black	white	0.236736	1.27671	2.43107	0.00035
FHIT	protein_coding	NC_022314.1:39940757-41499999	black	white	0.397956	2.18234	2.45519	0.0018
RAB44	protein_coding	NC_022315.1:10250397-10286468	black	white	0.333288	1.83744	2.46286	5e-05
LOC102188510	protein_coding	NC_022304.1:28776250-28838765	black	white	0.198937	1.10697	2.47623	0.0254
KCNG2	protein_coding	NC_022316.1:620078-621880	black	white	0.215868	1.20259	2.47793	0.03945
LOC102176758	protein_coding	NC_022317.1:38593408-38599913	black	white	0.874612	4.88624	2.48201	0.00205
LOC102177046	protein_coding	NC_022298.1:111226697-111266564	black	white	0.202818	1.13712	2.48713	0.04235
SCUBE2	protein_coding	NC_022307.1:41728623-41798943	black	white	2.96957	16.668	2.48875	5e-05
GDPD2	protein_coding	NC_022322.1:72695096-72704788	black	white	1.97503	11.1136	2.49238	5e-05
GAPT	protein_coding	NC_022312.1:20769457-20774524	black	white	0.859161	4.898	2.51119	0.00155
LOC102176878	protein_coding	NW_005110425.1:23-1067	black	white	1.68652	9.69515	2.52322	0.0263
SOX6	protein_coding	NC_022307.1:34379564-34814425	black	white	0.192438	1.11017	2.52832	0.0001
LOC106503481	lncRNA	NC_022315.1:6801731-6803063	black	white	1.03517	6.03317	2.54305	0.03915
IGF2BP2	protein_coding	NC_022293.1:79782478-79945500	black	white	0.398433	2.33322	2.54991	0.0001
AGTR1	protein_coding	NC_022293.1:117154400-117206782	black	white	0.810977	4.82546	2.57293	0.00045
CTHRC1	protein_coding	NC_022306.1:71484780-71500688	black	white	0.40022	2.41813	2.59503	0.0062
PDK4	protein_coding	NC_022296.1:10659454-10673193	black	white	2.81996	17.4542	2.62982	5e-05
LOC102178109	protein_coding	NC_022311.1:60254397-60311510	black	white	0.64955	4.06852	2.64699	5e-05
SOX5	protein_coding	NC_022297.1:83530865-83981688	black	white	0.290068	1.81905	2.64872	0.0001
LOC102175634	protein_coding	NC_022295.1:10850985-10855031	black	white	0.289908	1.87033	2.68963	0.0067
STS	protein_coding	NW_005101206.1:146510-283062	black	white	0.478711	3.10205	2.696	5e-05
WBSCR17	protein_coding	NC_022317.1:29141744-29567786	black	white	0.854739	5.56874	2.7038	5e-05
LOC102176927	protein_coding	NC_022295.1:11006452-11010090	black	white	0.810024	5.30081	2.71018	0.0002
LOC102174387	protein_coding	NW_005117203.1:23-960	black	white	2.88207	18.8907	2.7125	0.00035
BHLHE23	protein_coding	NW_005101231.1:157724-159357	black	white	0.269266	1.76531	2.71282	0.00095
FHL5	protein_coding	NC_022301.1:40171629-40229888	black	white	0.468746	3.10735	2.72881	0.0071
LOC102178529	protein_coding	NC_022299.1:13842612-13899268	black	white	0.496715	3.33883	2.74885	0.04235
IGSF10	protein_coding	NC_022293.1:114342162-114693102	black	white	0.742697	5.00424	2.75231	0.00795
ALDH1L2	protein_coding	NC_022297.1:66425316-66523342	black	white	0.689112	4.73828	2.78155	5e-05
LOC106502376	lncRNA	NC_022299.1:105050516-105137264	black	white	0.469846	3.31273	2.81776	0.01215
LOC102191547	protein_coding	NC_022310.1:48902542-48914573	black	white	5.2143	36.7773	2.81827	5e-05
LOC102190957	protein_coding	NW_005104463.1:314-2415	black	white	1.10286	7.88605	2.83805	0.01075
ALDH1A2	protein_coding	NC_022302.1:48460049-48520550	black	white	0.594315	4.3353	2.86683	0.00015
STC2	protein_coding	NC_022312.1:4996768-5010745	black	white	0.434251	3.18675	2.87549	5e-05
LOC102175436	protein_coding	NC_022311.1:15224622-15227604	black	white	0.600597	4.40941	2.87612	0.00045
TBX19	protein_coding	NC_022295.1:168095-195965	black	white	0.311349	2.39047	2.94069	0.00015
CCDC129	protein_coding	NC_022296.1:62309671-62438876	black	white	0.539442	4.19952	2.96068	5e-05
LOC102181105	protein_coding	NC_022298.1:23566504-23585477	black	white	0.150863	1.17757	2.9645	0.0227
LOC102179403	protein_coding	NC_022308.1:4447691-4455344	black	white	9.86811	77.5984	2.97518	5e-05
LOC106501960	protein_coding	NC_022295.1:93998115-94196177	black	white	0.36609	2.9087	2.99011	0.00175
CCL17	protein_coding	NC_022310.1:24835200-24838172	black	white	0.883431	7.11272	3.00921	0.01455
IL5RA	protein_coding	NC_022314.1:22983148-23021828	black	white	0.170855	1.3785	3.01225	0.01245
ADGRG3	protein_coding	NC_022310.1:25067504-25087125	black	white	0.206185	1.7087	3.05089	0.00135
FGF5	protein_coding	NC_022298.1:92103280-92124341	black	white	0.297403	2.48752	3.06422	0.0058
LOC102170616	protein_coding	NC_022306.1:47605288-47611371	black	white	0.715906	6.01674	3.07114	0.02925
ZBTB16	protein_coding	NC_022307.1:22849814-23046193	black	white	1.0546	8.88879	3.07529	5e-05
LOC102176141	protein_coding	NC_022305.1:72003791-72018541	black	white	0.201906	1.70936	3.0817	0.0134
KCNK18	protein_coding	NC_022318.1:35950742-35962710	black	white	0.149356	1.32444	3.14855	0.02385
COLEC11	protein_coding	NC_022300.1:108936779-108959188	black	white	0.149601	1.33104	3.15336	0.0071
LOC102191297	protein_coding	NC_022317.1:36290119-36322652	black	white	0.204806	1.88872	3.20508	0.01045
WDR86	protein_coding	NC_022296.1:109956433-109959996	black	white	0.221361	2.05288	3.21317	0.03715
LOC102175759	protein_coding	NW_005101572.1:104879-107010	black	white	0.409505	3.89544	3.24983	0.0036
FRRS1L	protein_coding	NC_022300.1:96731798-96747396	black	white	0.146859	1.41357	3.26684	0.00125
COL24A1	protein_coding	NC_022295.1:54550955-54942345	black	white	0.13102	1.31997	3.33264	5e-05
LOC102185525	protein_coding	NC_022295.1:54052027-54078759	black	white	15.0311	165.127	3.45755	5e-05
LOC102179721	protein_coding	NC_022295.1:11218299-11221861	black	white	0.705602	7.78214	3.46324	5e-05
KERA	protein_coding	NC_022297.1:20285146-20292671	black	white	0.161093	1.84897	3.52075	0.01195
SLC7A11	protein_coding	NC_022309.1:19139942-19225616	black	white	0.103648	1.19689	3.52953	0.0131
NOX5	protein_coding	NC_022302.1:15548075-15576126	black	white	1.47516	18.0991	3.61697	5e-05
SCARA5	protein_coding	NC_022300.1:10527520-10661444	black	white	1.36423	16.7985	3.62218	5e-05
FMO3	protein_coding	NC_022308.1:36309478-36337867	black	white	0.180492	2.24183	3.63467	0.001
SEZ6L	protein_coding	NC_022309.1:65663816-65734469	black	white	0.0687799	0.968312	3.81541	0.00215
ADAM22	protein_coding	NC_022296.1:69595705-69829681	black	white	0.0704006	1.01576	3.85083	0.00215
LOC102177715	protein_coding	NW_005118340.1:12-451	black	white	1.71852	24.9715	3.86104	0.00275
STK32A	protein_coding	NC_022299.1:54668819-54801171	black	white	0.222335	3.60798	4.02038	5e-05
FCGBP	protein_coding	NC_022310.1:48238414-48279834	black	white	14.2755	248.754	4.12311	5e-05
LOC102186320	protein_coding	NC_022305.1:65371969-65398688	black	white	0.147411	2.79627	4.24558	0.03025
SNCB	protein_coding	NC_022299.1:34394768-34402783	black	white	0.0690352	2.371	5.10202	0.03995
TNFRSF11B	protein_coding	NC_022306.1:55809860-55981315	black	white	0.292864	10.8366	5.20955	5e-05
LOC102181155	protein_coding	NC_022311.1:28719405-28742579	black	white	0.0229637	0.953138	5.37526	0.00515
COL6A5	protein_coding	NC_022293.1:149327739-149467847	black	white	2.50577	106.551	5.41015	5e-05
LOC106502238	lncRNA	NC_022298.1:113822173-113825211	black	white	0.682707	46.5711	6.09202	5e-05
ASIP	protein_coding	NC_022305.1:61693103-61698483	black	white	0.882096	177.097	7.64938	0.0149

## Sheet: DEGs_White_Vs_Brown
Gene_Identifier	Protein_type	Locus	sample_1	sample_2	value_1	value_2	log2(fold_change)	p_value
LOC106502238	lncRNA	NC_022298.1:113822173-113825211	white	brown	46.5711	0.893529	-5.70378	5e-05
LOC106502015	protein_coding	NC_022296.1:11482314-11483839	white	brown	348.555	10.6242	-5.03595	5e-05
LOC102186320	protein_coding	NC_022305.1:65371969-65398688	white	brown	2.79627	0.0855605	-5.03041	0.0322
PTPRN2	protein_coding	NC_022296.1:114765385-115192141	white	brown	1.62779	0.0554834	-4.87471	0.007
COL6A5	protein_coding	NC_022293.1:149327739-149467847	white	brown	106.551	7.16605	-3.89423	5e-05
NOX5	protein_coding	NC_022302.1:15548075-15576126	white	brown	18.0991	1.24815	-3.85806	5e-05
LOC106503930	protein_coding	NW_005101931.1:50498-54183	white	brown	13.8621	1.02622	-3.75574	0.0009
CEBPE	protein_coding	NC_022302.1:21271218-21272815	white	brown	2.1196	0.163866	-3.69321	0.01985
GRP	protein_coding	NC_022316.1:58199365-58205741	white	brown	5.01789	0.394551	-3.6688	0.03245
LOC102191547	protein_coding	NC_022310.1:48902542-48914573	white	brown	36.7773	3.38294	-3.44247	5e-05
LOC102181155	protein_coding	NC_022311.1:28719405-28742579	white	brown	0.953138	0.096702	-3.30107	0.00115
LOC102180664	protein_coding	NW_005101585.1:17084-25301	white	brown	131.199	13.3793	-3.29367	5e-05
LOC106503481	lncRNA	NC_022315.1:6801731-6803063	white	brown	6.03317	0.618738	-3.28551	0.028
LOC102176977	lncRNA	NC_022305.1:72228561-72234692	white	brown	3.43764	0.3612	-3.25055	0.02405
LOC102191297	protein_coding	NC_022317.1:36290119-36322652	white	brown	1.88872	0.210995	-3.16213	0.006
ADAM22	protein_coding	NC_022296.1:69595705-69829681	white	brown	1.01576	0.11636	-3.12589	0.00205
SLAMF1	protein_coding	NC_022295.1:8387787-8426457	white	brown	1.57005	0.183588	-3.09626	0.0328
TM4SF5	protein_coding	NC_022311.1:25869785-25876188	white	brown	25.7341	3.05774	-3.07314	5e-05
OTOR	protein_coding	NC_022305.1:10008861-10011511	white	brown	85.1752	10.9392	-2.96092	5e-05
FCGBP	protein_coding	NC_022310.1:48238414-48279834	white	brown	248.754	34.3879	-2.85475	0.00025
LOC102180110	protein_coding	NC_022322.1:4182083-4182577	white	brown	6.28077	0.873215	-2.84653	0.0104
LOC102181422	protein_coding	NC_022310.1:55552807-55569402	white	brown	2.38042	0.3459	-2.78279	0.01465
TNFRSF11B	protein_coding	NC_022306.1:55809860-55981315	white	brown	10.8366	1.622	-2.74007	5e-05
SCARA5	protein_coding	NC_022300.1:10527520-10661444	white	brown	16.7985	2.54988	-2.71984	5e-05
LOC106503063	lncRNA	NC_022309.1:70427169-70427937	white	brown	11.2492	1.72383	-2.70613	0.00375
KCNK18	protein_coding	NC_022318.1:35950742-35962710	white	brown	1.32444	0.206099	-2.68397	0.0451
LOC102180421	protein_coding	NC_022310.1:50070694-50078458	white	brown	2.0409	0.318026	-2.68199	0.0099
LOC102189347	protein_coding	NC_022311.1:55731857-55744428	white	brown	2.44369	0.383324	-2.67243	0.0044
LOC106501809	protein_coding	NW_005134325.1:6-246	white	brown	190.748	30.1524	-2.66132	0.00015
CCK	protein_coding	NC_022314.1:14363545-14369519	white	brown	5.4025	0.859498	-2.65206	0.0019
PDK4	protein_coding	NC_022296.1:10659454-10673193	white	brown	17.4542	2.791	-2.64472	5e-05
STK32A	protein_coding	NC_022299.1:54668819-54801171	white	brown	3.60798	0.585145	-2.62433	5e-05
LOC106503629	protein_coding	NC_022294.1:135382225-135404026	white	brown	3.52951	0.627392	-2.49203	5e-05
COLEC11	protein_coding	NC_022300.1:108936779-108959188	white	brown	1.33104	0.238234	-2.4821	0.0185
NCF1	protein_coding	NC_022317.1:32745744-32755911	white	brown	4.73023	0.871282	-2.4407	0.0014
LOC102170616	protein_coding	NC_022306.1:47605288-47611371	white	brown	6.01674	1.15823	-2.37706	0.0175
FHIT	protein_coding	NC_022314.1:39940757-41499999	white	brown	2.18234	0.423675	-2.36485	0.0034
IL5RA	protein_coding	NC_022314.1:22983148-23021828	white	brown	1.3785	0.269275	-2.35595	0.02025
LOC102179403	protein_coding	NC_022308.1:4447691-4455344	white	brown	77.5984	15.2644	-2.34585	5e-05
LOC102178816	protein_coding	NC_022299.1:13985535-14026653	white	brown	4.46944	0.908608	-2.29836	0.00025
LOC102180888	protein_coding	NC_022293.1:4709475-4710027	white	brown	35.4118	7.22675	-2.29281	0.0003
LOC102174708	protein_coding	NC_022315.1:24440917-24462797	white	brown	4.20359	0.859727	-2.28967	0.00265
IL13	protein_coding	NC_022299.1:18152706-18155442	white	brown	2.59084	0.540299	-2.26159	0.02295
KERA	protein_coding	NC_022297.1:20285146-20292671	white	brown	1.84897	0.393321	-2.23295	0.01285
ADGRG3	protein_coding	NC_022310.1:25067504-25087125	white	brown	1.7087	0.381382	-2.16359	0.0028
FGF5	protein_coding	NC_022298.1:92103280-92124341	white	brown	2.48752	0.565126	-2.13806	0.02215
CCL26	protein_coding	NC_022317.1:34018475-34022968	white	brown	278.028	63.7645	-2.1244	5e-05
LOC102176784	protein_coding	NC_022299.1:13919965-13967343	white	brown	1.22727	0.281792	-2.12275	0.00825
FMO3	protein_coding	NC_022308.1:36309478-36337867	white	brown	2.24183	0.521486	-2.10398	0.0011
LOC102175634	protein_coding	NC_022295.1:10850985-10855031	white	brown	1.87033	0.43903	-2.0909	0.01465
LOC102181967	lncRNA	NC_022305.1:2791650-2844453	white	brown	1.18166	0.278789	-2.08358	0.038
LOC106503203	protein_coding	NC_022311.1:40493963-40494802	white	brown	87.0288	20.6038	-2.07858	5e-05
PDE4C	protein_coding	NC_022299.1:4544746-4557991	white	brown	1.45099	0.344221	-2.07563	0.0013
TCHHL1	protein_coding	NC_022295.1:17204030-17209333	white	brown	90.5089	21.4959	-2.074	5e-05
LOC102185562	protein_coding	NW_005152716.1:6-399	white	brown	973.557	233.466	-2.06006	5e-05
LOC106502465	protein_coding	NC_022293.1:142216080-142217911	white	brown	92.3179	22.4111	-2.0424	5e-05
LOC102172490	protein_coding	NC_022293.1:142187487-142195259	white	brown	110.647	26.8768	-2.04154	5e-05
LOC102176927	protein_coding	NC_022295.1:11006452-11010090	white	brown	5.30081	1.29732	-2.03068	0.00035
LOC102170043	protein_coding	NW_005101652.1:3686-10981	white	brown	27.4438	6.74008	-2.02565	5e-05
LOC102170264	protein_coding	NC_022311.1:40374803-40375529	white	brown	724.079	178.556	-2.01977	5e-05
LOC102175436	protein_coding	NC_022311.1:15224622-15227604	white	brown	4.40941	1.08957	-2.01682	0.00425
LOC102177715	protein_coding	NW_005118340.1:12-451	white	brown	24.9715	6.21619	-2.00618	0.00455
LOC100861174	protein_coding	NC_022293.1:139470345-139471053	white	brown	154.908	38.975	-1.99079	5e-05
SNCB	protein_coding	NC_022299.1:34394768-34402783	white	brown	2.371	0.601444	-1.979	0.0303
SLURP1	protein_coding	NW_005177313.1:65-768	white	brown	7.18934	1.85505	-1.9544	0.01345
RAB37	protein_coding	NC_022311.1:55494675-55512629	white	brown	1.77044	0.461782	-1.93883	0.0386
THBS4	protein_coding	NC_022302.1:10731456-10775629	white	brown	63.6988	16.6841	-1.93279	5e-05
AGTR1	protein_coding	NC_022293.1:117154400-117206782	white	brown	4.82546	1.26479	-1.93177	0.0014
LOC102188510	protein_coding	NC_022304.1:28776250-28838765	white	brown	1.10697	0.290294	-1.93103	0.04585
FLT3	protein_coding	NC_022304.1:29776099-29828723	white	brown	1.74902	0.459866	-1.92727	0.0026
GAPT	protein_coding	NC_022312.1:20769457-20774524	white	brown	4.898	1.29305	-1.92142	0.00145
ARSG	protein_coding	NC_022311.1:60549401-60604970	white	brown	2.1883	0.578037	-1.92058	0.00195
METTL24	protein_coding	NC_022301.1:26961421-27084230	white	brown	2.69198	0.711652	-1.91943	0.00975
STS	protein_coding	NW_005101206.1:146510-283062	white	brown	3.10205	0.82362	-1.91317	0.00025
LOC102179044	protein_coding	NC_022311.1:40546485-40551873	white	brown	31.7887	8.47627	-1.90701	5e-05
FAM107A	protein_coding	NC_022314.1:42606269-42640531	white	brown	3.0573	0.816941	-1.90396	0.00115
IGSF10	protein_coding	NC_022293.1:114342162-114693102	white	brown	5.00424	1.33979	-1.90114	0.03435
LOC106503998	protein_coding	NW_005110817.1:677-1138	white	brown	40.8747	10.9698	-1.89767	0.00605
LOC102172600	lncRNA	NC_022320.1:24944107-24979305	white	brown	1.5405	0.416744	-1.88616	0.0102
LOC102190957	protein_coding	NW_005104463.1:314-2415	white	brown	7.88605	2.14569	-1.87786	0.02255
SOCS1	protein_coding	NC_022317.1:9968114-9968657	white	brown	10.4063	2.85652	-1.86513	0.00775
WBSCR17	protein_coding	NC_022317.1:29141744-29567786	white	brown	5.56874	1.54966	-1.8454	5e-05
KIAA0408	protein_coding	NC_022301.1:11036123-11044994	white	brown	1.86398	0.519817	-1.84231	0.00315
TBX19	protein_coding	NC_022295.1:168095-195965	white	brown	2.39047	0.666939	-1.84167	0.00315
CCL27	protein_coding	NC_022300.1:74201592-74203351	white	brown	168.251	47.0919	-1.83707	5e-05
TMEM71	protein_coding	NC_022306.1:19169265-19197545	white	brown	2.35383	0.661674	-1.83082	0.00445
LOC102171053	protein_coding	NW_005101253.1:95858-110737	white	brown	13.3389	3.75413	-1.82909	0.0009
CD244	protein_coding	NC_022295.1:8120178-8156080	white	brown	4.36859	1.2361	-1.82137	0.00045
CCL22	protein_coding	NC_022310.1:24771215-24778127	white	brown	4.36853	1.24498	-1.81102	0.00675
SLC7A11	protein_coding	NC_022309.1:19139942-19225616	white	brown	1.19689	0.342195	-1.8064	0.0124
ALDH1L2	protein_coding	NC_022297.1:66425316-66523342	white	brown	4.73828	1.38089	-1.77876	5e-05
HAL	protein_coding	NC_022297.1:58135657-58158378	white	brown	1.1428	0.333851	-1.7753	0.0096
TAGAP	protein_coding	NC_022301.1:81529745-81538998	white	brown	3.12241	0.917149	-1.76743	0.0007
LOC102178109	protein_coding	NC_022311.1:60254397-60311510	white	brown	4.06852	1.2012	-1.76003	5e-05
P2RX1	protein_coding	NC_022311.1:23801619-23818961	white	brown	22.4632	6.63364	-1.75969	5e-05
LOC102174647	protein_coding	NW_005101470.1:66443-92142	white	brown	1.29101	0.381878	-1.75731	0.01295
ALDH1A2	protein_coding	NC_022302.1:48460049-48520550	white	brown	4.3353	1.28712	-1.75198	0.00115
LOC106502857	protein_coding	NC_022306.1:73643745-73662822	white	brown	1447820	430170	-1.75091	0.0042
LOC102187356	protein_coding	NC_022315.1:6819647-6828642	white	brown	4.12655	1.23142	-1.74461	0.00165
LOC102182538	protein_coding	NC_022293.1:4878474-4879833	white	brown	174.977	52.2306	-1.7442	5e-05
PNMAL2	protein_coding	NC_022310.1:52142981-52145567	white	brown	1.12074	0.335051	-1.742	0.01395
LOC102188073	protein_coding	NC_022310.1:23367006-23394968	white	brown	37.2145	11.1675	-1.73657	5e-05
PTGDR2	protein_coding	NC_022321.1:35971031-35984578	white	brown	4.87386	1.46843	-1.73079	0.04495
LOC100860813	protein_coding	NW_005101785.1:4597-10825	white	brown	36.5513	11.0143	-1.73055	0.00025
LOC102171368	protein_coding	NC_022311.1:40524850-40532860	white	brown	179.459	54.722	-1.71346	5e-05
LOC102189437	protein_coding	NC_022293.1:142227382-142228107	white	brown	298.244	91.2591	-1.70845	5e-05
TPPP	protein_coding	NC_022312.1:70569698-70588361	white	brown	4.20189	1.29468	-1.69844	0.0047
LOC102171507	protein_coding	NC_022299.1:13046699-13056897	white	brown	22.5279	6.95581	-1.69542	5e-05
IFITM5	protein_coding	NC_022321.1:48279787-48282024	white	brown	1.70805	0.528941	-1.69117	0.04665
FHL5	protein_coding	NC_022301.1:40171629-40229888	white	brown	3.10735	0.962498	-1.69083	0.02335
LOC106503217	protein_coding	NC_022311.1:40487353-40488408	white	brown	263.882	82.8662	-1.67104	5e-05
BHLHE23	protein_coding	NW_005101231.1:157724-159357	white	brown	1.76531	0.555266	-1.66867	0.02265
CHAC1	protein_coding	NC_022302.1:32855657-32857547	white	brown	83.7622	26.3786	-1.66693	5e-05
LOC102172766	protein_coding	NC_022293.1:142254906-142256136	white	brown	91.6866	28.9399	-1.66365	5e-05
RAB44	protein_coding	NC_022315.1:10250397-10286468	white	brown	1.83744	0.58137	-1.66017	0.00175
NCR3	protein_coding	NC_022315.1:26128536-26131397	white	brown	1.98904	0.629408	-1.66001	0.03725
LOC106503218	lncRNA	NC_022311.1:40421240-40456823	white	brown	947.708	301.307	-1.65321	0.01755
CCDC129	protein_coding	NC_022296.1:62309671-62438876	white	brown	4.19952	1.33931	-1.64873	0.0001
LOC102175263	protein_coding	NC_022295.1:96119487-96144092	white	brown	26.7005	8.53346	-1.64567	5e-05
LOC102179433	protein_coding	NC_022295.1:11167507-11171246	white	brown	6.99727	2.23849	-1.64426	0.00175
COL24A1	protein_coding	NC_022295.1:54550955-54942345	white	brown	1.31997	0.422482	-1.64354	0.00275
LOC102186727	protein_coding	NC_022315.1:6779512-6786072	white	brown	7.4103	2.37847	-1.6395	0.00175
LOC102174471	protein_coding	NW_005170586.1:43-837	white	brown	3.59263	1.15562	-1.63638	0.0469
RNF223	protein_coding	NC_022308.1:48967863-48970051	white	brown	4.63515	1.49962	-1.62802	0.01765
LOC102182669	protein_coding	NC_022297.1:26480888-26494936	white	brown	10.843	3.51285	-1.62605	0.0001
CD300LF	protein_coding	NC_022311.1:55522853-55543119	white	brown	5.43754	1.76787	-1.62094	0.0004
ASIC4	protein_coding	NC_022294.1:106827674-106851734	white	brown	1.52985	0.497513	-1.62058	0.0021
CA11	protein_coding	NC_022310.1:53715774-53721812	white	brown	5.88655	1.9151	-1.62001	0.00195
ZBTB16	protein_coding	NC_022307.1:22849814-23046193	white	brown	8.88879	2.89247	-1.61969	0.00035
LOC102179721	protein_coding	NC_022295.1:11218299-11221861	white	brown	7.78214	2.53603	-1.61759	0.0019
VSTM2L	protein_coding	NC_022305.1:64900105-64911202	white	brown	1.56137	0.509134	-1.6167	0.0258
CILP	protein_coding	NC_022302.1:11874564-11889813	white	brown	22.6249	7.37832	-1.61655	5e-05
ISLR	protein_coding	NC_022313.1:32203476-32205814	white	brown	19.642	6.41094	-1.61533	5e-05
SOX5	protein_coding	NC_022297.1:83530865-83981688	white	brown	1.81905	0.594143	-1.6143	0.00155
SCUBE2	protein_coding	NC_022307.1:41728623-41798943	white	brown	16.668	5.45405	-1.61168	5e-05
PSORS1C2	protein_coding	NW_005101845.1:101652-103137	white	brown	382.772	126.19	-1.60088	5e-05
KRT77	protein_coding	NW_005102584.1:186637-204371	white	brown	396.691	131.492	-1.59304	0.0068
LOC102182903	protein_coding	NC_022310.1:58569635-58576433	white	brown	5.28629	1.75238	-1.59294	0.0029
LOC106503767	protein_coding	NC_022321.1:47490260-47498326	white	brown	49.8811	16.6322	-1.58451	5e-05
TSC22D3	protein_coding	NC_022322.1:13499024-13566622	white	brown	68.1557	22.7607	-1.58229	5e-05
WNT2	protein_coding	NC_022296.1:48590928-48636874	white	brown	1.84811	0.617339	-1.58192	0.01095
LOC102189946	protein_coding	NW_005102437.1:7871-8167	white	brown	17.6337	5.90768	-1.57767	0.0424
GLT1D1	protein_coding	NC_022309.1:47735636-47831338	white	brown	1.63481	0.551395	-1.56796	0.025
LOC106501960	protein_coding	NC_022295.1:93998115-94196177	white	brown	2.9087	0.982002	-1.56658	0.0196
C3	protein_coding	NC_022299.1:14276542-14304748	white	brown	168.992	57.059	-1.56643	5e-05
COL21A1	protein_coding	NC_022315.1:3764044-4009877	white	brown	5.92368	2.01253	-1.55748	5e-05
LOC102177561	protein_coding	NC_022311.1:40421240-40456823	white	brown	420.747	142.999	-1.55694	0.00185
DZIP1L	protein_coding	NC_022293.1:128639957-128680004	white	brown	3.4305	1.16633	-1.55645	0.00015
C16H1orf186	protein_coding	NC_022308.1:3202031-3206102	white	brown	9.93869	3.38756	-1.55281	0.0026
VSIG8	protein_coding	NC_022295.1:9249627-9255910	white	brown	347.152	118.387	-1.55206	5e-05
LOC102179595	protein_coding	NC_022311.1:40586204-40600128	white	brown	415.943	143.098	-1.53939	0.00635
LOC106503216	protein_coding	NC_022311.1:40476630-40483367	white	brown	325.674	112.157	-1.53791	5e-05
CCDC80	protein_coding	NC_022293.1:55980824-56018102	white	brown	46.83	16.1405	-1.53675	5e-05
HK3	protein_coding	NC_022299.1:34597168-34660349	white	brown	5.75935	1.98714	-1.53522	0.0006
DOK2	protein_coding	NC_022300.1:67460450-67465060	white	brown	3.89527	1.34425	-1.53492	0.00115
LOC102185739	protein_coding	NW_005101998.1:4220-17127	white	brown	8.13746	2.81144	-1.53327	0.00695
C1QTNF9	protein_coding	NC_022304.1:32041154-32049007	white	brown	2.09825	0.725551	-1.53203	0.0113
LOC102169221	lncRNA	NC_022293.1:77832007-77838340	white	brown	5.59417	1.94204	-1.52635	0.0042
LOC102183207	protein_coding	NC_022296.1:91635875-91642562	white	brown	1.52659	0.530843	-1.52396	0.0421
MYOM3	protein_coding	NC_022294.1:127995196-128049224	white	brown	1.27214	0.444525	-1.51692	0.00315
OTOP2	protein_coding	NC_022311.1:55334718-55342933	white	brown	4.26112	1.48958	-1.51633	0.00345
LOC102174387	protein_coding	NW_005117203.1:23-960	white	brown	18.8907	6.64949	-1.50636	0.0036
LOC102181992	protein_coding	NC_022293.1:4813409-4814405	white	brown	161.621	57.0397	-1.50258	5e-05
LOC102169507	protein_coding	NC_022310.1:49147140-49159115	white	brown	9.19076	3.24969	-1.49988	0.00525
LOC102173780	protein_coding	NC_022311.1:40650461-40652976	white	brown	472.761	167.619	-1.49593	0.0006
OSR1	protein_coding	NC_022303.1:78329896-78336964	white	brown	5.16489	1.84084	-1.48838	0.0034
PER1	protein_coding	NC_022311.1:27004927-27016843	white	brown	20.3043	7.24328	-1.48707	5e-05
LOC102183142	protein_coding	NW_005101607.1:15124-18681	white	brown	17.4717	6.23322	-1.48697	0.0004
LOC102190498	protein_coding	NW_005101041.1:328016-339228	white	brown	2.33884	0.834835	-1.48623	0.02415
LOC106503220	protein_coding	NC_022311.1:40658244-40659395	white	brown	203.016	72.6332	-1.48289	5e-05
LOC102185525	protein_coding	NC_022295.1:54052027-54078759	white	brown	165.127	59.127	-1.48169	0.0024
LAMC3	protein_coding	NC_022303.1:99633407-99704179	white	brown	19.3164	6.92518	-1.4799	5e-05
LOC102170546	protein_coding	NC_022311.1:40367781-40368514	white	brown	1160.62	416.111	-1.47985	5e-05
ADAMTSL1	protein_coding	NC_022300.1:24410381-24906909	white	brown	1.09431	0.392392	-1.47966	0.0041
CA6	protein_coding	NC_022308.1:42025432-42055436	white	brown	15.4843	5.56028	-1.47758	0.00035
BANK1	protein_coding	NC_022298.1:21029044-21368361	white	brown	1.47112	0.528631	-1.47658	0.01085
CFD	protein_coding	NC_022299.1:39600888-39603370	white	brown	22.9306	8.24809	-1.47514	0.0001
FBP1	protein_coding	NC_022300.1:79215747-79247003	white	brown	37.797	13.6067	-1.47395	5e-05
ATP6V0A4	protein_coding	NC_022296.1:99491418-99538108	white	brown	11.924	4.29557	-1.47294	5e-05
LOC106503370	lncRNA	NC_022294.1:115190631-115200561	white	brown	355.117	128.42	-1.46743	5e-05
IGF2BP2	protein_coding	NC_022293.1:79782478-79945500	white	brown	2.33322	0.844794	-1.46565	0.0046
LOC102174062	protein_coding	NC_022311.1:40642750-40644314	white	brown	16.5287	6.00421	-1.46093	0.00045
SLC4A1	protein_coding	NC_022311.1:43198614-43213886	white	brown	1.88342	0.68423	-1.4608	0.0073
NPTX2	protein_coding	NC_022317.1:37122870-37132553	white	brown	5.30283	1.92907	-1.45885	0.0015
BFSP2	protein_coding	NC_022293.1:133498637-133573533	white	brown	1.60922	0.585901	-1.45764	0.0294
PI16	protein_coding	NC_022315.1:10501382-10515129	white	brown	113.024	41.2104	-1.45555	5e-05
LOC102184859	protein_coding	NC_022295.1:7531726-7539645	white	brown	6.22013	2.27135	-1.45339	0.00155
LOC100860826	protein_coding	NW_005101390.1:2459-11309	white	brown	239.633	87.6678	-1.4507	5e-05
LOC102170823	protein_coding	NC_022313.1:31641646-31647659	white	brown	1.23438	0.452209	-1.44872	0.01675
LTBP4	protein_coding	NC_022310.1:48742895-48762321	white	brown	45.6103	16.7175	-1.448	5e-05
LOC102183211	protein_coding	NC_022297.1:26599504-26606205	white	brown	1093.17	401.48	-1.44512	0.01725
IL1RL1	protein_coding	NC_022303.1:6984150-7012170	white	brown	3.93265	1.4486	-1.44084	0.00325
SPOCK2	protein_coding	NC_022320.1:25939404-25965273	white	brown	4.5142	1.66671	-1.43747	0.0002
LOC102174398	protein_coding	NC_022302.1:22889449-22902472	white	brown	11.8182	4.36958	-1.43545	0.0086
SNCA	protein_coding	NC_022298.1:33066809-33221544	white	brown	2.21051	0.817304	-1.43543	0.026
GPRC5D	protein_coding	NC_022297.1:89227674-89234654	white	brown	527.027	195.012	-1.43431	5e-05
KRT40	protein_coding	NC_022311.1:40356550-40363538	white	brown	44.1143	16.337	-1.4331	5e-05
LOC102178767	protein_coding	NC_022311.1:40468276-40469271	white	brown	189.15	70.2284	-1.4294	5e-05
STAR	protein_coding	NC_022319.1:31986823-31993411	white	brown	25.2758	9.39131	-1.42836	5e-05
TGM6	protein_coding	NC_022305.1:50976340-51012531	white	brown	4.1578	1.54748	-1.4259	0.0005
LOC102179006	protein_coding	NC_022301.1:27876300-27956350	white	brown	1.80288	0.671181	-1.42553	0.01365
IL17RB	protein_coding	NC_022314.1:46813983-46848225	white	brown	8.44506	3.15904	-1.41862	0.0367
APOD	protein_coding	NC_022293.1:70539842-70553602	white	brown	405.525	151.722	-1.41836	0.0003
LOC106503204	protein_coding	NC_022311.1:40515284-40516278	white	brown	231.152	86.6341	-1.41584	5e-05
LOC100861179	protein_coding	NC_022311.1:40378387-40378914	white	brown	92.8219	34.8115	-1.4149	0.0001
LOC102178383	protein_coding	NC_022309.1:70466638-70472197	white	brown	6.27066	2.35794	-1.41109	0.00215
LOC102176457	protein_coding	NC_022311.1:40729623-40734353	white	brown	2111.14	795.573	-1.40795	0.04445
UNC93A	protein_coding	NC_022301.1:88136143-88171075	white	brown	15.1546	5.71334	-1.40735	5e-05
CNTN1	protein_coding	NC_022297.1:38477005-38885994	white	brown	1.35235	0.510297	-1.40606	0.01045
MYOC	protein_coding	NC_022308.1:36760203-36774398	white	brown	38.9843	14.7576	-1.40144	5e-05
HSD17B14	protein_coding	NC_022310.1:53849830-53879262	white	brown	34.2973	13.0035	-1.3992	5e-05
ANGPTL5	protein_coding	NC_022307.1:5873597-5889627	white	brown	7.96752	3.02329	-1.39801	0.0028
PADI4	protein_coding	NC_022294.1:134477040-134511107	white	brown	7.65506	2.90562	-1.39757	0.0004
PADI3	protein_coding	NC_022294.1:134533478-134563223	white	brown	51.1018	19.4033	-1.39708	5e-05
LOC102172254	protein_coding	NC_022299.1:13104741-13108053	white	brown	5.7368	2.17849	-1.39691	0.00805
LOC102180609	protein_coding	NC_022306.1:55213084-55216262	white	brown	737.852	281.041	-1.39255	5e-05
LOC102179999	protein_coding	NC_022295.1:11303349-11306802	white	brown	23.3249	8.90558	-1.38909	0.0002
LOC102177771	lncRNA	NC_022318.1:48958148-48960686	white	brown	2.87236	1.09715	-1.38848	0.0291
ICOS	protein_coding	NC_022294.1:91444715-91468851	white	brown	1.83446	0.701256	-1.38734	0.0211
LOC102171205	protein_coding	NC_022295.1:12497832-12509609	white	brown	1.85582	0.710933	-1.38427	0.0254
CPNE5	protein_coding	NC_022315.1:10296267-10382058	white	brown	8.91242	3.42638	-1.37913	0.0004
CD74	protein_coding	NC_022299.1:57987430-57995580	white	brown	458.541	176.738	-1.37544	0.00055
BTNL9	protein_coding	NC_022299.1:36398233-36419875	white	brown	1.67671	0.647253	-1.37323	0.01745
LOC100860930	protein_coding	NC_022293.1:4380196-4380832	white	brown	1580.86	610.657	-1.37228	0.0003
SUSD2	protein_coding	NC_022309.1:70559004-70565932	white	brown	9.88973	3.82569	-1.37021	5e-05
TSNARE1	protein_coding	NW_005102779.1:22-43077	white	brown	2.88719	1.11695	-1.3701	0.0399
SOX6	protein_coding	NC_022307.1:34379564-34814425	white	brown	1.11017	0.430486	-1.36674	0.00525
KRTAP11-1	protein_coding	NC_022293.1:3990587-3991453	white	brown	3248.42	1261.69	-1.36438	0.02165
LOC102178483	protein_coding	NC_022311.1:40412503-40413731	white	brown	952.69	370.062	-1.36424	0.00075
LEPR	protein_coding	NC_022295.1:76162713-76317920	white	brown	3.27614	1.2737	-1.36297	0.00235
CCR7	protein_coding	NC_022311.1:39954266-39965338	white	brown	1.89157	0.735439	-1.36291	0.02355
CSDC2	protein_coding	NC_022297.1:103800440-103822246	white	brown	25.1437	9.78813	-1.36109	0.0055
DBP	protein_coding	NC_022310.1:53709111-53714469	white	brown	31.7155	12.3503	-1.36064	0.00025
ALOX5	protein_coding	NC_022320.1:41802718-41842310	white	brown	12.9349	5.0435	-1.35877	5e-05
FIBIN	protein_coding	NC_022307.1:54308050-54310163	white	brown	7.1128	2.78156	-1.35452	0.0021
SLAMF8	protein_coding	NC_022295.1:9274291-9284245	white	brown	1.80816	0.707266	-1.35419	0.03225
LOC106503215	protein_coding	NC_022311.1:40415690-40416582	white	brown	1055.31	413.144	-1.35295	0.0011
DDC	protein_coding	NC_022296.1:3324893-3421703	white	brown	1.50244	0.590851	-1.34644	0.025
PDGFRL	protein_coding	NC_022319.1:18418870-18499942	white	brown	21.7597	8.5612	-1.34577	0.0003
DYNLRB2	protein_coding	NC_022310.1:6715931-6726144	white	brown	10.2009	4.0144	-1.34544	0.02415
IL37	protein_coding	NC_022303.1:46112182-46123591	white	brown	38.682	15.2514	-1.34272	0.00145
CILP2	protein_coding	NC_022299.1:3347782-3356500	white	brown	1.22867	0.486007	-1.33805	0.0148
LOC100861181	protein_coding	NC_022293.1:4049090-4049796	white	brown	4073.62	1611.76	-1.33767	0.00785
C1QTNF7	protein_coding	NC_022298.1:107531828-107658102	white	brown	5.56278	2.20215	-1.33689	0.0054
LOC102168756	lncRNA	NC_022310.1:13082597-13085961	white	brown	3.84406	1.52319	-1.33553	0.04115
OLFM2	protein_coding	NC_022299.1:10991772-10999000	white	brown	1.5481	0.613479	-1.33542	0.0391
SMPD3	protein_coding	NC_022310.1:34955349-35078319	white	brown	6.68179	2.65222	-1.33304	0.0241
LOC102178853	protein_coding	NC_022311.1:26020045-26029292	white	brown	74.281	29.685	-1.32326	0.00075
LOC102172943	protein_coding	NC_022313.1:55998177-56028683	white	brown	39.2168	15.6758	-1.32293	5e-05
KAP8	protein_coding	NC_022293.1:4071316-4071887	white	brown	3869.64	1548.16	-1.32164	0.0088
ARSH	protein_coding	NW_005101198.1:1468212-1491013	white	brown	6.45002	2.58241	-1.32058	0.0009
C3H1orf68	protein_coding	NC_022295.1:16630566-16632128	white	brown	213.856	85.6375	-1.32032	0.0004
LAMP3	protein_coding	NC_022293.1:82320868-82353374	white	brown	2.94638	1.18868	-1.30959	0.0148
MAP1LC3C	protein_coding	NC_022308.1:32639752-32645436	white	brown	4.72177	1.90553	-1.30913	0.038
LGI3	protein_coding	NC_022300.1:67696142-67702118	white	brown	2.39212	0.968058	-1.30512	0.01485
ITIH5	protein_coding	NC_022305.1:11636139-11710016	white	brown	8.94817	3.62168	-1.30493	5e-05
GGACT	protein_coding	NC_022304.1:72525770-72575096	white	brown	13.8414	5.60997	-1.30293	0.002
KLK10	protein_coding	NC_022310.1:55442430-55447241	white	brown	402.277	163.102	-1.30241	0.0001
SMPDL3B	protein_coding	NC_022294.1:124572656-124604197	white	brown	4.49539	1.8243	-1.30111	0.00565
LOC102178921	protein_coding	NC_022305.1:78740652-78760677	white	brown	2.52536	1.0263	-1.29903	0.0299
SPON1	protein_coding	NC_022307.1:36734621-37025403	white	brown	6.51674	2.64854	-1.29895	0.00035
LOC102173177	protein_coding	NW_005101319.1:69168-73500	white	brown	11.2916	4.58953	-1.29883	0.01055
HDAC9	protein_coding	NC_022296.1:24556401-25531399	white	brown	1.07716	0.438257	-1.29739	0.0222
LOC102185235	protein_coding	NC_022295.1:16506149-16508237	white	brown	208.768	84.9839	-1.29664	0.0001
COL6A1	protein_coding	NC_022293.1:143345397-143366531	white	brown	292.424	119.116	-1.29569	0.02415
GDPD2	protein_coding	NC_022322.1:72695096-72704788	white	brown	11.1136	4.52886	-1.2951	0.0008
SLC6A15	protein_coding	NC_022297.1:13966146-14018939	white	brown	1.07248	0.43799	-1.29198	0.04045
LOC102183766	protein_coding	NC_022297.1:26615464-26662522	white	brown	495.518	202.426	-1.29154	0.00475
LOC102179881	protein_coding	NC_022311.1:40685648-40690834	white	brown	1033.27	422.326	-1.2908	0.0184
TSPAN33	protein_coding	NC_022296.1:90590524-90610374	white	brown	4.35751	1.78478	-1.28775	0.01065
CADM3	protein_coding	NC_022295.1:9961427-9975342	white	brown	12.832	5.26446	-1.28539	0.00025
NATD1	protein_coding	NC_022311.1:34383938-34385057	white	brown	122.508	50.2658	-1.28522	0.0172
PLCXD2	protein_coding	NC_022293.1:55056733-55113984	white	brown	6.35661	2.60984	-1.2843	5e-05
SMIM5	protein_coding	NC_022311.1:54766288-54796811	white	brown	31.9795	13.1335	-1.2839	0.00375
LOC102182474	protein_coding	NC_022296.1:91553224-91578035	white	brown	2.74054	1.12577	-1.28355	0.02195
ATP8B4	protein_coding	NC_022302.1:56327861-56619243	white	brown	1.31414	0.540265	-1.28238	0.01855
LOC102173360	protein_coding	NC_022296.1:2780410-2857205	white	brown	3.26487	1.34271	-1.28188	0.0033
LOC102170310	protein_coding	NW_005101253.1:47967-53182	white	brown	48.6799	20.0364	-1.2807	0.0001
SOLD1	protein_coding	NC_022321.1:27955407-27963105	white	brown	3.40692	1.40251	-1.28046	0.03505
PRSS12	protein_coding	NC_022298.1:6225748-6281379	white	brown	2.26465	0.933787	-1.27812	0.01645
VIT	protein_coding	NC_022303.1:18956859-19051559	white	brown	1.76694	0.728718	-1.27782	0.0121
FGFR4	protein_coding	NC_022299.1:34869405-34880221	white	brown	1.40163	0.578398	-1.27697	0.01815
LOC102173458	protein_coding	NW_005101319.1:4123-12911	white	brown	63.032	26.0421	-1.27524	0.0001
WFDC5	protein_coding	NC_022305.1:71534741-71537700	white	brown	14.1769	5.85845	-1.27495	0.0114
LOC102189554	protein_coding	NC_022297.1:28852801-28857130	white	brown	4.58575	1.89518	-1.27482	0.00925
ITK	protein_coding	NC_022299.1:64941164-65007363	white	brown	0.918205	0.379544	-1.27455	0.0319
LOC102169815	lncRNA	NC_022315.1:27558263-27562414	white	brown	5.44882	2.25375	-1.27362	0.01075
SLCO2B1	protein_coding	NC_022307.1:50962591-51013823	white	brown	15.7628	6.52178	-1.27319	5e-05
CD4	protein_coding	NC_022297.1:94759495-94782440	white	brown	1.60922	0.666542	-1.2716	0.0209
NTF4	protein_coding	NC_022310.1:54011616-54013354	white	brown	4.21704	1.74729	-1.27111	0.01675
LOC102182256	protein_coding	NC_022293.1:4840106-4841009	white	brown	852.703	353.798	-1.26912	0.00035
SEMA5A	protein_coding	NC_022312.1:63252668-63681633	white	brown	10.517	4.36531	-1.26857	0.0002
DSG4	protein_coding	NC_022316.1:25841579-25883626	white	brown	31.71	13.1716	-1.26751	0.0001
KRTAP3-1	protein_coding	NC_022311.1:40387892-40388501	white	brown	7195.83	2989.39	-1.26731	0.0361
LOC102184234	protein_coding	NC_022322.1:66089939-66109283	white	brown	3.54972	1.4759	-1.2661	0.03045
LOC102177329,LOC102178064	protein_coding	NW_005101788.1:10356-38970	white	brown	18.5675	7.72015	-1.26608	0.0013
LOC102176216	protein_coding	NC_022298.1:111131696-111210208	white	brown	3.08615	1.28511	-1.26392	0.02565
C28H10orf10	protein_coding	NC_022320.1:41944159-41978678	white	brown	12.8691	5.36151	-1.2632	0.00695
ADRA2B	protein_coding	NC_022303.1:2407282-2410418	white	brown	1.42331	0.59371	-1.26142	0.02205
LOC102180420	protein_coding	NC_022310.1:34735861-34741319	white	brown	1.90107	0.796459	-1.25514	0.0386
TNN	protein_coding	NC_022308.1:53860129-53932987	white	brown	1.28173	0.537235	-1.25446	0.0078
CBX7	protein_coding	NC_022297.1:101741613-101759482	white	brown	7.34134	3.07717	-1.25444	0.0024
LOC102172887	protein_coding	NW_005101319.1:43801-49735	white	brown	19.9685	8.37842	-1.25298	0.0031
KRT72	protein_coding	NW_005102584.1:102725-115256	white	brown	315.83	132.517	-1.25297	0.0017
ESR1	protein_coding	NC_022301.1:74985710-75226398	white	brown	1.27671	0.535694	-1.25295	0.01405
PRELP	protein_coding	NC_022308.1:655119-668790	white	brown	43.4972	18.2713	-1.25134	0.00015
GP5	protein_coding	NC_022293.1:71607579-71609293	white	brown	2.44223	1.02649	-1.25048	0.049
LOC102189356	protein_coding	NC_022315.1:24830671-24835426	white	brown	495.546	208.468	-1.24919	0.0015
LOC102170125	protein_coding	NC_022297.1:106034285-106067383	white	brown	1.48326	0.624924	-1.24702	0.0465
DDIT4	protein_coding	NC_022320.1:26123902-26126022	white	brown	69.8644	29.4891	-1.24438	0.0001
LOC102172755	protein_coding	NC_022311.1:40553999-40555414	white	brown	98.2968	41.5433	-1.24253	5e-05
LOC102181292	protein_coding	NW_005101198.1:1428484-1440146	white	brown	5.42512	2.29368	-1.24199	0.006
CAPN5	protein_coding	NC_022307.1:53094199-53132767	white	brown	4.43506	1.87574	-1.24149	0.0029
ANKRD44	protein_coding	NC_022294.1:84854619-85045232	white	brown	3.16602	1.34242	-1.23783	0.00155
KCNS3	protein_coding	NC_022303.1:79607482-79631340	white	brown	2.35252	0.998956	-1.23571	0.0237
PPP1R1B	protein_coding	NC_022311.1:39177554-39184239	white	brown	4.48015	1.91093	-1.22927	0.0168
SLC7A8	protein_coding	NC_022302.1:21209643-21262367	white	brown	28.6867	12.2496	-1.22764	0.0001
PITPNM3	protein_coding	NC_022311.1:24635711-24718348	white	brown	2.87593	1.23301	-1.22185	0.00075
KRT39	protein_coding	NC_022311.1:40324129-40348118	white	brown	38.9468	16.7412	-1.2181	0.00035
LOC102176786	protein_coding	NW_005101785.1:26535-28612	white	brown	80.1212	34.5084	-1.21524	0.0011
LOC102181431	protein_coding	NC_022293.1:4753658-4754509	white	brown	287.247	124.476	-1.20643	0.00105
LOC102170045	protein_coding	NW_005101845.1:49744-57094	white	brown	9.18643	3.98668	-1.20432	0.0374
PBLD	protein_coding	NC_022320.1:22486852-22521422	white	brown	2.86972	1.24639	-1.20315	0.03185
LYG2	protein_coding	NC_022303.1:4434181-4447196	white	brown	45.0391	19.5749	-1.20218	0.0002
ASL	protein_coding	NC_022317.1:27998245-28007024	white	brown	33.492	14.5626	-1.20155	0.00015
SEPT1	protein_coding	NC_022317.1:26638994-26643004	white	brown	3.12904	1.36158	-1.20043	0.0186
CACNA2D3	protein_coding	NC_022314.1:45742057-46607359	white	brown	1.10199	0.479541	-1.20038	0.0433
GNG4	protein_coding	NC_022320.1:6506347-6575857	white	brown	34.3561	14.9896	-1.1966	0.0007
CD48	protein_coding	NC_022295.1:8333920-8339245	white	brown	9.41505	4.11154	-1.19529	0.01655
SPINK7	protein_coding	NC_022299.1:55971067-55974977	white	brown	206.891	90.3705	-1.19495	0.00115
LOC102174895	protein_coding	NC_022295.1:40436134-40456522	white	brown	2.47933	1.08345	-1.19432	0.0207
LOC100861175	protein_coding	NC_022293.1:4702496-4703085	white	brown	2992.9	1308.5	-1.19364	0.01315
CD83	protein_coding	NC_022315.1:39829816-39849694	white	brown	3.98627	1.74294	-1.19352	0.00975
IZUMO4	protein_coding	NC_022299.1:17889329-17892244	white	brown	8.30443	3.63241	-1.19295	0.02555
LOC106502311	protein_coding	NC_022299.1:18844040-18845952	white	brown	14.21	6.2185	-1.19227	0.0177
LOC102188986	protein_coding	NC_022315.1:7005418-7011550	white	brown	5.24413	2.29566	-1.19179	0.02695
ACTBL2	protein_coding	NC_022312.1:21770812-21773281	white	brown	21.5292	9.43023	-1.19093	0.00035
ALOX5AP	protein_coding	NC_022304.1:27879282-27903613	white	brown	28.9953	12.7226	-1.18843	0.00275
CNTNAP1	protein_coding	NC_022311.1:41905025-41919940	white	brown	2.28791	1.00484	-1.18707	0.00395
CECR1	protein_coding	NC_022297.1:100002591-100025160	white	brown	3.04864	1.33899	-1.18702	0.01355
COL6A2	protein_coding	NC_022293.1:143497349-143512707	white	brown	186.95	82.1316	-1.18665	0.00515
ITGAX	protein_coding	NC_022317.1:27446249-27466154	white	brown	6.49861	2.85657	-1.18585	0.0002
CLDN3	protein_coding	NC_022317.1:33498594-33499693	white	brown	12.3459	5.43605	-1.18341	0.0187
LOC102175613	protein_coding	NC_022311.1:40801445-40809360	white	brown	124.649	54.9458	-1.18179	0.00035
F3	protein_coding	NC_022295.1:46576699-46586475	white	brown	80.7742	35.6834	-1.17864	0.00075
SEC14L4	protein_coding	NC_022309.1:68968786-68979766	white	brown	20.9604	9.26619	-1.17762	0.0007
HVCN1	protein_coding	NC_022309.1:54046619-54078503	white	brown	3.48423	1.54156	-1.17645	0.0312
LOC106504012	protein_coding	NW_005115132.1:858-1358	white	brown	92.8851	41.0975	-1.1764	0.0469
PPM1L	protein_coding	NC_022293.1:104341296-104669530	white	brown	5.99255	2.65153	-1.17635	0.0006
EDA	protein_coding	NC_022322.1:73074936-73171117	white	brown	1.02386	0.453081	-1.17618	0.03105
ANPEP	protein_coding	NC_022313.1:19131117-19147779	white	brown	52.4255	23.2171	-1.17509	0.00025
WDFY4	protein_coding	NC_022320.1:40496971-40749210	white	brown	1.39636	0.618748	-1.17425	0.00395
ADAM8	protein_coding	NC_022318.1:49926436-49930533	white	brown	7.65947	3.40048	-1.17151	0.0287
LOC102175251	protein_coding	NC_022293.1:143513373-143514386	white	brown	167.113	74.3108	-1.16918	0.0006
SYTL3	protein_coding	NC_022301.1:81230529-81322948	white	brown	2.71362	1.20759	-1.16809	0.01295
LOC102188015	protein_coding	NC_022319.1:6079966-6081451	white	brown	150.682	67.1635	-1.16576	0.00015
CIITA	protein_coding	NC_022317.1:9602187-9657457	white	brown	2.27371	1.01423	-1.16466	0.0136
DRC1	protein_coding	NC_022303.1:71909829-72042285	white	brown	7.53825	3.36451	-1.16383	0.0037
FGD3	protein_coding	NC_022300.1:82486019-82527478	white	brown	4.51682	2.01781	-1.16252	0.00295
PLA2G6	protein_coding	NC_022297.1:101044018-101100788	white	brown	2.14774	0.960503	-1.16096	0.019
KLF9	protein_coding	NC_022300.1:45233105-45259123	white	brown	25.6004	11.4662	-1.15877	0.00255
S100A1	protein_coding	NC_022295.1:15790514-15794252	white	brown	70.7712	31.6988	-1.15873	0.00085
LDLRAD3	protein_coding	NC_022307.1:63122131-63327268	white	brown	5.22771	2.34182	-1.15855	0.0036
C16H1orf95	protein_coding	NC_022308.1:27362064-27368598	white	brown	4.98411	2.23361	-1.15796	0.0208
RPRM	protein_coding	NC_022294.1:42085349-42085922	white	brown	7.96158	3.56914	-1.15748	0.04745
FAM180B	protein_coding	NC_022307.1:73688083-73691338	white	brown	7.60927	3.41634	-1.15531	0.0027
SRMS	protein_coding	NC_022305.1:52385698-52393396	white	brown	5.78747	2.5995	-1.1547	0.002
ETNK2	protein_coding	NC_022308.1:1254745-1270825	white	brown	1.82339	0.820594	-1.15188	0.03505
NDNF	protein_coding	NC_022298.1:3749763-3791366	white	brown	6.62469	2.98386	-1.15067	0.00365
CFP	protein_coding	NC_022322.1:82027775-82033501	white	brown	14.1448	6.37146	-1.15058	0.00085
IRF4	protein_coding	NC_022315.1:49202087-49214382	white	brown	2.02647	0.913834	-1.14896	0.042
AGMO	protein_coding	NC_022296.1:21466153-21857667	white	brown	6.24716	2.8228	-1.14607	0.01765
LOC102174332	protein_coding	NC_022311.1:40617461-40618772	white	brown	217.439	98.3088	-1.14522	0.00025
FOXN1	protein_coding	NC_022311.1:19325352-19347177	white	brown	47.911	21.6778	-1.14414	0.0007
LOC102172488	protein_coding	NC_022293.1:133199456-133244513	white	brown	5.71457	2.59249	-1.14031	0.0049
LOC102174766	protein_coding	NC_022307.1:48413693-48417215	white	brown	10.7896	4.91227	-1.13518	0.0081
ATRNL1	protein_coding	NC_022318.1:33963636-34769723	white	brown	2.19066	0.997983	-1.13428	0.008
ARHGAP8	protein_coding	NC_022297.1:106660015-106712935	white	brown	2.09257	0.953506	-1.13396	0.0323
LY6G6D	protein_coding	NC_022315.1:26015692-26017571	white	brown	357.962	163.149	-1.13362	5e-05
SHISA2	protein_coding	NC_022304.1:31125655-31130134	white	brown	70.5574	32.2588	-1.12911	0.0003
LOC102180231	protein_coding	NC_022303.1:46152477-46163559	white	brown	22.1299	10.1292	-1.12748	0.00465
PLEKHD1	protein_coding	NC_022302.1:77338438-77369842	white	brown	3.69234	1.69524	-1.12305	0.0074
LOC102179660	protein_coding	NW_005101585.1:79338-88435	white	brown	42.1205	19.3481	-1.12233	0.0023
LOC102184534	protein_coding	NC_022305.1:40700829-40704612	white	brown	3192.49	1466.68	-1.12213	0.0293
ENTPD3	protein_coding	NC_022314.1:13050702-13084053	white	brown	6.66133	3.06545	-1.11971	0.00335
WNK2	protein_coding	NC_022300.1:82663064-82810177	white	brown	8.11381	3.73469	-1.11939	0.0003
TNF	protein_coding	NC_022315.1:26141121-26143873	white	brown	4.00539	1.84526	-1.11812	0.0367
ADAMTS15	protein_coding	NC_022321.1:35346290-35370407	white	brown	2.41917	1.11658	-1.11543	0.0063
FGF21	protein_coding	NC_022310.1:53813866-53815791	white	brown	15.2285	7.02958	-1.11527	0.0103
PON3	protein_coding	NC_022296.1:10370711-10404986	white	brown	34.3807	15.8813	-1.11427	0.0003
PLA2G2F	protein_coding	NC_022294.1:131706867-131715891	white	brown	184.619	85.3713	-1.11273	0.0004
PODN	protein_coding	NC_022295.1:89646110-89661910	white	brown	30.7614	14.2255	-1.11264	0.0005
EPPK1	protein_coding	NC_022306.1:11642487-11662859	white	brown	28.9323	13.3975	-1.11072	0.0009
LOC102172960	protein_coding	NC_022295.1:95765971-95786347	white	brown	46.4124	21.5081	-1.10963	0.0013
LPIN3	protein_coding	NC_022305.1:68063761-68081782	white	brown	11.9131	5.52493	-1.10852	0.00895
MSX1	protein_coding	NC_022298.1:101359509-101360173	white	brown	10.442	4.85076	-1.10611	0.03525
STAB1	protein_coding	NC_022314.1:48135642-48159744	white	brown	5.8453	2.71743	-1.10503	0.0008
ZNF438	protein_coding	NC_022305.1:32963891-33151217	white	brown	2.43716	1.13321	-1.10478	0.01275
SLC16A11	protein_coding	NC_022311.1:26120677-26123117	white	brown	43.2864	20.1423	-1.10368	0.0006
SLC15A2	protein_coding	NC_022293.1:64862033-64914782	white	brown	4.43359	2.06425	-1.10286	0.01805
LOC102185515	lncRNA	NC_022294.1:95101718-95111111	white	brown	3.35035	1.56199	-1.10093	0.03165
LOC102173852	protein_coding	NC_022302.1:22855981-22857666	white	brown	27.258	12.7141	-1.10025	0.00375
RFTN2	protein_coding	NC_022294.1:85397372-85478587	white	brown	3.57663	1.66832	-1.1002	0.0144
ARSK	protein_coding	NC_022299.1:90908205-90962590	white	brown	3.12889	1.46018	-1.0995	0.04545
SEC14L5	protein_coding	NC_022317.1:4110214-4148797	white	brown	1.04128	0.486295	-1.09846	0.0271
DGAT2	protein_coding	NC_022307.1:51792789-51825826	white	brown	79.0355	36.9686	-1.0962	0.00055
CAPN12	protein_coding	NC_022310.1:47317756-47329429	white	brown	8.289	3.88669	-1.09266	0.00565
SEPP1	protein_coding	NC_022312.1:31527522-31536436	white	brown	147.861	69.3557	-1.09215	0.00025
IKZF3	protein_coding	NC_022311.1:39294009-39385113	white	brown	2.53339	1.18932	-1.09093	0.0103
C25H16orf54	protein_coding	NC_022317.1:26544124-26556382	white	brown	6.96201	3.27547	-1.0878	0.0044
LOC102190189	protein_coding	NC_022316.1:34275084-34296203	white	brown	9.95006	4.68128	-1.0878	0.00695
LOC102184574	lncRNA	NC_022295.1:16452485-16454022	white	brown	326.701	153.805	-1.08686	0.0004
FCHO1	protein_coding	NC_022299.1:4934908-4959301	white	brown	6.53993	3.0837	-1.08461	0.00275
SEZ6L	protein_coding	NC_022309.1:65663816-65734469	white	brown	0.968312	0.456714	-1.08418	0.0341
LYPD5	protein_coding	NC_022310.1:50807629-50811778	white	brown	123.003	58.1119	-1.08179	0.00045
KANK3	protein_coding	NC_022299.1:13493996-13502774	white	brown	3.79566	1.79631	-1.07931	0.0142
B3GALT4	protein_coding	NC_022315.1:7145088-7146070	white	brown	25.1489	11.9041	-1.07904	0.00285
ECEL1	protein_coding	NC_022294.1:119523120-119531416	white	brown	2.70376	1.28104	-1.07765	0.0258
PRR9	protein_coding	NC_022295.1:16176298-16178170	white	brown	2858.39	1354.96	-1.07695	0.04555
LOC102184120	protein_coding	NC_022296.1:103417402-103430762	white	brown	8.42676	3.99634	-1.0763	0.00205
LPXN	protein_coding	NC_022307.1:77395278-77432953	white	brown	5.87214	2.78633	-1.07552	0.01315
ADGRA2	protein_coding	NC_022319.1:31734797-31781722	white	brown	12.9859	6.16432	-1.07493	0.002
LOC102175560	protein_coding	NC_022297.1:92612224-92661122	white	brown	3.04117	1.44642	-1.07213	0.0092
PARK2	protein_coding	NC_022301.1:83146087-84129565	white	brown	1.34058	0.638169	-1.07085	0.03785
PLD4	protein_coding	NC_022313.1:66322664-66329883	white	brown	6.30491	3.00182	-1.07064	0.0296
LOC102172084	protein_coding	NC_022307.1:38651619-38861924	white	brown	8.77932	4.18381	-1.06929	0.00065
RORC	protein_coding	NC_022295.1:17517371-17542312	white	brown	17.2544	8.22837	-1.06829	0.001
C1QA	protein_coding	NC_022294.1:129370858-129373837	white	brown	37.1499	17.7335	-1.06688	0.00055
S100A3	protein_coding	NC_022295.1:15861317-15864428	white	brown	217.867	104.01	-1.06673	0.0007
NRROS	protein_coding	NC_022293.1:69630382-69656711	white	brown	5.93429	2.83494	-1.06576	0.007
KRT82	protein_coding	NC_022297.1:26498734-26513439	white	brown	64.2676	30.7032	-1.0657	0.00205
LOC102168573	protein_coding	NC_022311.1:40161970-40169997	white	brown	174.052	83.1986	-1.06489	0.0019
YPEL1	protein_coding	NC_022309.1:71226328-71232191	white	brown	5.38042	2.57531	-1.06298	0.0469
K26	protein_coding	NC_022311.1:40137451-40143900	white	brown	187.316	89.7215	-1.06195	0.00145
LOC102174664	protein_coding	NC_022302.1:22940077-22941688	white	brown	17.8182	8.54252	-1.06062	0.00925
LOC102178678	protein_coding	NC_022294.1:134582048-134609815	white	brown	25.1505	12.067	-1.05952	0.00415
DNAJC6	protein_coding	NC_022295.1:76357877-76520184	white	brown	2.95995	1.42075	-1.05892	0.007
SEL1L3	protein_coding	NC_022298.1:43322303-43419796	white	brown	1.16643	0.56054	-1.05721	0.0432
LMOD1	protein_coding	NW_005102490.1:86574-115720	white	brown	10.7002	5.14244	-1.05711	0.00225
LOC102189391	protein_coding	NW_005101845.1:77053-79499	white	brown	6.40836	3.08492	-1.05472	0.02205
LOC102188340	protein_coding	NC_022310.1:24161880-24177993	white	brown	30.3409	14.6194	-1.05338	0.00525
OTUB2	protein_coding	NC_022313.1:55555394-55576759	white	brown	16.1632	7.79776	-1.05158	0.0006
BAMBI	protein_coding	NC_022305.1:34755438-34758447	white	brown	33.6331	16.2387	-1.05045	0.00125
CHST1	protein_coding	NC_022307.1:71969683-71977100	white	brown	3.60628	1.7415	-1.05018	0.0058
LOC106503391	protein_coding	NC_022313.1:66287018-66298667	white	brown	15.3603	7.42781	-1.0482	0.01785
BMP2	protein_coding	NC_022305.1:47449829-47460247	white	brown	11.1437	5.3941	-1.04678	0.0095
PLA2G3	protein_coding	NC_022309.1:69406587-69411287	white	brown	2.28579	1.10682	-1.04628	0.04455
LRRC15	protein_coding	NC_022293.1:71636503-71649550	white	brown	169.884	82.2607	-1.04627	0.0187
ATP2A3	protein_coding	NC_022311.1:23824554-23848352	white	brown	6.59883	3.20457	-1.04208	0.0019
NID1	protein_coding	NC_022320.1:6888726-6962843	white	brown	13.7241	6.66701	-1.0416	0.0009
PER3	protein_coding	NC_022308.1:43102109-43169488	white	brown	3.08137	1.49728	-1.04123	0.01305
LOC102186539	protein_coding	NC_022295.1:8947623-8972712	white	brown	1.44694	0.70318	-1.04104	0.02175
SLC37A2	protein_coding	NC_022321.1:27363470-27376628	white	brown	18.1276	8.82422	-1.03865	0.00055
SLC38A3	protein_coding	NC_022314.1:49899574-49906733	white	brown	2.48888	1.21195	-1.03816	0.0254
EGLN3	protein_coding	NC_022313.1:41910286-41939845	white	brown	46.0519	22.468	-1.03539	0.0008
ABCG1	protein_coding	NC_022293.1:140102904-140160936	white	brown	13.6607	6.67259	-1.03371	0.001
IVL	protein_coding	NC_022295.1:16400023-16403681	white	brown	129.796	63.5294	-1.03075	0.0014
ADORA3	protein_coding	NC_022295.1:29689687-29710826	white	brown	6.09592	2.98994	-1.02773	0.02425
HSPB8	protein_coding	NC_022309.1:55680295-55693236	white	brown	114.674	56.2641	-1.02726	0.00105
PPP1R16B	protein_coding	NC_022305.1:65714755-65813229	white	brown	4.10143	2.01385	-1.02617	0.00405
CD6	protein_coding	NC_022321.1:36105430-36150531	white	brown	2.35203	1.15502	-1.02599	0.02225
GATA3	protein_coding	NC_022305.1:11988640-12008721	white	brown	48.1996	23.674	-1.02572	0.0011
SRCIN1	protein_coding	NC_022311.1:38312914-38383864	white	brown	2.31399	1.13663	-1.02563	0.00865
ENPP5	protein_coding	NC_022315.1:18953747-18962724	white	brown	3.66247	1.79936	-1.02534	0.0181
RAMP1	protein_coding	NC_022295.1:113605957-113637930	white	brown	61.2468	30.0982	-1.02496	0.00185
SLA	protein_coding	NC_022306.1:18835892-19068651	white	brown	3.34956	1.64627	-1.02477	0.0199
PARM1	protein_coding	NC_022298.1:87149230-87202556	white	brown	20.6292	10.1563	-1.02232	0.00585
TRAF3IP3	protein_coding	NC_022308.1:71161889-71185244	white	brown	2.60965	1.28485	-1.02226	0.03075
VOPP1	protein_coding	NC_022314.1:472359-564068	white	brown	2.58186	1.27218	-1.0211	0.03795
CD3D	protein_coding	NC_022307.1:27310002-27314340	white	brown	5.92082	2.919	-1.02033	0.0202
ALDOC	protein_coding	NC_022311.1:19372388-19376326	white	brown	13.8581	6.83769	-1.01915	0.00355
TBXAS1	protein_coding	NC_022296.1:100387166-100556724	white	brown	5.16709	2.55223	-1.01759	0.02285
LOC102190581,LOC102190758	protein_coding	NC_022296.1:109175983-109180911	white	brown	11.9549	5.9128	-1.01569	0.0471
KPRP	protein_coding	NC_022295.1:16576362-16580747	white	brown	72.1487	35.7764	-1.01197	0.0016
IKZF1	protein_coding	NC_022296.1:3483823-3578904	white	brown	2.14033	1.06139	-1.01188	0.0487
DAAM2	protein_coding	NC_022315.1:13342510-13417948	white	brown	7.73612	3.83829	-1.01114	0.00165
SLC4A4	protein_coding	NC_022298.1:83718168-84039409	white	brown	2.23508	1.10923	-1.01077	0.01165
RNF39	protein_coding	NC_022315.1:26942783-26947891	white	brown	46.953	23.3098	-1.01028	0.00065
SLIT3	protein_coding	NC_022312.1:444986-1114418	white	brown	17.5513	8.71518	-1.00997	0.0014
CISH	protein_coding	NC_022314.1:49514085-49519534	white	brown	19.7357	9.81963	-1.00707	0.00155
LZTS1	protein_coding	NC_022300.1:65580535-65640176	white	brown	5.02094	2.5008	-1.00557	0.00775
ABHD12B	protein_coding	NC_022302.1:40035696-40058239	white	brown	7.59535	3.7831	-1.00555	0.02235
CNNM2	protein_coding	NC_022318.1:21837024-22008749	white	brown	0.998142	0.497267	-1.00522	0.03135
NPNT	protein_coding	NC_022298.1:17633893-17710534	white	brown	12.7524	6.36413	-1.00273	0.0025
WAS	protein_coding	NC_022322.1:79757715-79769823	white	brown	2.55223	1.27501	-1.00125	0.0481
PDE8B	protein_coding	NC_022302.1:8256115-8366060	white	brown	5.79641	2.89722	-1.00049	0.00675
CENPJ	protein_coding	NC_022304.1:34253296-34294736	white	brown	1.25626	2.51756	1.0029	0.01615
CEBPZ	protein_coding	NC_022303.1:19388365-19422586	white	brown	17.7196	35.5839	1.00587	0.00145
TNFRSF6B	protein_coding	NC_022305.1:52319338-52320491	white	brown	7.53062	15.1573	1.00918	0.03025
MCM8	protein_coding	NC_022305.1:46392296-46448800	white	brown	1.12104	2.25691	1.00951	0.03855
LOC102184404	protein_coding	NC_022297.1:24516199-24521181	white	brown	514.87	1037.03	1.01018	0.00585
MRPL13	protein_coding	NC_022306.1:91830514-91867286	white	brown	36.5469	73.6336	1.01062	0.0017
LOC102184758	lncRNA	NC_022311.1:53998833-54010657	white	brown	2.04524	4.12932	1.01363	0.0398
CLMP	protein_coding	NC_022307.1:31977909-32003081	white	brown	3.80839	7.68962	1.01373	0.00405
POLE2	protein_coding	NC_022302.1:38996549-39026284	white	brown	3.57083	7.211	1.01394	0.0207
REXO2	protein_coding	NC_022307.1:23237675-23248538	white	brown	43.2475	87.7288	1.02043	0.0008
GMPPB	protein_coding	NC_022314.1:50244216-50278708	white	brown	12.2743	24.9965	1.02608	0.04205
HSPE1	protein_coding	NC_022294.1:85337453-85343825	white	brown	90.0324	183.448	1.02685	0.0009
DRAM1	protein_coding	NC_022297.1:63540294-63580115	white	brown	5.64006	11.5006	1.02793	0.0038
NPM3	protein_coding	NC_022318.1:20889726-20891951	white	brown	10.3021	21.0211	1.0289	0.00775
NOP58	protein_coding	NC_022294.1:90088617-90112113	white	brown	26.8412	54.783	1.02928	0.0006
HSPD1	protein_coding	NC_022294.1:85327792-85336964	white	brown	62.3004	127.311	1.03105	0.0014
SSB	protein_coding	NC_022294.1:25869468-25886589	white	brown	38.7618	79.3417	1.03344	0.0024
DNAJC2	protein_coding	NC_022296.1:42116474-42162274	white	brown	10.5587	21.6493	1.03589	0.0458
CDC6	protein_coding	NC_022311.1:39712196-39723299	white	brown	3.83297	7.86325	1.03666	0.0068
RAD51AP1	protein_coding	NC_022297.1:96701552-96719303	white	brown	2.14222	4.3959	1.03705	0.0182
SGOL2	protein_coding	NC_022294.1:88355304-88397400	white	brown	2.32147	4.77508	1.04048	0.00545
LOC102188300,LOC102188576	protein_coding	NW_005101104.1:341889-377155	white	brown	185.363	381.674	1.04199	0.00505
CD40	protein_coding	NC_022305.1:72901422-72912168	white	brown	3.70067	7.63015	1.04392	0.03695
EMG1	protein_coding	NC_022297.1:94579833-94619360	white	brown	41.6671	86.0779	1.04673	0.0333
NPHS2	protein_coding	NC_022308.1:58368744-58388271	white	brown	3.39073	7.0091	1.04763	0.01755
EXO1	protein_coding	NC_022308.1:32657258-32701954	white	brown	0.730831	1.5128	1.04961	0.03015
RNASEH2C	protein_coding	NC_022321.1:41702165-41703481	white	brown	15.3732	31.9695	1.05628	0.0055
MPHOSPH6	protein_coding	NC_022310.1:8131038-8139537	white	brown	20.3416	42.3592	1.05825	0.00295
SDF2L1	protein_coding	NC_022309.1:71270439-71271696	white	brown	16.3725	34.231	1.06403	0.0116
CCDC58	protein_coding	NC_022293.1:65298189-65318640	white	brown	14.2262	29.7613	1.06489	0.0061
ZNF793	protein_coding	NC_022310.1:46032556-46062871	white	brown	1.07916	2.26587	1.07016	0.0471
KCNE4	protein_coding	NC_022294.1:110606300-110609570	white	brown	1.62779	3.43134	1.07586	0.0135
CHEK1	protein_coding	NC_022321.1:27902527-27921512	white	brown	4.78233	10.1292	1.08273	0.00345
LOC106502091	protein_coding	NC_022297.1:26814767-26817086	white	brown	10.1948	21.6209	1.0846	0.006
SRPX2	protein_coding	NC_022322.1:7395107-7426060	white	brown	2.49605	5.30364	1.08734	0.0089
CENPU	protein_coding	NC_022319.1:13987629-14037652	white	brown	2.71795	5.78115	1.08884	0.0192
NME2	protein_coding	NC_022311.1:34735544-34741158	white	brown	229.286	490.306	1.09653	0.0011
LOC106501748	protein_coding	NC_022315.1:26782339-26783872	white	brown	13.3688	28.6169	1.098	0.00735
PTGES	protein_coding	NC_022303.1:98531845-98540396	white	brown	26.2148	56.1159	1.09803	0.0013
ACADL	protein_coding	NC_022294.1:97312132-97354129	white	brown	3.08634	6.60988	1.09873	0.0141
LOC102170937	lncRNA	NC_022296.1:29349066-29351882	white	brown	4.54173	9.74353	1.1012	0.0295
RSPO3	protein_coding	NC_022301.1:11277134-11371807	white	brown	1.42085	3.0483	1.10125	0.02825
DNASE1L3	protein_coding	NC_022314.1:42916786-42937310	white	brown	2.71833	5.84685	1.10494	0.02835
RPF2	protein_coding	NC_022301.1:26446155-26482003	white	brown	8.09238	17.4168	1.10584	0.0096
SPINK9	protein_coding	NC_022299.1:55991016-55997934	white	brown	30.406	65.7654	1.11297	0.0101
LOC102183149	protein_coding	NC_022302.1:23466959-23472225	white	brown	8.39683	18.173	1.11388	0.0051
AADACL3	protein_coding	NC_022308.1:52294987-52324761	white	brown	5.50214	11.9727	1.12168	0.00235
IGFBP4	protein_coding	NC_022311.1:39849435-39859385	white	brown	56.8044	124.15	1.12802	0.0002
EIF2AK2	protein_coding	NC_022303.1:19331615-19356463	white	brown	5.09103	11.1331	1.12882	0.0053
SLC17A9	protein_coding	NW_005101231.1:126676-136779	white	brown	1.80988	3.95938	1.12938	0.01675
TWIST2	protein_coding	NC_022295.1:114416573-114465368	white	brown	25.9362	56.7832	1.13049	0.00095
LOC102190288	protein_coding	NC_022295.1:109674461-109687629	white	brown	7.51252	16.4502	1.13074	0.0011
MYBL1	protein_coding	NC_022306.1:41363809-41400092	white	brown	0.645873	1.41715	1.13367	0.0495
ISG15	protein_coding	NC_022308.1:49027148-49028243	white	brown	6.25533	13.7362	1.13483	0.0181
FAM213A	protein_coding	NC_022320.1:33399947-33413033	white	brown	52.4943	115.275	1.13485	0.0011
LOC102168687	protein_coding	NC_022318.1:10112658-10121015	white	brown	4.03034	8.87249	1.13844	0.0058
PM20D1	protein_coding	NC_022308.1:2967288-2990944	white	brown	0.889509	1.96177	1.14107	0.03215
ATP5G1	protein_coding	NC_022311.1:36777216-36779968	white	brown	124.253	275.087	1.1466	0.0004
CLEC4F	protein_coding	NC_022303.1:13421419-13433661	white	brown	0.825144	1.8302	1.14929	0.03565
VNN2	protein_coding	NC_022301.1:57503856-57528681	white	brown	4.95536	11.0241	1.1536	0.00715
ENPP2	protein_coding	NC_022306.1:91060620-91193576	white	brown	13.369	29.7644	1.15469	0.0004
DTL	protein_coding	NC_022308.1:69083115-69134530	white	brown	2.30695	5.1391	1.15553	0.00355
FOXI3	protein_coding	NC_022303.1:47084153-47094392	white	brown	1.44195	3.2184	1.15832	0.0123
LOC102191166	protein_coding	NC_022310.1:44100292-44101838	white	brown	573.545	1280.44	1.15866	0.00515
LIPG	protein_coding	NC_022316.1:49193208-49218538	white	brown	2.11654	4.72668	1.15912	0.003
MANF	protein_coding	NC_022314.1:49156644-49159605	white	brown	76.154	171.049	1.16742	0.00015
TNFAIP6	protein_coding	NC_022294.1:44093793-44111575	white	brown	22.3246	50.2527	1.17057	0.00145
LOC102185438	protein_coding	NC_022297.1:26809970-26813947	white	brown	16.8803	38.0773	1.17359	0.00215
SRM	protein_coding	NC_022308.1:40190860-40194000	white	brown	13.3408	30.1567	1.17664	0.00225
ORC1	protein_coding	NC_022295.1:90439897-90479048	white	brown	3.04274	6.87905	1.17684	0.0011
DDIAS	protein_coding	NC_022321.1:11876018-11893277	white	brown	2.77177	6.2723	1.17819	0.0032
LOC102190840	protein_coding	NC_022295.1:82405710-82440107	white	brown	0.723174	1.64636	1.18686	0.04565
CAPN14	protein_coding	NC_022303.1:67611992-67651744	white	brown	0.567688	1.29308	1.18765	0.0418
SH3GL2	protein_coding	NC_022300.1:25664448-25724678	white	brown	0.630719	1.44592	1.19692	0.0495
NSRP1	protein_coding	NC_022311.1:20575699-20617553	white	brown	13.3381	30.7382	1.20448	0.0002
GPATCH4	protein_coding	NC_022295.1:13278167-13287462	white	brown	7.39321	17.0409	1.20472	0.03945
LOC102186944	protein_coding	NW_005101104.1:147364-154542	white	brown	78.4022	182.985	1.22276	0.00105
HDDC2	protein_coding	NC_022301.1:13123990-13140342	white	brown	17.1719	40.2065	1.22738	0.00095
THBS1	protein_coding	NC_022302.1:31586845-31601889	white	brown	78.5561	183.946	1.22748	0.00605
PTGS2	protein_coding	NC_022308.1:65371331-65379186	white	brown	7.24009	17.0076	1.2321	0.0001
IFIT2	protein_coding	NC_022318.1:10072068-10080971	white	brown	1.71755	4.05214	1.23834	0.00475
TREM1	protein_coding	NC_022315.1:14762625-14777165	white	brown	1.45168	3.43123	1.241	0.0316
CD7	protein_coding	NC_022311.1:49443055-49491912	white	brown	5.69186	13.4603	1.24174	0.00055
WBP5	protein_coding	NC_022322.1:12122843-12123635	white	brown	3.17621	7.52429	1.24425	0.03515
KTN1	protein_coding	NC_022302.1:64122403-64200432	white	brown	22.2056	52.8839	1.2519	5e-05
CLCF1	protein_coding	NC_022321.1:43080924-43087094	white	brown	1.24849	2.9804	1.25532	0.01655
PRRX2	protein_coding	NC_022303.1:98487809-98522208	white	brown	14.4895	34.776	1.26308	5e-05
LOC102189941,LOC106501757	protein_coding	NW_005101183.1:30524-33156	white	brown	6.17521	14.9047	1.27121	0.022
LOC102188072	protein_coding	NC_022310.1:23459191-23460160	white	brown	286.966	694.036	1.27413	0.0002
FGF7	protein_coding	NC_022302.1:56878886-57258843	white	brown	5.14772	12.5622	1.28708	0.0379
AVIL	protein_coding	NC_022297.1:54108873-54125211	white	brown	0.493867	1.21387	1.29742	0.02895
CFAP57	protein_coding	NC_022295.1:99198284-99253623	white	brown	0.531735	1.3102	1.30101	0.03135
SULF1	protein_coding	NC_022306.1:43808687-44000983	white	brown	0.576856	1.42512	1.3048	0.00865
LOC102169125	protein_coding	NC_022310.1:44208702-44211022	white	brown	2273.75	5620.9	1.30573	0.0393
MESP2	protein_coding	NC_022313.1:19124284-19125991	white	brown	6.69917	16.5651	1.30609	0.00905
C1QTNF5	protein_coding	NC_022307.1:28183371-28184160	white	brown	6.90634	17.1125	1.30906	0.00295
LOC102170343	protein_coding	NC_022308.1:2468019-2468388	white	brown	87.6432	218.501	1.31792	0.0026
PLA2G4F	protein_coding	NC_022302.1:33915619-33930615	white	brown	0.957516	2.39897	1.32505	0.00325
LOC102179107	protein_coding	NC_022304.1:24891281-24892235	white	brown	1.70563	4.27982	1.32725	0.0284
PLAUR	protein_coding	NC_022310.1:50679572-50692070	white	brown	6.87576	17.2695	1.32864	0.0008
LOC102188618	protein_coding	NC_022310.1:23439624-23441882	white	brown	17.6958	44.4785	1.3297	0.00025
LOC102189835	protein_coding	NC_022321.1:25177422-25218246	white	brown	0.68163	1.71608	1.33206	0.01445
MLANA	protein_coding	NC_022300.1:37586154-37598426	white	brown	5.8601	14.7713	1.3338	0.01095
MIS18A	protein_coding	NC_022293.1:2557385-2568315	white	brown	1.85366	4.67572	1.33481	0.02285
LOC102172863	protein_coding	NC_022295.1:109591951-109594677	white	brown	1.96827	5.00211	1.34561	0.02635
SCG3	protein_coding	NC_022302.1:54798993-54836630	white	brown	0.378936	0.97162	1.35844	0.0495
STEAP1	protein_coding	NC_022296.1:71866820-71879617	white	brown	3.92971	10.0809	1.35913	0.0066
LOC106501894	protein_coding	NW_005171388.1:424-879	white	brown	4.59449	11.794	1.36007	0.0357
NGF	protein_coding	NC_022295.1:25934703-25974784	white	brown	1.02872	2.64157	1.36054	0.0333
LOC102177708	protein_coding	NW_005101486.1:4658-5933	white	brown	5.21811	13.4543	1.36647	0.01905
NR4A2	protein_coding	NC_022294.1:39309993-39315778	white	brown	2.7296	7.05414	1.36978	0.00085
ATP12A	protein_coding	NC_022304.1:34432355-34453163	white	brown	3.26893	8.47771	1.37486	0.00035
LOC102184716	protein_coding	NC_022299.1:91926020-91927161	white	brown	2.38118	6.21342	1.38371	0.0102
SELE	protein_coding	NC_022308.1:35044985-35057609	white	brown	10.2023	26.6677	1.38619	5e-05
LOC102168946	lncRNA	NC_022313.1:62773537-62787855	white	brown	0.432768	1.13669	1.39317	0.0196
LOC106503694	lncRNA	NC_022320.1:11744903-11754878	white	brown	0.78693	2.07043	1.39562	0.04545
LOC102189201	protein_coding	NW_005101104.1:160424-164279	white	brown	15.157	40.0191	1.4007	0.00135
NR4A3	protein_coding	NC_022300.1:63219018-63260862	white	brown	1.0144	2.67909	1.40111	0.0017
HMGN5	protein_coding	NC_022322.1:64343372-64352656	white	brown	2.43551	6.43342	1.40137	0.0094
PENK	protein_coding	NC_022306.1:34145672-34146645	white	brown	1.8137	4.79147	1.40153	0.023
FOS	protein_coding	NC_022302.1:82535994-82539414	white	brown	27.5531	74.095	1.42716	5e-05
LOC102180904	protein_coding	NC_022295.1:8264321-8266673	white	brown	0.603488	1.62617	1.43008	0.0162
CCL19	protein_coding	NC_022300.1:74222557-74224577	white	brown	3.66134	9.90641	1.43599	0.00655
MEDAG	protein_coding	NC_022304.1:27764806-27771679	white	brown	11.6108	31.5019	1.43997	5e-05
ABCC11	protein_coding	NC_022310.1:16061220-16154031	white	brown	2.35982	6.4296	1.44605	5e-05
ADGRD1	protein_coding	NC_022309.1:45600576-45777437	white	brown	0.612521	1.68029	1.45588	0.00535
FGFBP1	protein_coding	NC_022298.1:108170235-108173289	white	brown	73.1716	202.786	1.4706	5e-05
SLC35D3	protein_coding	NC_022301.1:61488778-61491402	white	brown	0.503537	1.40225	1.47758	0.0304
S100A2	protein_coding	NC_022295.1:15845493-15849380	white	brown	874.288	2437.44	1.47919	0.0013
PTGFR	protein_coding	NC_022295.1:62750956-62814531	white	brown	3.59572	10.0583	1.48403	5e-05
LOC100861279	protein_coding	NC_022306.1:55227854-55232372	white	brown	264.71	742.423	1.48783	5e-05
HTR2A	protein_coding	NC_022304.1:14698870-14763772	white	brown	0.555157	1.56252	1.49291	0.00545
LOC102184958	lncRNA	NC_022315.1:26778357-26780456	white	brown	0.716767	2.031	1.50261	0.0271
LOC102187162	protein_coding	NC_022311.1:32378804-32380833	white	brown	58.0436	166.487	1.5202	5e-05
MSR1	protein_coding	NC_022319.1:19680492-19759650	white	brown	0.759945	2.18038	1.52061	0.01245
CCKBR	protein_coding	NC_022307.1:44768113-44773002	white	brown	0.375548	1.07808	1.52139	0.022
ACSM1	protein_coding	NC_022317.1:18216555-18279545	white	brown	0.836621	2.40276	1.52204	0.00615
LOC102180574	protein_coding	NC_022297.1:93475208-93489919	white	brown	1.27534	3.68684	1.5315	0.01825
THBS2	protein_coding	NC_022301.1:89304906-89331480	white	brown	20.3642	58.8751	1.53162	5e-05
C22H3orf14	protein_coding	NC_022314.1:38828557-38845035	white	brown	0.575855	1.67991	1.5446	0.03035
AURKC	protein_coding	NC_022310.1:59700744-59793471	white	brown	2.50433	7.38305	1.55979	0.0305
LOC102190903	protein_coding	NC_022310.1:44113134-44115332	white	brown	13.9348	41.1026	1.56054	0.0027
KRT4	protein_coding	NC_022297.1:26374428-26381614	white	brown	3.14131	9.27901	1.56261	0.00015
NT5E	protein_coding	NC_022301.1:50731993-50797222	white	brown	3.50075	10.6395	1.60369	5e-05
PDPN	protein_coding	NC_022308.1:51523483-51558642	white	brown	20.3524	61.8863	1.60442	5e-05
LOC106502434	protein_coding	NC_022300.1:81267463-81267777	white	brown	3.38623	10.3074	1.60593	0.03845
GPR83	protein_coding	NC_022307.1:728655-744109	white	brown	0.904435	2.77034	1.61497	0.0014
FBXO15	protein_coding	NC_022316.1:4287073-4317010	white	brown	0.58618	1.82076	1.63512	0.0405
GPRC5A	protein_coding	NC_022297.1:89257362-89277728	white	brown	0.984777	3.0613	1.63627	0.0052
FBN2	protein_coding	NC_022299.1:21881952-22111913	white	brown	0.433763	1.3662	1.65519	0.0004
WISP1	protein_coding	NC_022306.1:18754217-18766394	white	brown	1.00775	3.24028	1.68498	0.001
FCN1	protein_coding	NC_022303.1:104403306-104411929	white	brown	3.48098	11.2015	1.68612	0.0005
NT5C	protein_coding	NC_022311.1:55173392-55174543	white	brown	13.7907	44.7679	1.69877	5e-05
LY6D	protein_coding	NC_022306.1:12352790-12355158	white	brown	159.614	519.634	1.70291	0.0001
MMP19	protein_coding	NC_022297.1:55902709-55908845	white	brown	4.45542	15.1448	1.76519	5e-05
LOC102173761	protein_coding	NC_022305.1:71590679-71593509	white	brown	20.1419	70.5402	1.80825	5e-05
TYR	protein_coding	NC_022321.1:5461793-5571971	white	brown	0.704096	2.47771	1.81517	0.00545
SERPINE2	protein_coding	NC_022294.1:111502558-111532371	white	brown	7.27243	26.1447	1.84601	5e-05
LOC102178261	protein_coding	NC_022299.1:13841691-13842212	white	brown	30.9319	117.011	1.91948	5e-05
RPP25	protein_coding	NC_022313.1:31444616-31446045	white	brown	0.368566	1.44764	1.9737	0.01915
S100A12	protein_coding	NC_022295.1:16038725-16040241	white	brown	26.0101	102.826	1.98307	5e-05
LOC102170920	protein_coding	NC_022294.1:43352238-43372827	white	brown	0.36315	1.4574	2.00476	0.0474
SH2D5	protein_coding	NC_022294.1:131091259-131096509	white	brown	0.463302	1.8764	2.01794	0.022
LOC102186499	protein_coding	NC_022306.1:65888355-65888726	white	brown	1.8438	8.14637	2.14347	0.03335
CNTD2	protein_coding	NC_022310.1:48452518-48461603	white	brown	0.246777	1.09692	2.15219	0.04875
LOC102176375	protein_coding	NC_022315.1:27071718-27074135	white	brown	0.33764	1.51847	2.16906	0.0355
HPDL	protein_coding	NC_022295.1:97156829-97158473	white	brown	0.562431	2.54174	2.17607	0.00205
LOC102180556	protein_coding	NC_022316.1:61506931-61513919	white	brown	1.23224	5.61085	2.18693	0.0004
LOC102185776	lncRNA	NC_022311.1:54205537-54218185	white	brown	0.254485	1.16439	2.19392	0.0336
FAM111B	protein_coding	NC_022307.1:77718810-77736550	white	brown	1.0926	5.08236	2.21773	0.0003
LOC102179878	protein_coding	NC_022311.1:13731672-13739223	white	brown	0.868557	4.13971	2.25284	0.0357
LGI2	protein_coding	NC_022298.1:42679098-42705469	white	brown	0.438225	2.12483	2.2776	0.00295
JCHAIN	protein_coding	NC_022298.1:83248736-83258709	white	brown	0.986668	4.95742	2.32895	0.00145
DCT	protein_coding	NC_022304.1:66588103-66627511	white	brown	1.04773	5.59719	2.41744	0.00015
CHRDL2	protein_coding	NC_022307.1:50575524-50610618	white	brown	0.202769	1.10561	2.44694	0.01355
KCNN4	protein_coding	NC_022310.1:50779025-50792670	white	brown	0.302714	1.71265	2.5002	0.0026
PMEL	protein_coding	NC_022297.1:55829081-55860316	white	brown	3.77351	22.4587	2.5733	0.00115
MS4A8	protein_coding	NC_022321.1:35849091-35867264	white	brown	0.890425	5.32691	2.58073	0.00045
CHGA	protein_coding	NC_022313.1:54531401-54543463	white	brown	0.201894	1.29275	2.67877	0.005
FOSL1	protein_coding	NC_022321.1:41819742-41826482	white	brown	1.66163	10.7315	2.69118	5e-05
LTF	protein_coding	NC_022314.1:52672388-52702799	white	brown	0.344124	2.2483	2.70783	0.00055
LOC102182273	protein_coding	NC_022295.1:16051594-16054238	white	brown	19.6917	141.295	2.84305	5e-05
DDAH1	protein_coding	NC_022295.1:55288790-55442344	white	brown	0.261801	1.96938	2.9112	0.00095
TNC	protein_coding	NC_022300.1:102192029-102294175	white	brown	13.7325	105.417	2.94045	5e-05
LOC102185461	protein_coding	NW_005113130.1:7-1565	white	brown	0.425846	4.28138	3.32967	0.00125
LOC102168903	protein_coding	NW_005101410.1:67876-115490	white	brown	3.52502	39.5462	3.48784	0.0003
ASGR2	protein_coding	NC_022311.1:26149309-26177219	white	brown	0.129766	1.54983	3.57813	0.00975
LOC102176353	protein_coding	NC_022309.1:70306491-70308257	white	brown	6.92355	85.8937	3.63297	5e-05
LOC106504029	protein_coding	NW_005117933.1:220-518	white	brown	10.7428	148.3	3.78708	0.02015
S100A8	protein_coding	NC_022295.1:16018872-16019899	white	brown	19.5915	290.432	3.8899	5e-05
LOC102168431	protein_coding	NC_022297.1:79593202-79593693	white	brown	1.29165	22.5195	4.12389	0.00075
LOC102171783	protein_coding	NW_005104818.1:81007-82370	white	brown	2.42673	50.4565	4.37796	5e-05
MMP1	protein_coding	NC_022307.1:4803676-4812726	white	brown	1.30207	30.3278	4.54176	5e-05
TYRP1	protein_coding	NC_022300.1:30671333-30687862	white	brown	0.119824	9.72213	6.34229	0.0255

## Sheet: DEGs_Black_Vs_Brown
Gene_Identifier	Protein-type	Locus	sample_1	sample_2	value_1	value_2	log2(fold_change)	p_value
LOC102189749	protein_coding	NW_005101104.1:385313-390588	black	brown	39.9118	1.30738	-4.93207	0.03635
LOC106502015	protein_coding	NC_022296.1:11482314-11483839	black	brown	202.415	10.6242	-4.25188	5e-05
LOC102174708	protein_coding	NC_022315.1:24440917-24462797	black	brown	14.7126	0.859727	-4.09703	5e-05
LOC102190429	protein_coding	NC_022305.1:44115080-44115583	black	brown	81.5005	7.47085	-3.44746	5e-05
LOC102184299	protein_coding	NC_022316.1:61535810-61552675	black	brown	7.40101	0.703172	-3.39577	0.00065
SELL	protein_coding	NC_022308.1:34998076-35038903	black	brown	1.29664	0.142544	-3.1853	0.02405
C28H10orf99	protein_coding	NC_022320.1:36662660-36671318	black	brown	6.33984	0.784647	-3.01433	0.0006
LOC106503930	protein_coding	NW_005101931.1:50498-54183	black	brown	8.27994	1.02622	-3.01228	0.0024
LOC102171143	protein_coding	NW_005101749.1:93685-109071	black	brown	1.31685	0.175177	-2.91021	0.00355
LOC102191341	protein_coding	NC_022303.1:48656010-48658459	black	brown	26.4785	4.03005	-2.71595	5e-05
SELP	protein_coding	NC_022308.1:34909998-34957466	black	brown	8.43137	1.31038	-2.68578	5e-05
LOC102180194	protein_coding	NC_022321.1:38611235-38614016	black	brown	67.4133	11.1054	-2.60177	0.00055
LOC102181582	protein_coding	NC_022298.1:86118485-86120269	black	brown	50.6625	8.75541	-2.53267	5e-05
PTX3	protein_coding	NC_022293.1:108001491-108261942	black	brown	41.8646	7.67244	-2.44797	5e-05
ENPP3	protein_coding	NC_022301.1:56404539-56492582	black	brown	0.995951	0.195014	-2.35249	0.01085
S100A12	protein_coding	NC_022295.1:16038725-16040241	black	brown	491.329	102.826	-2.25648	5e-05
C25H16orf89	protein_coding	NC_022317.1:4163174-4177209	black	brown	1.51441	0.320569	-2.24005	0.0379
TSPAN1	protein_coding	NC_022295.1:96338033-96342812	black	brown	2.76708	0.617234	-2.16448	0.0054
SDS	protein_coding	NC_022309.1:60642622-60650656	black	brown	19.0013	4.24193	-2.1633	5e-05
LOC102173556	protein_coding	NW_005102563.1:927-1137	black	brown	942.898	210.906	-2.1605	5e-05
ISG20	protein_coding	NC_022313.1:17693503-17710679	black	brown	4.46221	1.02136	-2.12727	0.0056
S100Z	protein_coding	NC_022302.1:7830165-7833385	black	brown	2.37793	0.545677	-2.12359	0.01755
KRT4	protein_coding	NC_022297.1:26374428-26381614	black	brown	38.2079	9.27901	-2.04183	5e-05
LOC102179878	protein_coding	NC_022311.1:13731672-13739223	black	brown	16.5395	4.13971	-1.99832	0.00445
RRAD	protein_coding	NC_022310.1:33907055-33909972	black	brown	2.60937	0.666693	-1.96861	0.00935
LOC106503620	lncRNA	NC_022317.1:35359467-35365346	black	brown	2.13995	0.549807	-1.96058	0.01325
CHI3L2	protein_coding	NC_022295.1:30044271-30059963	black	brown	1.79743	0.478777	-1.90851	0.01165
LOC102169412	protein_coding	NC_022310.1:51147047-51148014	black	brown	9.31914	2.51144	-1.89168	0.0057
LOC102168428	protein_coding	NC_022321.1:25342822-25361500	black	brown	8.31052	2.24797	-1.88631	0.00945
LOC106503629	protein_coding	NC_022294.1:135382225-135404026	black	brown	2.25416	0.627392	-1.84515	0.00225
LOC106503998	protein_coding	NW_005110817.1:677-1138	black	brown	36.767	10.9698	-1.74488	0.00985
C3H1orf162	protein_coding	NC_022295.1:29712761-29718003	black	brown	13.9842	4.21608	-1.72982	0.0002
LOC102178921	protein_coding	NC_022305.1:78740652-78760677	black	brown	3.35642	1.0263	-1.70947	0.00625
LOC102168756	lncRNA	NC_022310.1:13082597-13085961	black	brown	4.95951	1.52319	-1.7031	0.0122
IRG1	protein_coding	NC_022304.1:50039152-50046667	black	brown	1.23976	0.382512	-1.69649	0.02405
LOC100860781	protein_coding	NC_022321.1:25408483-25412580	black	brown	10.734	3.32129	-1.69238	0.00825
LOC102182273	protein_coding	NC_022295.1:16051594-16054238	black	brown	454.798	141.295	-1.68652	5e-05
S100A8	protein_coding	NC_022295.1:16018872-16019899	black	brown	912.286	290.432	-1.65129	5e-05
LOC102171558	protein_coding	NC_022315.1:26726584-26730228	black	brown	8.15013	2.72575	-1.58017	0.00075
LOC102180888	protein_coding	NC_022293.1:4709475-4710027	black	brown	21.5941	7.22675	-1.57922	0.00705
LOC102187616	protein_coding	NC_022308.1:48501453-48502922	black	brown	1.70897	0.57734	-1.56563	0.03155
CXCR1	protein_coding	NC_022294.1:105587090-105592060	black	brown	2.64348	0.920948	-1.52125	0.0171
LOC102181257	protein_coding	NC_022295.1:51488774-51505174	black	brown	6.70009	2.37649	-1.49535	0.0012
LOC102189554	protein_coding	NC_022297.1:28852801-28857130	black	brown	5.31139	1.89518	-1.48675	0.0018
ACKR1	protein_coding	NC_022295.1:9957896-9960457	black	brown	11.5565	4.28498	-1.43134	0.0001
LOC102177073	protein_coding	NC_022306.1:12382424-12384402	black	brown	31.2559	11.737	-1.41306	0.0021
NCF1	protein_coding	NC_022317.1:32745744-32755911	black	brown	2.31655	0.871282	-1.41077	0.0369
LOC102177329,LOC102178064	protein_coding	NW_005101788.1:10356-38970	black	brown	20.3172	7.72015	-1.39601	0.00035
CSF3R	protein_coding	NC_022295.1:105626439-105637359	black	brown	2.16583	0.825694	-1.39124	0.0028
ADIPOQ	protein_coding	NC_022293.1:78793490-78806427	black	brown	1.14373	0.440279	-1.37725	0.034
CCL19	protein_coding	NC_022300.1:74222557-74224577	black	brown	25.3619	9.90641	-1.35623	0.0006
NECAB2,OSGIN1	protein_coding	NC_022310.1:9730187-9777732	black	brown	4.16737	1.65981	-1.32812	0.0058
POU6F1	protein_coding	NC_022297.1:27544561-27568973	black	brown	4.67846	1.88012	-1.31521	0.00195
LOC102169507	protein_coding	NC_022310.1:49147140-49159115	black	brown	8.06882	3.24969	-1.31206	0.01275
FAM3B	protein_coding	NC_022293.1:139160885-139213459	black	brown	1.74639	0.706742	-1.30512	0.0209
LOC102170918	protein_coding	NC_022313.1:55626835-55628873	black	brown	7.44927	3.01662	-1.30417	0.02855
TM4SF5	protein_coding	NC_022311.1:25869785-25876188	black	brown	7.45274	3.05774	-1.2853	0.0207
LOC106502857	protein_coding	NC_022306.1:73643745-73662822	black	brown	1043150	430170	-1.27797	0.0031
SLC4A11	protein_coding	NC_022305.1:50253869-50263288	black	brown	1.44792	0.602069	-1.26598	0.0197
ADAMTS4	protein_coding	NC_022295.1:7787360-7795139	black	brown	12.3449	5.20621	-1.24561	0.0006
LOC102182903	protein_coding	NC_022310.1:58569635-58576433	black	brown	4.11621	1.75238	-1.232	0.0164
LOC102186545	protein_coding	NC_022317.1:2326191-2327960	black	brown	13.5488	5.79858	-1.22439	0.0475
MYBPH	protein_coding	NC_022308.1:362760-371008	black	brown	3.09828	1.33946	-1.20982	0.0146
S100A7	protein_coding	NC_022295.1:15942673-15946375	black	brown	2286.99	1009.99	-1.17911	0.0022
PTGES	protein_coding	NC_022303.1:98531845-98540396	black	brown	125.733	56.1159	-1.16388	0.00015
LSMEM1	protein_coding	NC_022296.1:53437129-53448349	black	brown	3.77086	1.73587	-1.11924	0.02435
LOC102180344	lncRNA	NC_022311.1:13754961-13756193	black	brown	134.302	61.9708	-1.11582	0.00755
LOC102191166	protein_coding	NC_022310.1:44100292-44101838	black	brown	2758.83	1280.44	-1.10742	0.0183
LOC102186944	protein_coding	NW_005101104.1:147364-154542	black	brown	394.258	182.985	-1.10741	0.0064
LOC102185698	protein_coding	NC_022295.1:7494023-7503509	black	brown	21.3403	9.95784	-1.09967	0.007
IDO1	protein_coding	NC_022319.1:33552614-33565843	black	brown	3.22167	1.51783	-1.0858	0.041
LOC106503597	protein_coding	NC_022317.1:38061724-38062986	black	brown	3.70538	1.76493	-1.07001	0.04585
CYGB	protein_coding	NC_022311.1:54056288-54070780	black	brown	5.39481	2.57661	-1.0661	0.01145
LOC106503203	protein_coding	NC_022311.1:40493963-40494802	black	brown	42.9461	20.6038	-1.05962	0.00975
LOC102180965	protein_coding	NC_022311.1:41078831-41089618	black	brown	7.70492	3.70296	-1.0571	0.0145
LOC102180664	protein_coding	NW_005101585.1:17084-25301	black	brown	27.8356	13.3793	-1.05692	0.00355
GGT5	protein_coding	NC_022309.1:70574773-70584259	black	brown	2.62008	1.26143	-1.05455	0.0211
CXCL8	protein_coding	NC_022298.1:86039987-86043468	black	brown	8.97873	4.33691	-1.04984	0.0313
KLK9	protein_coding	NC_022310.1:55432448-55438754	black	brown	7.18646	3.47616	-1.04779	0.0134
CD48	protein_coding	NC_022295.1:8333920-8339245	black	brown	8.49316	4.11154	-1.04662	0.03505
CRABP1	protein_coding	NC_022313.1:28582173-28589104	black	brown	68.1628	33.1534	-1.03983	0.0039
FABP3	protein_coding	NC_022294.1:121470475-121478993	black	brown	20.7665	10.2134	-1.02379	0.02175
KLK6	protein_coding	NC_022310.1:55397148-55405687	black	brown	352.255	173.903	-1.01834	0.0033
LOC102184404	protein_coding	NC_022297.1:24516199-24521181	black	brown	2087.58	1037.03	-1.00937	0.0192
NIN	protein_coding	NC_022302.1:39899610-39992821	black	brown	2.79322	5.58912	1.00069	0.00175
DMD	protein_coding	NC_022322.1:98962684-101195915	black	brown	4.24503	8.49876	1.00148	0.01275
ALDH1L2	protein_coding	NC_022297.1:66425316-66523342	black	brown	0.689112	1.38089	1.00279	0.02475
BDP1	protein_coding	NC_022312.1:9960077-10044154	black	brown	3.3159	6.64724	1.00336	0.00105
TMOD2	protein_coding	NC_022302.1:54699403-54743609	black	brown	0.722352	1.44927	1.00455	0.0163
CC2D2A	protein_coding	NC_022298.1:107692855-107822653	black	brown	0.89231	1.79042	1.00468	0.01525
ITGBL1	protein_coding	NC_022304.1:73256927-74132927	black	brown	1.18192	2.37306	1.00562	0.02415
STIM2	protein_coding	NC_022298.1:44419634-44528252	black	brown	2.57118	5.16503	1.00635	0.00995
HLTF	protein_coding	NC_022293.1:116763098-116821868	black	brown	3.23488	6.51093	1.00915	0.0029
CDK6	protein_coding	NC_022296.1:7783170-8045404	black	brown	2.98647	6.01244	1.00951	0.0013
MME	protein_coding	NC_022293.1:110416274-110524761	black	brown	1.17269	2.36629	1.0128	0.03795
PTAR1	protein_coding	NC_022300.1:44570484-44613549	black	brown	1.67395	3.38491	1.01586	0.00455
LOC102168239	protein_coding	NC_022297.1:68644350-68772930	black	brown	1.82909	3.69918	1.01608	0.00755
LOC102185463	protein_coding	NC_022299.1:71229477-71260781	black	brown	1.98866	4.02254	1.0163	0.01525
KDM4C	protein_coding	NC_022300.1:36537291-36936617	black	brown	1.30477	2.64209	1.01788	0.01325
FNDC3B	protein_coding	NC_022293.1:93328059-93608772	black	brown	3.72234	7.54643	1.01958	0.0018
DMXL1	protein_coding	NC_022299.1:30968657-31087608	black	brown	2.77663	5.62927	1.01962	0.00155
LOC100861136	protein_coding	NC_022294.1:24248039-24299950	black	brown	8.58027	17.4041	1.02034	0.00065
ARID4B	protein_coding	NC_022320.1:6139248-6275612	black	brown	3.57431	7.25317	1.02095	0.0026
MYCBP2	protein_coding	NC_022304.1:50120663-50388342	black	brown	4.67761	9.51091	1.02381	0.00105
LOC106502169	lncRNA	NC_022298.1:4160035-4163705	black	brown	1.68649	3.43304	1.02546	0.0319
RSRC1	protein_coding	NC_022293.1:106909509-107353600	black	brown	4.99029	10.1634	1.02619	0.0074
KLHL24	protein_coding	NC_022293.1:81828614-81860734	black	brown	2.50951	5.11416	1.02709	0.00375
ZNF248	protein_coding	NC_022320.1:11041913-11070567	black	brown	1.08466	2.21157	1.02783	0.03785
LDB2	protein_coding	NC_022298.1:108761412-109229113	black	brown	1.27492	2.59959	1.02787	0.0397
LOC106502720	protein_coding	NC_022304.1:66844738-66848954	black	brown	2.7826	5.67484	1.02814	0.04105
EEA1	protein_coding	NC_022297.1:21957346-22043366	black	brown	5.83105	11.909	1.03023	0.0005
CEP63	protein_coding	NC_022293.1:132341257-132422875	black	brown	1.60775	3.28499	1.03085	0.03205
ITGA6	protein_coding	NC_022294.1:23427591-23484599	black	brown	25.5925	52.3054	1.03124	0.0018
RASSF8	protein_coding	NC_022297.1:81264987-81356367	black	brown	1.78142	3.64898	1.03447	0.0083
ZCCHC4	protein_coding	NC_022298.1:42948304-43007347	black	brown	2.59971	5.32946	1.03564	0.03245
FGD4	protein_coding	NC_022297.1:74625600-74704431	black	brown	0.774255	1.58846	1.03675	0.0201
INPP4B	protein_coding	NC_022309.1:14861043-15600413	black	brown	0.653806	1.34182	1.03726	0.02105
RIF1	protein_coding	NC_022294.1:43999229-44060925	black	brown	2.34867	4.82061	1.03737	0.0016
EVX1	protein_coding	NC_022296.1:66323771-66326036	black	brown	23.7647	48.7949	1.03791	0.00125
MFAP3L	protein_coding	NC_022300.1:1709626-1729281	black	brown	2.52918	5.19841	1.0394	0.00265
MLLT3	protein_coding	NC_022300.1:22871559-23148284	black	brown	2.76632	5.69857	1.04263	0.0103
LOC102170332	protein_coding	NC_022305.1:9492763-9760504	black	brown	1.53452	3.16163	1.04288	0.00405
FAM81A	protein_coding	NC_022302.1:47029479-47086899	black	brown	2.41492	4.97691	1.04327	0.00645
MEF2A	protein_coding	NC_022313.1:4884767-5070952	black	brown	4.02245	8.29482	1.04414	0.0013
STK3	protein_coding	NC_022306.1:75829766-76093705	black	brown	4.91827	10.1497	1.04522	0.0042
PTPRG	protein_coding	NC_022314.1:38890636-39573332	black	brown	0.771414	1.59226	1.0455	0.02155
ANO6	protein_coding	NC_022297.1:33646211-33820472	black	brown	6.39922	13.2109	1.04576	0.0017
TRAM2	protein_coding	NC_022315.1:24142309-24189732	black	brown	3.35108	6.91893	1.04592	0.00105
PLA2G4A	protein_coding	NC_022308.1:65555726-65719681	black	brown	9.48739	19.6616	1.0513	0.0007
SLC38A6	protein_coding	NC_022302.1:69201312-69268827	black	brown	1.60707	3.33146	1.05172	0.04225
SULF1	protein_coding	NC_022306.1:43808687-44000983	black	brown	0.686934	1.42512	1.05284	0.02545
LRBA	protein_coding	NC_022309.1:6701946-7448354	black	brown	2.94175	6.10642	1.05365	0.0006
PMS1	protein_coding	NC_022294.1:6479611-6591691	black	brown	1.89394	3.93222	1.05395	0.01935
FRA10AC1	protein_coding	NC_022318.1:14010967-14050718	black	brown	3.58947	7.45849	1.05511	0.02475
SLC10A7	protein_coding	NC_022309.1:11538701-11845032	black	brown	1.79611	3.73499	1.05623	0.03505
TMTC3	protein_coding	NC_022297.1:17283659-17331955	black	brown	6.46797	13.4551	1.05676	0.00225
MIS18A	protein_coding	NC_022293.1:2557385-2568315	black	brown	2.24716	4.67572	1.05709	0.0352
LYRM7	protein_coding	NC_022299.1:19667912-19693055	black	brown	1.02577	2.13519	1.05766	0.04415
SEMA3C	protein_coding	NC_022296.1:37560420-37767090	black	brown	3.33098	6.9336	1.05766	0.00185
WISP2	protein_coding	NC_022305.1:71174456-71188788	black	brown	2.33756	4.86686	1.05799	0.01485
CENPE	protein_coding	NC_022298.1:20026686-20103940	black	brown	0.783452	1.63695	1.0631	0.01095
CASC5	protein_coding	NC_022302.1:32541041-32594831	black	brown	0.925924	1.9373	1.06508	0.01115
FAM213A	protein_coding	NC_022320.1:33399947-33413033	black	brown	55.0738	115.275	1.06565	0.0019
GXYLT2	protein_coding	NC_022314.1:28590977-28670941	black	brown	2.64652	5.54156	1.06619	0.0062
ARHGAP11A	protein_coding	NC_022302.1:26458514-26480143	black	brown	2.22654	4.66438	1.06688	0.0043
ANKRD50	protein_coding	NC_022309.1:32864947-32900814	black	brown	2.02982	4.26073	1.06975	0.00125
ARHGAP42	protein_coding	NC_022307.1:6997784-7328586	black	brown	1.15168	2.4176	1.06984	0.0155
SAMD12	protein_coding	NC_022306.1:56155067-56596363	black	brown	0.719691	1.51294	1.07191	0.04865
GK5	protein_coding	NC_022293.1:124296162-124380415	black	brown	1.78716	3.75801	1.0723	0.0226
HPGD	protein_coding	NC_022300.1:6595756-6630476	black	brown	7.16561	15.0801	1.07348	0.00285
MAP3K7CL	protein_coding	NC_022293.1:6212421-6258822	black	brown	1.67167	3.5232	1.07559	0.0315
THRB	protein_coding	NC_022319.1:39985711-40403024	black	brown	1.41062	2.97805	1.07804	0.03485
POU2F1	protein_coding	NC_022295.1:1218516-1295529	black	brown	0.733175	1.5505	1.0805	0.0436
AR	protein_coding	NC_022322.1:75721824-75927494	black	brown	1.1996	2.54203	1.08343	0.0015
OSBPL8	protein_coding	NC_022297.1:5411207-5511861	black	brown	5.3615	11.3803	1.08583	0.00065
MAML2	protein_coding	NC_022307.1:12228430-12637002	black	brown	1.22949	2.61127	1.08669	0.0018
IL18	protein_coding	NC_022307.1:20711240-20737039	black	brown	11.468	24.3808	1.08813	0.01725
PIP4K2A	protein_coding	NC_022305.1:22403332-22585452	black	brown	4.5698	9.75284	1.09369	0.00125
GEM	protein_coding	NC_022306.1:80372862-80385017	black	brown	4.01736	8.5796	1.09466	0.00325
ARFIP1	protein_coding	NC_022309.1:4667418-4808055	black	brown	6.52666	13.94	1.09481	0.00165
NCAM1	protein_coding	NC_022307.1:21703815-22073220	black	brown	1.10575	2.3626	1.09535	0.00505
LPP	protein_coding	NC_022293.1:76867496-77552564	black	brown	1.45764	3.12216	1.09891	0.00495
NT5DC1	protein_coding	NC_022301.1:21515069-21632981	black	brown	2.84125	6.0921	1.10041	0.01505
XRCC4	protein_coding	NC_022299.1:79019956-79304764	black	brown	1.32303	2.8373	1.10068	0.0472
LRMP	protein_coding	NC_022297.1:82218379-82361188	black	brown	1.53376	3.29721	1.10417	0.03575
PAG1	protein_coding	NC_022306.1:54719467-54877957	black	brown	0.786321	1.69064	1.10438	0.01885
METTL8	protein_coding	NC_022294.1:24363239-24450275	black	brown	0.94471	2.039	1.10992	0.04275
ZNRF2	protein_coding	NC_022296.1:63454560-63489639	black	brown	3.07552	6.64066	1.11049	0.00815
RCAN3	protein_coding	NC_022294.1:127598142-127619806	black	brown	2.89475	6.25769	1.11219	0.0138
TTC32	protein_coding	NC_022303.1:77823879-77831536	black	brown	4.66191	10.0797	1.11246	0.013
DDX58	protein_coding	NC_022300.1:11256284-11303342	black	brown	2.50921	5.43473	1.11497	0.00305
ARSJ	protein_coding	NC_022298.1:10063692-10139609	black	brown	3.63953	7.88509	1.11537	0.0043
CEP135	protein_coding	NC_022298.1:69504158-69575254	black	brown	0.624563	1.35382	1.11612	0.02955
ANOS1	protein_coding	NW_005101056.1:1218658-1364771	black	brown	2.10239	4.55872	1.1166	0.00275
MACC1	protein_coding	NC_022296.1:26649484-26735469	black	brown	1.20278	2.60879	1.11701	0.01255
LRRK2	protein_coding	NC_022297.1:39182996-39397150	black	brown	0.882897	1.91506	1.11708	0.0059
MSI2	protein_coding	NC_022311.1:7511934-7919510	black	brown	0.92804	2.01319	1.11722	0.0105
FAM63B	protein_coding	NC_022302.1:47636090-47717795	black	brown	1.12896	2.45095	1.11835	0.00415
ATRNL1	protein_coding	NC_022318.1:33963636-34769723	black	brown	0.459542	0.997983	1.11882	0.03765
LAMC2	protein_coding	NC_022308.1:61851263-61929164	black	brown	6.29213	13.6818	1.12064	0.0003
TLL2	protein_coding	NC_022318.1:16104690-16210445	black	brown	0.609623	1.32768	1.12292	0.0417
LOC102181101	protein_coding	NC_022321.1:16134264-16516804	black	brown	0.477325	1.04249	1.12698	0.0329
INO80D	protein_coding	NC_022294.1:93642162-93700748	black	brown	0.63286	1.38258	1.12741	0.0133
CEP162	protein_coding	NC_022301.1:51958268-52051379	black	brown	2.09969	4.5882	1.12775	0.002
TLN2	protein_coding	NC_022302.1:43485018-43988285	black	brown	0.95998	2.09895	1.12859	0.01975
ARL6	protein_coding	NC_022293.1:40842669-40878289	black	brown	0.92958	2.037	1.13179	0.03175
GULP1	protein_coding	NC_022294.1:7821344-8019487	black	brown	3.2389	7.10571	1.13348	0.02255
FAT4	protein_coding	NC_022309.1:32083358-32269675	black	brown	0.567766	1.2484	1.13672	0.0029
TRABD2B	protein_coding	NC_022295.1:94736240-94956946	black	brown	1.52011	3.34255	1.13678	0.01935
PDE5A	protein_coding	NC_022298.1:5216928-5361824	black	brown	1.26003	2.77177	1.13735	0.0134
CHRDL1	protein_coding	NC_022322.1:16064960-16163419	black	brown	1.5099	3.33313	1.14243	0.00605
C1QTNF6	protein_coding	NC_022297.1:73146577-73153845	black	brown	2.85716	6.33377	1.14848	0.0026
DDAH1	protein_coding	NC_022295.1:55288790-55442344	black	brown	0.883699	1.96938	1.15612	0.02955
LOC102191424	protein_coding	NW_005164430.1:19-623	black	brown	92.5548	206.588	1.15838	0.00025
DCT	protein_coding	NC_022304.1:66588103-66627511	black	brown	2.50077	5.59719	1.16233	0.0088
PRUNE2	protein_coding	NC_022300.1:51314103-51609485	black	brown	1.39056	3.1206	1.16615	0.0004
LOC102183469	protein_coding	NC_022315.1:19346300-19430167	black	brown	1.78787	4.01644	1.16768	0.01065
ZNF518A	protein_coding	NC_022318.1:15871210-15925755	black	brown	1.73851	3.90848	1.16875	0.00155
IPMK	protein_coding	NC_022318.1:386535-440293	black	brown	0.928173	2.09359	1.17351	0.0171
CCDC112	protein_coding	NC_022302.1:3931806-3952823	black	brown	2.12632	4.79633	1.17357	0.0091
LOC102177252	protein_coding	NC_022303.1:103096665-103266005	black	brown	2.58821	5.84083	1.17422	0.01745
PTPRZ1	protein_coding	NC_022296.1:83792278-83992909	black	brown	1.1289	2.54826	1.17459	0.00525
CENPU	protein_coding	NC_022319.1:13987629-14037652	black	brown	2.55418	5.78115	1.1785	0.0131
LOXL4	protein_coding	NC_022318.1:17734435-17756004	black	brown	3.26449	7.39376	1.17945	0.00065
EDNRB	protein_coding	NC_022304.1:50981886-51009720	black	brown	3.47453	7.87339	1.18017	0.002
CDK14	protein_coding	NC_022296.1:5843133-6512533	black	brown	0.989148	2.2495	1.18534	0.0253
CEP112	protein_coding	NC_022311.1:61051711-61358677	black	brown	2.24185	5.10653	1.18766	0.0014
FAM161A	protein_coding	NC_022303.1:59367765-59380038	black	brown	1.20467	2.74464	1.18798	0.02735
SLC16A14	protein_coding	NC_022294.1:117497933-117527138	black	brown	0.624373	1.42355	1.18901	0.02775
ATXN1	protein_coding	NC_022315.1:37567345-37985226	black	brown	1.38356	3.1546	1.18907	0.0005
PHACTR2	protein_coding	NC_022301.1:67568095-67788894	black	brown	0.492546	1.12507	1.19169	0.0136
LOC102184692	lncRNA	NC_022297.1:24567476-24569694	black	brown	34.4883	78.8246	1.19254	0.02935
GDPD2	protein_coding	NC_022322.1:72695096-72704788	black	brown	1.97503	4.52886	1.19728	0.0131
NPR3	protein_coding	NC_022312.1:40594324-40670100	black	brown	3.08376	7.07205	1.19744	0.0013
MAP2	protein_coding	NC_022294.1:96593365-96891046	black	brown	3.73027	8.58034	1.20175	0.00045
LOC102175691	protein_coding	NC_022303.1:60118570-60301866	black	brown	1.27445	2.93442	1.2032	0.0444
NTN4	protein_coding	NC_022297.1:57894572-58022988	black	brown	2.06682	4.76659	1.20555	0.0043
ZNF618	protein_coding	NC_022300.1:101190022-101275132	black	brown	0.602359	1.3909	1.20733	0.00735
WIPF3	protein_coding	NC_022296.1:63929306-63979531	black	brown	0.381795	0.882313	1.20849	0.0442
LOC102190621	protein_coding	NC_022307.1:36140330-36166890	black	brown	2.27016	5.25239	1.21018	0.0162
CARF,NBEAL1	protein_coding	NC_022294.1:90534868-90772748	black	brown	1.74169	4.03244	1.21117	0.0095
LOC102183240	protein_coding	NC_022300.1:94128058-94129917	black	brown	2.07781	4.81522	1.21253	0.0099
PTGS2	protein_coding	NC_022308.1:65371331-65379186	black	brown	7.33139	17.0076	1.21402	0.0001
ATRX	protein_coding	NC_022322.1:67345667-67632779	black	brown	2.80896	6.5199	1.21482	0.0001
GNAQ	protein_coding	NC_022300.1:52315699-52531790	black	brown	1.97199	4.58211	1.21636	0.0019
PARD3B	protein_coding	NC_022294.1:92085889-93240239	black	brown	0.785423	1.82817	1.21886	0.00365
TBC1D8B	protein_coding	NC_022322.1:12523964-12598667	black	brown	1.12408	2.61944	1.22051	0.0044
MREG	protein_coding	NC_022294.1:103325808-103394780	black	brown	5.0064	11.6914	1.2236	0.0018
RBMS3	protein_coding	NC_022314.1:3625030-4580147	black	brown	0.460449	1.07639	1.22508	0.01185
KIAA1107	protein_coding	NC_022295.1:48778654-48868913	black	brown	0.511664	1.1972	1.2264	0.01145
FAM184A	protein_coding	NC_022301.1:19054445-19179653	black	brown	0.463726	1.08635	1.22815	0.02865
SGOL2	protein_coding	NC_022294.1:88355304-88397400	black	brown	2.03699	4.77508	1.22909	0.00145
CUL5	protein_coding	NC_022307.1:15919512-16045211	black	brown	2.27829	5.34509	1.23026	0.0008
BMPR1B	protein_coding	NC_022298.1:27622042-27790262	black	brown	1.04482	2.45982	1.2353	0.02175
IKZF2	protein_coding	NC_022294.1:100346102-100525373	black	brown	0.486598	1.14632	1.2362	0.00835
DPY19L4	protein_coding	NC_022306.1:79856526-79911141	black	brown	2.54378	6.01254	1.241	0.0018
LOC102169791	protein_coding	NC_022310.1:60614856-60624530	black	brown	0.848068	2.01012	1.24503	0.0376
LOC102188534	protein_coding	NC_022313.1:40-86048	black	brown	0.910558	2.15867	1.24532	0.0135
FRZB	protein_coding	NC_022294.1:13043588-13081081	black	brown	1.16352	2.75955	1.24593	0.0094
LOC102178129	protein_coding	NC_022317.1:979775-981093	black	brown	17.056	40.467	1.24646	0.00035
CALCRL	protein_coding	NC_022294.1:8982024-9107810	black	brown	2.09785	4.97763	1.24655	0.00365
CCDC39	protein_coding	NC_022293.1:84710162-84767533	black	brown	0.413203	0.98242	1.24949	0.0398
POLQ	protein_coding	NC_022293.1:64464681-64566815	black	brown	0.453591	1.07953	1.25093	0.00925
LOC102170486	protein_coding	NC_022320.1:16308053-16333586	black	brown	0.984218	2.3529	1.25739	0.0073
CPE	protein_coding	NC_022309.1:474795-630830	black	brown	0.689912	1.65012	1.25808	0.0328
EVI5	protein_coding	NC_022295.1:48251605-48474506	black	brown	2.54027	6.08511	1.2603	0.00215
VPS13A	protein_coding	NC_022300.1:51823867-52082293	black	brown	1.19664	2.87084	1.26248	0.00055
KIT	protein_coding	NC_022298.1:68316047-68361679	black	brown	3.331	8.02111	1.26785	0.00035
FCGBP	protein_coding	NC_022310.1:48238414-48279834	black	brown	14.2755	34.3879	1.26836	0.00035
PCDH20	protein_coding	NW_005101238.1:63494-66453	black	brown	0.976934	2.36105	1.27309	0.0116
LNPEP	protein_coding	NC_022299.1:92417069-92471118	black	brown	5.14633	12.4526	1.27484	0.0001
PHTF2	protein_coding	NC_022296.1:40954811-41046814	black	brown	0.924427	2.23689	1.27486	0.00615
FER	protein_coding	NC_022299.1:103715424-104147353	black	brown	3.07452	7.46125	1.27906	0.0009
GCFC2	protein_coding	NC_022303.1:43360355-43440062	black	brown	0.630276	1.54373	1.29237	0.00945
NEK1	protein_coding	NC_022300.1:1271731-1396424	black	brown	1.94795	4.77754	1.29431	0.00035
LOC102185228	protein_coding	NC_022294.1:87702546-87744826	black	brown	0.838408	2.059	1.29622	0.0331
LOC102176524	protein_coding	NW_005103394.1:864-5215	black	brown	4.52979	11.1613	1.30099	0.00385
KITLG	protein_coding	NC_022297.1:17607322-17713886	black	brown	4.04987	9.99253	1.30297	0.0006
PRKG2	protein_coding	NC_022298.1:93017250-93127374	black	brown	0.408144	1.00725	1.30327	0.01835
PLOD2	protein_coding	NC_022293.1:120042840-120107564	black	brown	1.05577	2.60619	1.30364	0.0133
LOC102169355	protein_coding	NC_022318.1:16597881-16660001	black	brown	1.28035	3.16418	1.3053	0.00055
METTL25	protein_coding	NC_022297.1:11320738-11450714	black	brown	0.730961	1.80841	1.30685	0.03005
DGKH	protein_coding	NC_022304.1:10162316-10275133	black	brown	0.637987	1.57934	1.30772	0.0065
DYNC2H1	protein_coding	NC_022307.1:4126406-4451308	black	brown	0.475162	1.17783	1.30963	0.0026
MLANA	protein_coding	NC_022300.1:37586154-37598426	black	brown	5.95494	14.7713	1.31064	0.0091
LOC102171556	protein_coding	NC_022294.1:88547629-88616084	black	brown	8.52858	21.1696	1.31162	5e-05
CCDC129	protein_coding	NC_022296.1:62309671-62438876	black	brown	0.539442	1.33931	1.31195	0.0055
SCAPER	protein_coding	NC_022313.1:29432560-29812740	black	brown	1.60806	4.00953	1.31811	0.00135
TRDMT1	protein_coding	NC_022305.1:30295239-30372727	black	brown	1.47315	3.675	1.31884	0.0252
TBC1D32	protein_coding	NC_022301.1:16949508-17129566	black	brown	0.509003	1.27229	1.32168	0.025
SERPINE2	protein_coding	NC_022294.1:111502558-111532371	black	brown	10.4297	26.1447	1.32582	0.0001
FAM172A	protein_coding	NC_022299.1:89191073-89545759	black	brown	1.46379	3.67484	1.32797	0.00845
REL	protein_coding	NC_022303.1:43060195-43108097	black	brown	1.4653	3.68706	1.33128	0.0076
LOC106503723	protein_coding	NC_022321.1:23888626-24152302	black	brown	0.446691	1.12757	1.33587	0.01215
KIF18A	protein_coding	NC_022307.1:55328665-55408306	black	brown	0.622004	1.57034	1.33608	0.02375
SLC4A4	protein_coding	NC_022298.1:83718168-84039409	black	brown	0.439246	1.10923	1.33645	0.0045
FSD1L	protein_coding	NC_022300.1:93344584-93397494	black	brown	0.463964	1.17179	1.33663	0.0147
HS3ST1	protein_coding	NC_022298.1:103592418-103594392	black	brown	1.85618	4.69667	1.3393	0.00505
DUSP1	protein_coding	NC_022312.1:4550738-4553239	black	brown	12.6478	32.018	1.33999	5e-05
SFR1	protein_coding	NC_022318.1:22973146-22977095	black	brown	1.73347	4.39311	1.34158	0.0167
ITGA2	protein_coding	NC_022312.1:25924401-26034426	black	brown	2.38167	6.05888	1.34708	5e-05
ITPR2	protein_coding	NC_022297.1:80380802-80978451	black	brown	3.11042	7.95923	1.35552	5e-05
JAZF1	protein_coding	NC_022296.1:65649559-65830312	black	brown	2.09963	5.40531	1.36425	0.00225
SLIT2	protein_coding	NC_022298.1:37923194-38325189	black	brown	1.65173	4.25436	1.36496	0.0003
LOC102178768	protein_coding	NC_022312.1:61354371-61792660	black	brown	0.48935	1.2682	1.37385	0.00705
CEP290	protein_coding	NC_022297.1:17178984-17283502	black	brown	1.392	3.61148	1.37543	0.0114
CCDC88A	protein_coding	NC_022303.1:37462123-37585871	black	brown	0.928101	2.41786	1.38137	0.00065
MYBL1	protein_coding	NC_022306.1:41363809-41400092	black	brown	0.542997	1.41715	1.38398	0.01835
CLEC2A	protein_coding	NC_022297.1:92070802-92080409	black	brown	6.03116	15.8186	1.39111	0.01265
WNT5B	protein_coding	NC_022297.1:99283054-99294979	black	brown	0.425501	1.11855	1.39439	0.03935
LOC102191502	protein_coding	NC_022322.1:3345304-3633142	black	brown	0.647429	1.71128	1.40228	0.02535
LOC102179473	protein_coding	NW_005118487.1:33-845	black	brown	0.984771	2.61703	1.41007	0.0385
LOC106503488	protein_coding	NC_022315.1:25731610-25747845	black	brown	0.734369	1.95996	1.41625	0.00445
WNT3	protein_coding	NC_022311.1:44517144-44570418	black	brown	6.11725	16.3561	1.41887	5e-05
LOC106502091	protein_coding	NC_022297.1:26814767-26817086	black	brown	8.05031	21.6209	1.42531	0.00015
MCM8	protein_coding	NC_022305.1:46392296-46448800	black	brown	0.838128	2.25691	1.42911	0.00525
KIAA1328	protein_coding	NC_022316.1:19948847-20368043	black	brown	0.492077	1.34122	1.44659	0.0281
LOC102176161	protein_coding	NC_022311.1:40762673-40770936	black	brown	13.2428	36.2716	1.45363	0.00015
ZBTB16	protein_coding	NC_022307.1:22849814-23046193	black	brown	1.0546	2.89247	1.45561	0.0032
MMP1	protein_coding	NC_022307.1:4803676-4812726	black	brown	11.0365	30.3278	1.45836	0.0002
EHHADH	protein_coding	NC_022293.1:80249532-80315574	black	brown	1.20046	3.30788	1.46232	0.0013
NOVA1	protein_coding	NC_022313.1:34285759-34454369	black	brown	0.506408	1.39767	1.46465	0.0157
RGS22	protein_coding	NC_022306.1:74596465-74733192	black	brown	1.01707	2.81994	1.47124	0.0056
ZFP37	protein_coding	NC_022300.1:100268251-100279667	black	brown	0.559251	1.562	1.48183	0.03075
SCAI	protein_coding	NC_022303.1:94392687-94500328	black	brown	0.578808	1.64153	1.50388	0.02435
CDKL5	protein_coding	NC_022322.1:113191146-113298626	black	brown	0.318593	0.908504	1.51178	0.02315
COL6A5	protein_coding	NC_022293.1:149327739-149467847	black	brown	2.50577	7.16605	1.51593	5e-05
DKK2	protein_coding	NC_022298.1:16598597-16726042	black	brown	1.22787	3.51582	1.5177	0.0234
LVRN	protein_coding	NC_022302.1:4670132-4735695	black	brown	0.914722	2.62803	1.52258	0.00615
LOC102189713	protein_coding	NC_022293.1:114064082-114088206	black	brown	0.825982	2.37314	1.52261	0.00565
CCDC67	protein_coding	NC_022321.1:911750-1035440	black	brown	0.366733	1.05891	1.52977	0.0355
LOC102179152	protein_coding	NC_022295.1:11120468-11123819	black	brown	0.52002	1.50515	1.53327	0.0485
LRRC17	protein_coding	NC_022296.1:41744176-41940444	black	brown	1.33615	3.89926	1.54511	0.00875
LOC102184559	protein_coding	NC_022313.1:43950375-43950959	black	brown	1.33547	3.90797	1.54907	0.0485
LOC102180904	protein_coding	NC_022295.1:8264321-8266673	black	brown	0.553611	1.62617	1.55453	0.0098
DNAJC28	protein_coding	NC_022293.1:1328856-1332520	black	brown	0.903258	2.66585	1.56138	0.0044
C28H10orf107	protein_coding	NC_022320.1:15444609-15611370	black	brown	1.06288	3.13883	1.56225	0.00755
HS2ST1	protein_coding	NC_022295.1:53615268-53801329	black	brown	1.6755	4.96093	1.56602	0.0022
AURKC	protein_coding	NC_022310.1:59700744-59793471	black	brown	2.48774	7.38305	1.56938	0.0321
MAN1A1	protein_coding	NC_022301.1:18779544-18954772	black	brown	2.34454	6.96632	1.57109	0.00035
LOC102191729	lncRNA	NC_022310.1:43999157-44001361	black	brown	3.2227	9.6267	1.57877	0.02435
KLF15	protein_coding	NC_022314.1:57884320-57897628	black	brown	0.370267	1.11627	1.59205	0.03275
LOC102190903	protein_coding	NC_022310.1:44113134-44115332	black	brown	13.5387	41.1026	1.60214	0.001
LOC106502613	protein_coding	NC_022303.1:37231271-37258896	black	brown	0.322294	0.989231	1.61793	0.0206
LOC102170937	lncRNA	NC_022296.1:29349066-29351882	black	brown	3.17169	9.74353	1.6192	0.00175
LOC102185438	protein_coding	NC_022297.1:26809970-26813947	black	brown	12.1622	38.0773	1.64652	5e-05
LOC102190765	protein_coding	NC_022297.1:92338452-92358600	black	brown	0.607034	1.92323	1.66368	0.04565
GRK4	protein_coding	NC_022298.1:112665947-112704948	black	brown	0.472997	1.50012	1.66517	0.00405
RPRML	protein_coding	NC_022311.1:44384609-44385012	black	brown	1.82531	5.80625	1.66946	0.03335
DEPDC1	protein_coding	NC_022295.1:73215429-73233016	black	brown	0.478786	1.53991	1.6854	0.0159
KRT38	protein_coding	NC_022311.1:40780325-40787145	black	brown	6.51783	21.3471	1.71158	5e-05
TRIQK	protein_coding	NC_022306.1:81613879-81719705	black	brown	0.41719	1.3892	1.73548	0.00815
FOLH1B	protein_coding	NC_022321.1:5013939-5086899	black	brown	0.26157	0.874055	1.74053	0.0257
ARSI	protein_coding	NC_022299.1:57884429-57891639	black	brown	0.741935	2.50948	1.75802	0.0018
LOC102179810	protein_coding	NC_022293.1:4187184-4187943	black	brown	28.3053	96.4672	1.76897	5e-05
LOC102186533	protein_coding	NC_022294.1:95191455-95232398	black	brown	0.466664	1.59917	1.77686	0.0266
LOC106503619	protein_coding	NC_022294.1:134993770-134995106	black	brown	0.297988	1.02359	1.78032	0.04195
NR4A2	protein_coding	NC_022294.1:39309993-39315778	black	brown	2.04026	7.05414	1.78971	5e-05
LOC102189201	protein_coding	NW_005101104.1:160424-164279	black	brown	11.5723	40.0191	1.79002	0.00025
WNT3A	protein_coding	NC_022299.1:2543580-2593725	black	brown	1.41965	4.92151	1.79356	0.00425
PGAM2	protein_coding	NC_022314.1:299043-301402	black	brown	0.657387	2.30656	1.81092	0.0175
LOC102170893	protein_coding	NC_022307.1:4770256-4776244	black	brown	0.588724	2.06988	1.81388	0.0113
FAM111B	protein_coding	NC_022307.1:77718810-77736550	black	brown	1.43703	5.08236	1.82241	0.0001
LOC102179721	protein_coding	NC_022295.1:11218299-11221861	black	brown	0.705602	2.53603	1.84565	0.00515
PGAP1	protein_coding	NC_022294.1:84725753-84799297	black	brown	0.535862	1.93622	1.85331	0.0009
CR2	protein_coding	NC_022308.1:4687919-4738229	black	brown	0.291343	1.06073	1.86426	0.0016
PDE1C	protein_coding	NC_022296.1:61685572-62154032	black	brown	0.385412	1.41026	1.87149	0.0083
STC2	protein_coding	NC_022312.1:4996768-5010745	black	brown	0.434251	1.67887	1.95089	0.0002
LOC106502123	protein_coding	NC_022297.1:68450200-68451429	black	brown	0.638188	2.49607	1.9676	0.01705
TLL1	protein_coding	NC_022309.1:1446557-1683313	black	brown	0.263729	1.03306	1.96979	0.009
LOC102185525	protein_coding	NC_022295.1:54052027-54078759	black	brown	15.0311	59.127	1.97586	5e-05
LOC102187162	protein_coding	NC_022311.1:32378804-32380833	black	brown	42.2406	166.487	1.97871	5e-05
LOC102191748	protein_coding	NC_022315.1:21771357-21772147	black	brown	7.73002	30.632	1.9865	0.0001
JCHAIN	protein_coding	NC_022298.1:83248736-83258709	black	brown	1.20418	4.95742	2.04154	0.0027
PRDM5	protein_coding	NC_022298.1:3900884-4159117	black	brown	0.395004	1.63227	2.04694	0.00505
LOC102185776	lncRNA	NC_022311.1:54205537-54218185	black	brown	0.279945	1.16439	2.05635	0.0364
CENPK	protein_coding	NC_022312.1:13937997-13974841	black	brown	0.587867	2.53249	2.10699	0.01395
CCDC160	protein_coding	NC_022322.1:24567802-24575334	black	brown	0.321917	1.50413	2.22417	0.0301
LOC106502376	lncRNA	NC_022299.1:105050516-105137264	black	brown	0.469846	2.31097	2.29824	0.02925
TNFRSF11B	protein_coding	NC_022306.1:55809860-55981315	black	brown	0.292864	1.622	2.46947	0.0022
FOS	protein_coding	NC_022302.1:82535994-82539414	black	brown	12.8453	74.095	2.52813	5e-05
FOSB	protein_coding	NC_022310.1:51522836-51527813	black	brown	1.80576	10.4708	2.53569	5e-05
LOC102175759	protein_coding	NW_005101572.1:104879-107010	black	brown	0.409505	2.59946	2.66626	0.0077
LGI2	protein_coding	NC_022298.1:42679098-42705469	black	brown	0.325423	2.12483	2.70696	0.0028
ATP2B2	protein_coding	NC_022314.1:54067142-54354367	black	brown	0.669439	4.37651	2.70876	0.01995
DTWD2	protein_coding	NC_022299.1:31189221-31263306	black	brown	0.366635	2.5882	2.81953	0.00455
FRRS1L	protein_coding	NC_022300.1:96731798-96747396	black	brown	0.146859	1.0897	2.89142	0.0025
LOC102176353	protein_coding	NC_022309.1:70306491-70308257	black	brown	10.2814	85.8937	3.06251	0.00025
LOC102168903	protein_coding	NW_005101410.1:67876-115490	black	brown	3.82727	39.5462	3.36915	0.00035
LOC102168431	protein_coding	NC_022297.1:79593202-79593693	black	brown	1.16518	22.5195	4.27255	0.00095
LOC102171783	protein_coding	NW_005104818.1:81007-82370	black	brown	1.70942	50.4565	4.88346	5e-05
ASIP	protein_coding	NC_022305.1:61693103-61698483	black	brown	0.882096	114.233	7.01682	0.0149

## Sheet: uncharaterized_DEGs
GeneID	Location	Sample1	Sample2	FPKM_Val1	FPKM_Val2	log2(fold_change)	P-Value
LOC106504029	NW_005117933.1:220-518	white	brown	10.7428	148.3	3.78708	0.02015
LOC106504011	NC_022295.1:18770765-18864832	black	white	6.25785	12.55	1.00395	0.0081
LOC106503998	NW_005110817.1:677-1138	black	brown	36.767	10.9698	-1.74488	0.00985
LOC106503998	NW_005110817.1:677-1138	white	brown	40.8747	10.9698	-1.89767	0.00605
LOC106503826	NC_022322.1:83503650-83960115	black	white	0.609736	1.65908	1.44412	0.0033
LOC106503723	NC_022321.1:23888626-24152302	black	white	0.446691	1.79068	2.00316	0.0003
LOC106503723	NC_022321.1:23888626-24152302	black	brown	0.446691	1.12757	1.33587	0.01215
LOC106503694	NC_022320.1:11744903-11754878	black	white	2.51324	0.78693	-1.67524	0.0211
LOC106503694	NC_022320.1:11744903-11754878	white	brown	0.78693	2.07043	1.39562	0.04545
LOC106503582	NC_022317.1:38135380-38136137	black	white	0.609908	2.55292	2.06549	0.0454
LOC106503488	NC_022315.1:25731610-25747845	black	white	0.734369	3.22139	2.13311	0.0001
LOC106503488	NC_022315.1:25731610-25747845	black	brown	0.734369	1.95996	1.41625	0.00445
LOC106503370	NC_022294.1:115190631-115200561	black	white	137.723	355.117	1.36653	5e-05
LOC106503370	NC_022294.1:115190631-115200561	white	brown	355.117	128.42	-1.46743	5e-05
LOC106503218	NC_022311.1:40421240-40456823	black	white	334.179	947.708	1.50382	0.03985
LOC106503218	NC_022311.1:40421240-40456823	white	brown	947.708	301.307	-1.65321	0.01755
LOC106503055	NC_022309.1:66911217-66912662	black	white	0.243507	1.29007	2.40541	0.0087
LOC106502877	NC_022307.1:13963397-14081528	black	white	4.54828	10.1273	1.15485	0.0022
LOC106502859	NC_022306.1:79730255-79744860	black	white	17.3938	37.4238	1.10539	0.00365
LOC106502857	NC_022306.1:73643745-73662822	black	brown	1043150	430170	-1.27797	0.0031
LOC106502857	NC_022306.1:73643745-73662822	white	brown	1447820	430170	-1.75091	0.0042
LOC106502633	NC_022303.1:82474829-82478145	black	white	45.092	91.4128	1.01953	0.00115
LOC106502613	NC_022303.1:37231271-37258896	black	white	0.322294	0.979724	1.604	0.0202
LOC106502613	NC_022303.1:37231271-37258896	black	brown	0.322294	0.989231	1.61793	0.0206
LOC106502539	NC_022293.1:143814697-143918145	black	white	6.07876	13.5125	1.15245	0.0004
LOC106502238	NC_022298.1:113822173-113825211	black	white	0.682707	46.5711	6.09202	5e-05
LOC106502238	NC_022298.1:113822173-113825211	white	brown	46.5711	0.893529	-5.70378	5e-05
LOC106502201	NC_022298.1:48020051-48021950	black	white	3.40288	8.16585	1.26285	0.0006
LOC106502169	NC_022298.1:4160035-4163705	black	brown	1.68649	3.43304	1.02546	0.0319
LOC106502091	NC_022297.1:26814767-26817086	black	brown	8.05031	21.6209	1.42531	0.00015
LOC106502091	NC_022297.1:26814767-26817086	white	brown	10.1948	21.6209	1.0846	0.006
LOC106502015	NC_022296.1:11482314-11483839	black	brown	202.415	10.6242	-4.25188	5e-05
LOC106502015	NC_022296.1:11482314-11483839	white	brown	348.555	10.6242	-5.03595	5e-05
LOC106501925	NW_005177904.1:1053-2323	black	white	7.94903	26.5485	1.73978	0.02165
LOC106501894	NW_005171388.1:424-879	black	white	12.9436	4.59449	-1.49426	0.0199
LOC106501894	NW_005171388.1:424-879	white	brown	4.59449	11.794	1.36007	0.0357
LOC106501870	NW_005164763.1:9-632	black	white	7.9614	18.9692	1.25256	0.0354
LOC106501824	NW_005137682.1:4-265	black	white	15.0493	37.8194	1.32944	0.02595
LOC106501748	NC_022315.1:26782339-26783872	white	brown	13.3688	28.6169	1.098	0.00735
LOC102191777	NC_022322.1:3724067-4070943	black	white	0.853436	1.98173	1.2154	0.02605
LOC102191654	NC_022293.1:141153733-141160194	black	white	11.413	28.435	1.31699	0.00035
LOC102191424	NW_005164430.1:19-623	black	white	92.5548	296.217	1.67827	5e-05
LOC102191424	NW_005164430.1:19-623	black	brown	92.5548	206.588	1.15838	0.00025
LOC102191341	NC_022303.1:48656010-48658459	black	white	26.4785	8.25331	-1.68178	0.0013
LOC102191341	NC_022303.1:48656010-48658459	black	brown	26.4785	4.03005	-2.71595	5e-05
LOC102190957	NW_005104463.1:314-2415	black	white	1.10286	7.88605	2.83805	0.01075
LOC102190957	NW_005104463.1:314-2415	white	brown	7.88605	2.14569	-1.87786	0.02255
LOC102190581,LOC102190758	NC_022296.1:109175983-109180911	white	brown	11.9549	5.9128	-1.01569	0.0471
LOC102190447	NC_022309.1:71846875-71854669	black	white	3.20167	7.6249	1.25189	0.0358
LOC102190189	NC_022316.1:34275084-34296203	black	white	4.56016	9.95006	1.12562	0.00355
LOC102190189	NC_022316.1:34275084-34296203	white	brown	9.95006	4.68128	-1.0878	0.00695
LOC102190095	NC_022317.1:39136281-39517702	black	white	0.909648	2.58925	1.50915	0.00075
LOC102189941,LOC106501757	NW_005101183.1:30524-33156	black	white	13.5511	6.17521	-1.13385	0.043
LOC102189941,LOC106501757	NW_005101183.1:30524-33156	white	brown	6.17521	14.9047	1.27121	0.022
LOC102189554	NC_022297.1:28852801-28857130	black	brown	5.31139	1.89518	-1.48675	0.0018
LOC102189554	NC_022297.1:28852801-28857130	white	brown	4.58575	1.89518	-1.27482	0.00925
LOC102189391	NW_005101845.1:77053-79499	white	brown	6.40836	3.08492	-1.05472	0.02205
LOC102188510	NC_022304.1:28776250-28838765	black	white	0.198937	1.10697	2.47623	0.0254
LOC102188510	NC_022304.1:28776250-28838765	white	brown	1.10697	0.290294	-1.93103	0.04585
LOC102188300,LOC102188576	NW_005101104.1:341889-377155	white	brown	185.363	381.674	1.04199	0.00505
LOC102187824	NC_022317.1:3118530-3211731	black	white	4.0965	10.1711	1.31202	5e-05
LOC102187768	NC_022300.1:85911474-85920953	black	white	1.37059	0.328731	-2.05982	0.03075
LOC102187616	NC_022308.1:48501453-48502922	black	brown	1.70897	0.57734	-1.56563	0.03155
LOC102187310,LOC106502232	NC_022298.1:113615246-113619892	black	white	21.4162	49.5066	1.20892	0.008
LOC102185826	NW_005101716.1:470-9420	black	white	1.11764	0.346608	-1.68908	0.02815
LOC102185463	NC_022299.1:71229477-71260781	black	brown	1.98866	4.02254	1.0163	0.01525
LOC102185438	NC_022297.1:26809970-26813947	black	brown	12.1622	38.0773	1.64652	5e-05
LOC102185438	NC_022297.1:26809970-26813947	white	brown	16.8803	38.0773	1.17359	0.00215
LOC102184732,LOC106502589	NC_022303.1:10414081-10517017	black	white	8.38693	19.3659	1.2073	0.0011
LOC102184692	NC_022297.1:24567476-24569694	black	brown	34.4883	78.8246	1.19254	0.02935
LOC102184558	NC_022313.1:14390662-14476150	black	white	1.73595	4.51773	1.37987	0.0002
LOC102183149	NC_022302.1:23466959-23472225	white	brown	8.39683	18.173	1.11388	0.0051
LOC102182903	NC_022310.1:58569635-58576433	black	brown	4.11621	1.75238	-1.232	0.0164
LOC102182903	NC_022310.1:58569635-58576433	white	brown	5.28629	1.75238	-1.59294	0.0029
LOC102182273	NC_022295.1:16051594-16054238	black	white	454.798	19.6917	-4.52957	5e-05
LOC102182273	NC_022295.1:16051594-16054238	black	brown	454.798	141.295	-1.68652	5e-05
LOC102182273	NC_022295.1:16051594-16054238	white	brown	19.6917	141.295	2.84305	5e-05
LOC102181710	NC_022310.1:47656487-47671166	black	white	12.416	26.9114	1.11602	0.0008
LOC102181452	NC_022295.1:6594222-6952302	black	white	1.01885	2.4846	1.28607	0.0013
LOC102181287	NC_022298.1:86026457-86032775	black	white	1.3319	3.54215	1.41114	0.0199
LOC102181257	NC_022295.1:51488774-51505174	black	brown	6.70009	2.37649	-1.49535	0.0012
LOC102180619	NC_022310.1:55869522-55875817	black	white	6.28059	2.59877	-1.27307	0.0412
LOC102180609	NC_022306.1:55213084-55216262	white	brown	737.852	281.041	-1.39255	5e-05
LOC102180574	NC_022297.1:93475208-93489919	black	white	3.46113	1.27534	-1.44035	0.02325
LOC102180574	NC_022297.1:93475208-93489919	white	brown	1.27534	3.68684	1.5315	0.01825
LOC102180420	NC_022310.1:34735861-34741319	white	brown	1.90107	0.796459	-1.25514	0.0386
LOC102179810	NC_022293.1:4187184-4187943	black	white	28.3053	138.915	2.29505	5e-05
LOC102179810	NC_022293.1:4187184-4187943	black	brown	28.3053	96.4672	1.76897	5e-05
LOC102179721	NC_022295.1:11218299-11221861	black	white	0.705602	7.78214	3.46324	5e-05
LOC102179721	NC_022295.1:11218299-11221861	black	brown	0.705602	2.53603	1.84565	0.00515
LOC102179721	NC_022295.1:11218299-11221861	white	brown	7.78214	2.53603	-1.61759	0.0019
LOC102179502	NC_022308.1:43185761-43950735	black	white	0.422446	1.02162	1.27401	0.0046
LOC102179473	NW_005118487.1:33-845	black	brown	0.984771	2.61703	1.41007	0.0385
LOC102179152	NC_022295.1:11120468-11123819	black	white	0.52002	2.77191	2.41424	0.0049
LOC102179152	NC_022295.1:11120468-11123819	black	brown	0.52002	1.50515	1.53327	0.0485
LOC102179091	NC_022299.1:14046323-14090824	black	white	1.0552	0.27002	-1.96638	0.00985
LOC102179044	NC_022311.1:40546485-40551873	black	white	9.28814	31.7887	1.77505	5e-05
LOC102179044	NC_022311.1:40546485-40551873	white	brown	31.7887	8.47627	-1.90701	5e-05
LOC102178768	NC_022312.1:61354371-61792660	black	white	0.48935	1.23853	1.33969	0.00965
LOC102178768	NC_022312.1:61354371-61792660	black	brown	0.48935	1.2682	1.37385	0.00705
LOC102178726,LOC106502384	NC_022300.1:10072276-10117485	black	white	7.98026	19.0863	1.25803	0.003
LOC102178678	NC_022294.1:134582048-134609815	black	white	8.84013	25.1505	1.50845	0.00025
LOC102178678	NC_022294.1:134582048-134609815	white	brown	25.1505	12.067	-1.05952	0.00415
LOC102178522	NC_022297.1:100349277-100396353	black	white	2.49709	5.12121	1.03624	0.00195
LOC102178417	NC_022317.1:39076766-39123157	black	white	0.403941	1.21508	1.58883	0.01935
LOC102177771	NC_022318.1:48958148-48960686	black	white	1.22819	2.87236	1.2257	0.04055
LOC102177771	NC_022318.1:48958148-48960686	white	brown	2.87236	1.09715	-1.38848	0.0291
LOC102177715	NW_005118340.1:12-451	black	white	1.71852	24.9715	3.86104	0.00275
LOC102177715	NW_005118340.1:12-451	white	brown	24.9715	6.21619	-2.00618	0.00455
LOC102177329,LOC102178064	NW_005101788.1:10356-38970	black	brown	20.3172	7.72015	-1.39601	0.00035
LOC102177329,LOC102178064	NW_005101788.1:10356-38970	white	brown	18.5675	7.72015	-1.26608	0.0013
LOC102177157	NW_005102127.1:111389-113364	black	white	0.856889	2.92005	1.76881	0.0255
LOC102177073	NC_022306.1:12382424-12384402	black	white	31.2559	15.1988	-1.04017	0.0202
LOC102177073	NC_022306.1:12382424-12384402	black	brown	31.2559	11.737	-1.41306	0.0021
LOC102177046	NC_022298.1:111226697-111266564	black	white	0.202818	1.13712	2.48713	0.04235
LOC102176927	NC_022295.1:11006452-11010090	black	white	0.810024	5.30081	2.71018	0.0002
LOC102176927	NC_022295.1:11006452-11010090	white	brown	5.30081	1.29732	-2.03068	0.00035
LOC102176784	NC_022299.1:13919965-13967343	black	white	0.309209	1.22727	1.9888	0.01585
LOC102176784	NC_022299.1:13919965-13967343	white	brown	1.22727	0.281792	-2.12275	0.00825
LOC102176758	NC_022317.1:38593408-38599913	black	white	0.874612	4.88624	2.48201	0.00205
LOC102176216	NC_022298.1:111131696-111210208	black	white	1.01362	3.08615	1.6063	0.00655
LOC102176216	NC_022298.1:111131696-111210208	white	brown	3.08615	1.28511	-1.26392	0.02565
LOC102175691	NC_022303.1:60118570-60301866	black	brown	1.27445	2.93442	1.2032	0.0444
LOC102175613	NC_022311.1:40801445-40809360	black	white	43.7578	124.649	1.51026	5e-05
LOC102175613	NC_022311.1:40801445-40809360	white	brown	124.649	54.9458	-1.18179	0.00035
LOC102175251	NC_022293.1:143513373-143514386	black	white	69.4445	167.113	1.2669	0.0002
LOC102175251	NC_022293.1:143513373-143514386	white	brown	167.113	74.3108	-1.16918	0.0006
LOC102175114	NW_005101661.1:99132-120294	black	white	1.63277	0.651146	-1.32627	0.0084
LOC102174766	NC_022307.1:48413693-48417215	white	brown	10.7896	4.91227	-1.13518	0.0081
LOC102174711	NC_022294.1:134565522-134581116	black	white	9.63828	21.3645	1.14837	0.00025
LOC102174446	NC_022315.1:25748168-25779868	black	white	5.5256	12.5199	1.18002	0.0004
LOC102173833	NW_005101464.1:128854-177060	black	white	0.355984	1.08131	1.60289	0.04515
LOC102173556	NW_005102563.1:927-1137	black	white	942.898	244.117	-1.94953	5e-05
LOC102173556	NW_005102563.1:927-1137	black	brown	942.898	210.906	-2.1605	5e-05
LOC102173377	NC_022299.1:5294797-5319281	black	white	5.63357	2.6496	-1.08827	0.03025
LOC102173360	NC_022296.1:2780410-2857205	black	white	0.909166	3.26487	1.84441	0.0001
LOC102173360	NC_022296.1:2780410-2857205	white	brown	3.26487	1.34271	-1.28188	0.0033
LOC102173112	NC_022308.1:77082645-77084072	black	white	5.85235	13.7475	1.23209	0.01495
LOC102173037	NC_022311.1:27814721-27881445	black	white	6.75348	15.8079	1.22695	0.0047
LOC102172943	NC_022313.1:55998177-56028683	black	white	12.3169	39.2168	1.67084	5e-05
LOC102172943	NC_022313.1:55998177-56028683	white	brown	39.2168	15.6758	-1.32293	5e-05
LOC102172490	NC_022293.1:142187487-142195259	black	white	30.7038	110.647	1.84948	5e-05
LOC102172490	NC_022293.1:142187487-142195259	white	brown	110.647	26.8768	-2.04154	5e-05
LOC102172254	NC_022299.1:13104741-13108053	white	brown	5.7368	2.17849	-1.39691	0.00805
LOC102171965	NC_022299.1:13078476-13081969	black	white	5.94918	11.9785	1.00968	0.00905
LOC102171783	NW_005104818.1:81007-82370	black	brown	1.70942	50.4565	4.88346	5e-05
LOC102171783	NW_005104818.1:81007-82370	white	brown	2.42673	50.4565	4.37796	5e-05
LOC102171507	NC_022299.1:13046699-13056897	black	white	8.07119	22.5279	1.48086	5e-05
LOC102171507	NC_022299.1:13046699-13056897	white	brown	22.5279	6.95581	-1.69542	5e-05
LOC102171026	NC_022296.1:44279499-44350290	black	white	0.746637	1.92957	1.3698	0.0027
LOC102170893	NC_022307.1:4770256-4776244	black	brown	0.588724	2.06988	1.81388	0.0113
LOC102170834,LOC106503478	NC_022315.1:13418573-13444365	black	white	9.26242	4.24935	-1.12415	0.0212
LOC102170616	NC_022306.1:47605288-47611371	black	white	0.715906	6.01674	3.07114	0.02925
LOC102170616	NC_022306.1:47605288-47611371	white	brown	6.01674	1.15823	-2.37706	0.0175
LOC102170486	NC_022320.1:16308053-16333586	black	brown	0.984218	2.3529	1.25739	0.0073
LOC102170343	NC_022308.1:2468019-2468388	black	white	234.354	87.6432	-1.41897	0.00135
LOC102170343	NC_022308.1:2468019-2468388	white	brown	87.6432	218.501	1.31792	0.0026
LOC102170332	NC_022305.1:9492763-9760504	black	white	1.53452	5.2915	1.78589	5e-05
LOC102170332	NC_022305.1:9492763-9760504	black	brown	1.53452	3.16163	1.04288	0.00405
LOC102170125	NC_022297.1:106034285-106067383	white	brown	1.48326	0.624924	-1.24702	0.0465
LOC102169507	NC_022310.1:49147140-49159115	black	brown	8.06882	3.24969	-1.31206	0.01275
LOC102169507	NC_022310.1:49147140-49159115	white	brown	9.19076	3.24969	-1.49988	0.00525
LOC102169355	NC_022318.1:16597881-16660001	black	white	1.28035	3.61761	1.4985	0.0001
LOC102169355	NC_022318.1:16597881-16660001	black	brown	1.28035	3.16418	1.3053	0.00055
LOC102169162	NC_022321.1:10177550-11403231	black	white	0.212304	1.11293	2.39016	0.002
LOC102168431	NC_022297.1:79593202-79593693	black	brown	1.16518	22.5195	4.27255	0.00095
LOC102168431	NC_022297.1:79593202-79593693	white	brown	1.29165	22.5195	4.12389	0.00075
LOC102168239	NC_022297.1:68644350-68772930	black	brown	1.82909	3.69918	1.01608	0.00755
LOC100860826	NW_005101390.1:2459-11309	black	white	106.564	239.633	1.1691	0.00095
LOC100860826	NW_005101390.1:2459-11309	white	brown	239.633	87.6678	-1.4507	5e-05
