# Supplementary material for: Comparative transcriptome analysis reveals the genetic basis of coat color variation in Pashmina goat
Source: Sci Rep. 2019 Apr 23;9:6361. doi: 10.1038/s41598-019-42676-y (PMC6478727; doi:10.1038/s41598-019-42676-y)
Supplement: Supplementary file 3 — Supplementary Table 5 [file 41598_2019_42676_MOESM3_ESM.xlsx]

## Sheet: GO
Term	Database	ID	Input number	Background number	P-Value	Corrected P-Value	Input
developmental process	Gene Ontology	GO:0032502	252	2503	3.97827e-24	7.71785e-21	541281|516952|281134|510668|511754|538697|521816|511913|613445|282305|407125|511422|523822|512009|784366|528877|527023|532090|511461|281607|407230|282865|535043|282091|282092|522707|281350|104968457|493729|506790|527631|282651|282261|618438|280686|512254|540230|504445|534637|282141|536771|404129|281833|537755|540239|768314|280846|531741|616818|508292|281733|280843|282023|100296489|528860|537455|5…
positive regulation of biological process	Gene Ontology	GO:0048518	229	2358	4.81e-20	3.5e-17	541281|510668|511754|280843|280677|511913|539527|534961|281053|784366|528877|614787|511461|506550|281607|532713|407230|282865|537391|282091|282092|407238|522707|617976|537016|281350|535578|515280|520771|282261|768073|508162|280686|512254|540230|504445|534637|536771|540239|540676|280846|534650|616818|508292|281972|538062|282023|528174|533896|526027|282305|534401|515367|280968|532663|509072|616996|…
single-organism cellular process	Gene Ontology	GO:0044763	449	5898	8.07e-20	5.22e-17	538697|541281|539504|282019|618599|532713|407230|407231|407238|508193|506790|768073|280761|280762|531178|281833|531741|100296489|528860|533916|537455|532663|617510|281848|100139484|515067|536443|507148|524942|531389|539207|614306|100848949|539140|538675|509167|326577|615205|540583|514616|407768|519929|514742|518436|535030|280904|541294|529235|618056|789485|404191|404192|505852|541275|338074|50930…
multicellular organismal process	Gene Ontology	GO:0032501	275	3067	1.1e-19	6.42e-17	541281|516952|281134|510668|511754|538697|511913|539527|282305|407125|511422|523822|512009|784366|528877|527023|532090|511461|281607|532713|407230|617287|537391|522103|282091|282092|522707|617976|281778|281350|104968457|613869|493729|506790|527631|282651|282261|618438|508162|515362|512254|540230|525276|504445|534637|282141|536771|404129|281833|512259|540239|768314|280846|534650|616818|508292|2817…
cell differentiation	Gene Ontology	GO:0030154	172	1616	1.65659e-18	8.03444e-16	516952|510668|511754|521816|508292|539527|282305|511422|512009|784366|528877|532090|511461|407230|282865|535043|282091|522707|281350|104968457|493729|506790|527631|282651|508482|618438|512254|540230|504445|282141|536771|281833|537755|540239|768314|280846|531741|616818|280675|281733|280843|282023|100296489|528860|537455|534401|515367|518563|613972|504512|540245|100139484|613877|777690|507148|10014…
biological regulation	Gene Ontology	GO:0065007	423	5627	1.56e-17	5.36e-15	538697|541281|539504|282019|618599|532713|407230|407231|517044|407238|508193|506790|282470|768073|531741|528860|537455|532663|281848|100139484|505584|515067|536443|507148|524942|531389|539207|614306|100848949|539140|538675|509167|540583|407125|613590|514616|519929|514742|518436|535030|338092|280904|541294|529235|618056|789485|404192|505852|541275|509304|317725|539159|506601|527819|522270|532407|5…
anatomical structure morphogenesis	Gene Ontology	GO:0009653	134	1151	2.47924e-17	7.59431e-15	538697|280675|784366|528877|532090|282865|535043|282091|522707|281350|104968457|527631|508482|618438|512254|540230|504445|282141|512259|280846|531741|528860|533916|280686|534401|537455|518563|509524|537690|532663|617510|540245|100139484|282707|529059|521962|617439|524942|281530|539207|280753|538624|282325|407128|616885|282886|531303|541281|523822|539140|507571|407231|505169|281386|514742|518436|6…
regulation of biological process	Gene Ontology	GO:0050789	400	5256	2.96e-17	8.6e-15	538697|541281|539504|282019|618599|532713|407230|407231|517044|407238|506790|768073|531741|528860|537455|532663|281848|100139484|505584|515067|536443|507148|524942|531389|539207|614306|100848949|539140|538675|509167|540583|407125|514742|518436|535030|338092|280904|541294|529235|618056|789485|404192|505852|541275|509304|317725|539159|506601|527819|522270|540819|535530|523846|789154|533815|525931|2…
cell surface receptor signaling pathway	Gene Ontology	GO:0007166	129	1113	1.40955e-16	3.56678e-14	510668|511754|541235|521816|280675|539527|539504|281053|528877|506550|282865|535043|282092|281350|780806|506790|282651|515700|786493|512254|540230|525276|504445|534637|282141|536771|512259|280846|508044|528860|526027|534650|515367|280686|531987|613972|281848|100139484|521962|521961|536443|616753|783765|100140488|524942|514616|538624|539284|100848949|282325|538675|509167|785924|616885|523822|28124…
cell proliferation	Gene Ontology	GO:0008283	106	830	2.68932e-16	6.26074e-14	541281|516952|511754|521816|511913|519222|539504|282019|528877|506550|282865|282091|282092|535578|784765|618438|512254|540230|536771|280846|280675|528860|280686|534401|613972|504512|100139484|513468|521961|317696|286849|538624|540904|407128|616885|282886|531303|504833|407125|523822|535416|281812|504417|505169|281386|785576|533834|530147|281358|280828|541294|508692|535399|789485|509304|317725|5155…
extracellular region	Gene Ontology	GO:0005576	201	2150	5.63e-16	1.26e-13	541281|280677|511913|538634|534961|534049|525941|506550|282865|537391|512082|282092|522707|281350|515235|514701|515017|541148|618438|520750|786493|537595|525276|504445|541235|282141|536771|281833|507058|513852|280846|527903|508292|280843|538547|538062|533896|537455|526027|282305|534650|515367|540432|280686|532663|516565|692183|613972|509971|615012|497016|521962|521961|777690|100140488|510953|5367…
regulation of cell proliferation	Gene Ontology	GO:0042127	89	651	2.11e-15	4.39e-13	511754|521816|508292|407125|539504|282019|528877|282865|282091|282092|535578|512254|540230|536771|280846|280675|528860|280686|534401|613972|100139484|513468|521961|317696|286849|538624|540904|407128|616885|504833|541281|523822|535416|281812|504417|505169|281386|785576|533834|530147|281358|280828|541294|508692|535399|789485|317725|515515|515280|281885|615037|527819|535530|525072|789154|533815|2812…
cell communication	Gene Ontology	GO:0007154	241	2885	6.46e-14	1.07e-11	525734|504833|510668|511754|280677|521816|511913|539527|282305|534963|507432|281053|528877|506550|281607|407230|282865|535043|509236|282091|282092|407238|522707|281350|514701|780806|104968450|506790|282651|515700|508162|786493|512254|540230|525276|504445|541235|282141|536771|537755|280846|531741|616818|280675|281733|504408|282020|508044|522103|513144|533896|537455|526027|538667|534650|515367|2806…
single organism signaling	Gene Ontology	GO:0044700	238	2847	8.97e-14	1.45e-11	525734|504833|510668|511754|280677|521816|511913|539527|282305|534963|281053|528877|506550|281607|407230|282865|535043|509236|282091|282092|407238|522707|281350|514701|780806|104968450|506790|282651|515700|508162|786493|512254|540230|525276|504445|541235|282141|536771|537755|280846|531741|616818|280675|281733|504408|282020|508044|522103|513144|533896|537455|526027|538667|534650|515367|280686|5204…
immune system process	Gene Ontology	GO:0002376	112	995	9.56e-14	1.5e-11	516952|510668|511754|280677|521816|511913|534961|510688|281053|528877|282865|535043|784765|512254|514076|768314|280846|616818|508292|281733|282305|534401|515367|532663|531987|613972|504512|497016|613877|513468|521961|777690|100140488|512009|514201|282139|282325|509167|616885|541281|523822|505169|528454|508386|617034|533289|281812|506758|510458|512682|533834|280821|280828|541294|529235|535399|5056…
signal transduction	Gene Ontology	GO:0007165	226	2682	2.07878e-13	2.88384e-11	525734|504833|510668|511754|280677|521816|511913|539527|282305|534963|281053|528877|506550|281607|407230|282865|535043|509236|282091|282092|407238|522707|281350|780806|104968450|506790|282651|515700|508162|786493|512254|540230|525276|504445|541235|282141|536771|537755|280846|531741|616818|280675|504408|282020|508044|522103|513144|533896|533598|526027|538667|534650|515367|280686|530001|531987|6139…
binding	Gene Ontology	GO:0005488	439	6265	2.28e-13	3.08e-11	100125914|538697|541281|539504|282019|532713|407230|407231|517044|407238|506790|768073|280761|280762|531178|281833|784893|533916|515362|537455|532663|617510|281848|615645|100139484|505584|507148|531389|539207|100848949|538675|509167|540583|407125|613590|508065|519929|514742|518436|281308|338092|280904|541294|529235|511703|618056|789485|510299|404191|404192|505852|541275|338074|338071|539159|50660…
enzyme linked receptor protein signaling pathway	Gene Ontology	GO:0007167	57	374	5.78357e-12	5.90533e-10	616753|509971|317696|407128|541235|521816|280675|514616|539504|613972|504445|618793|615037|282325|407216|282865|785924|280795|616885|522311|539527|281350|515515|506790|615436|282261|521378|281240|540230|505169|282141|536771|525931|537755|512259|281812|785576|282262|528860|515367|526027|525276|281342|281103|282081|445416|280686|538624|518795|530147|529235|281848|535399|504417|100139484|282857|2819…
MAPK cascade	Gene Ontology	GO:0000165	51	337	9.40971e-11	7.8235e-09	100140488|317696|541235|515621|286849|614306|282139|532952|281885|615037|511774|407230|282865|509167|785924|522707|539527|523822|508561|515515|540755|281972|533896|789154|281240|512254|539140|533815|407231|281249|281489|525931|613384|280675|785576|768037|282262|282261|286883|281342|407216|281103|280943|445416|530001|538624|281848|347700|100139484|507041|616996
transmembrane receptor protein tyrosine kinase signaling pathway	Gene Ontology	GO:0007169	40	225	1.60151e-10	1.25957e-08	616753|509971|317696|521816|280675|514616|281983|618793|615037|282325|282865|616885|522311|613972|281350|515515|506790|615436|281812|281240|505169|282141|536771|525931|785576|282262|282261|280686|525276|281342|281103|282081|445416|538624|518795|529235|281848|100139484|282857|785924
protein binding	Gene Ontology	GO:0005515	228	2939	2.82e-10	2.13e-08	507432|510668|511754|280843|280677|521816|511913|539527|539504|539524|281053|528877|532090|615761|281607|532713|282865|535043|512082|282092|540718|617976|281350|493729|506790|520771|282261|539159|768073|535306|786493|512254|540230|504445|531178|282141|536771|281833|280675|280846|616818|508292|281733|512302|508044|538062|533896|537455|526027|534403|534401|515367|540432|280968|280686|537690|530001|…
intrinsic component of membrane	Gene Ontology	GO:0031224	239	3125	3.29e-10	2.46e-08	539153|525734|281134|510668|512302|514673|511913|539504|534963|524417|282019|520207|281053|510275|506648|281607|532713|407230|617287|535043|512082|281358|616945|508193|613869|780806|784765|511869|282651|282470|515700|506932|535306|514609|537595|541235|513468|404129|537755|524484|527903|533992|281733|280843|282020|508044|615761|513144|528860|280686|534657|518563|520448|516565|516087|531987|510073|…
regulation of phosphorylation	Gene Ontology	GO:0042325	77	670	3.40133e-10	2.47447e-08	541281|521961|530001|616753|100140488|317696|280677|515621|785942|532952|514742|614306|281983|282139|100848949|513483|615037|785576|407230|282865|535043|522103|512082|618056|616885|522707|539527|523822|508561|509167|515515|286849|540755|504408|281885|535416|518795|789154|281240|768037|533815|539140|504445|281249|281489|525931|613384|280675|280846|508292|281972|511774|536654|282023|282262|615436|2…
receptor binding	Gene Ontology	GO:0005102	77	670	3.40133e-10	2.47447e-08	541281|521961|513468|100140488|516019|518852|540432|280677|521816|508292|514616|539504|514742|785942|280828|515515|513769|281885|280713|615037|785576|281607|407216|282865|535043|785924|616885|282092|539527|281350|509167|281249|512660|493729|508869|282325|518795|768073|508162|281240|281387|536654|281247|504445|505169|531178|282141|536771|525931|613384|280846|616818|616179|280843|538634|538062|2807…
membrane part	Gene Ontology	GO:0044425	271	3668	4.29e-10	3.05e-08	539153|525734|281134|510668|512302|514673|521816|511913|539504|534963|524417|282019|520207|281053|510275|506648|281607|532713|407230|617287|535043|522103|512082|281358|540853|616945|508193|536144|613869|780806|784765|511869|522866|282651|282470|515700|506932|535306|522265|514609|537595|541235|513468|404129|537755|524484|527903|533992|281733|280843|282020|508044|615761|282023|513144|528860|526027|…
cell migration	Gene Ontology	GO:0016477	64	521	1.02877e-09	6.80392e-08	541281|521961|510668|100140488|317696|538697|521816|785942|514742|281750|100848949|617439|281885|522767|615037|506550|281607|407216|282865|535043|785924|616885|282092|522707|281070|613972|508561|509167|516019|512660|509860|282651|505169|617510|516724|540230|507389|282141|525931|613384|616704|281778|616818|281733|520842|282261|525276|281342|281103|280943|530147|532663|280828|515515|529235|281872|5…
protein phosphorylation	Gene Ontology	GO:0006468	91	880	1.18344e-09	7.52472e-08	511754|280677|521816|280675|509437|618599|532713|407230|282865|282023|522707|512254|504445|541235|280846|508292|504408|522103|526027|530001|281848|100139484|532663|616753|100140488|317696|286849|614306|282139|100848949|282325|407128|509167|616885|614787|541281|523822|539140|507571|407231|768037|785576|282459|615447|529235|618056|541215|616996|515515|528655|532952|281885|615037|508561|540755|61543…
localization of cell	Gene Ontology	GO:0051674	67	561	1.18947e-09	7.52472e-08	541281|521961|510668|100140488|317696|538697|521816|785942|514742|281750|100848949|617439|281885|522767|615037|506550|281607|407216|282865|535043|785924|616885|282092|522707|281070|613972|508561|509167|516019|512660|509860|282651|505169|617510|516724|540230|507389|282141|525931|613384|616704|281778|509732|616818|281733|520842|282261|525276|281342|281103|280943|530147|509524|532663|280828|515515|5…
response to chemical	Gene Ontology	GO:0042221	149	1753	2.72938e-09	1.55735e-07	510668|511913|541281|539504|511422|282019|528877|506648|281607|407230|282865|282092|407238|522707|537016|104968457|515280|522866|511765|515700|508162|786493|512254|540230|504445|282141|536771|404129|281833|512259|280846|616818|280675|281733|280843|508044|282023|528860|280686|509437|515367|540432|532663|509072|613972|540245|100139484|521961|520448|616753|100140488|524942|510953|536741|286849|49372…
regulation of intracellular signal transduction	Gene Ontology	GO:1902531	79	733	2.88579e-09	1.63061e-07	521961|616753|509304|100140488|524942|515280|539159|512082|515621|785942|506601|614306|523822|282139|100848949|513483|615037|281885|505852|407230|282865|509167|512950|282325|407238|522707|504833|539527|532952|508561|281249|317696|281848|528555|286849|535509|540755|281972|533896|518795|789154|281240|768037|533815|539140|505169|281489|525931|613384|782347|280846|531741|616818|280675|616179|347700|5…
inflammatory response	Gene Ontology	GO:0006954	40	257	4.85789e-09	2.54711e-07	528076|510668|100140488|515515|281530|280677|508292|286849|282305|787326|523822|282467|532865|615037|407128|282865|509167|282023|534581|510688|281249|613869|615436|789154|281247|505169|512682|616818|522103|280686|525276|280943|282081|280828|531987|404154|613972|493710|404074|616996
positive regulation of phosphorylation	Gene Ontology	GO:0042327	55	433	5.42454e-09	2.81882e-07	541281|521961|530001|100140488|317696|280677|515621|785942|281983|282139|281885|615037|511774|407230|282865|535043|616885|522707|539527|523822|509167|515515|286849|504408|518795|789154|281240|768037|533815|280675|281249|281489|525931|613384|280846|508292|281972|785576|282023|282262|615436|282261|286883|407216|281103|280943|445416|532663|538624|614787|347700|100139484|507041|282857|616996
positive regulation of cell adhesion	Gene Ontology	GO:0045785	30	155	5.57554e-09	2.87165e-07	521961|510668|511754|515515|511913|282139|528877|281489|535043|515235|281249|540755|533896|281240|617034|505169|613384|523846|515621|538062|533834|281342|534401|515367|280943|404154|521378|535399|507041|513468
positive regulation of MAPK cascade	Gene Ontology	GO:0043410	35	206	6.17964e-09	3.10047e-07	100140488|317696|515621|286849|282139|281885|615037|511774|407230|509167|523822|515515|281972|789154|281240|533815|281489|525931|613384|280675|785576|768037|282262|282261|286883|407216|281103|280943|445416|530001|538624|347700|100139484|507041|616996
ion binding	Gene Ontology	GO:0043167	165	2028	6.27618e-09	3.122e-07	100125914|541281|281134|541235|280675|407125|282305|512313|528877|282865|537391|282092|407238|540718|535578|613869|522866|282651|280761|508160|280762|525276|616468|282141|281833|537755|534496|513852|280846|507041|616818|524132|512302|538062|282023|534403|534401|532663|281972|616180|100301430|522791|615645|540245|100139484|509083|521961|507148|281530|280753|533642|510512|282139|513483|523846|53570…
positive regulation of protein phosphorylation	Gene Ontology	GO:0001934	53	416	9.36618e-09	4.50506e-07	541281|530001|100140488|317696|280677|515621|785942|281983|282139|281885|615037|511774|407230|282865|509167|616885|522707|539527|523822|515515|286849|504408|518795|789154|281240|768037|533815|280675|281249|281489|525931|613384|280846|508292|281972|785576|282023|282262|615436|282261|286883|407216|281103|280943|445416|532663|538624|614787|347700|100139484|507041|282857|616996
cell part	Gene Ontology	GO:0044464	532	8516	1.6e-08	7.2e-07	541281|509437|282019|523822|532713|407230|407231|407238|616945|508193|767984|506790|280761|531178|281833|504763|784893|100296489|515362|515367|527211|281848|615645|100139484|512313|515067|536443|507148|531389|614306|522886|100848949|538675|509167|326577|615205|540583|407125|613590|514616|407768|508149|514742|518436|280904|507041|529235|618056|789485|510299|404191|505852|541275|338074|338071|50930…
movement of cell or subcellular component	Gene Ontology	GO:0006928	74	698	1.71461e-08	7.55985e-07	541281|521961|510668|537566|524942|282092|538697|521816|785942|617439|281750|100848949|528877|281885|522767|615037|506550|281607|407216|516019|535043|785924|616885|104968457|522707|281070|100140488|613972|508561|509167|317696|512660|509860|282651|505169|407128|617510|516724|540230|282865|507389|514742|282141|525931|613384|616704|281778|509732|616818|281733|535509|520842|282261|525276|281342|28110…
primary metabolic process	Gene Ontology	GO:0044238	352	5235	1.74255e-08	7.62528e-07	519222|509437|282019|618599|532713|407230|407231|407238|506790|280762|100296489|528860|515362|515367|532663|281848|615645|100139484|515067|507148|531389|539207|614306|100848949|538675|509167|615205|784893|407125|613590|281386|282201|518436|281308|541294|529235|618056|789485|404191|404192|338074|338071|317725|539159|540819|535530|523846|789154|533815|512508|525931|613384|282576|511010|533617|49372…
glycosaminoglycan binding	Gene Ontology	GO:0005539	21	82	1.80341e-08	7.8327e-07	407216|514927|534650|281103|280821|317696|535192|281530|280904|524484|282305|515235|280846|493710|280843|523846|541281|338092|505543|282000|533916
phosphorus metabolic process	Gene Ontology	GO:0006793	129	1500	1.86909e-08	8.05788e-07	100125914|511754|280677|521816|508292|509437|618599|614880|532713|407230|282865|535043|522103|282091|540718|522866|512254|504445|541235|280846|507041|280675|280843|282023|526027|692183|532663|518795|281848|100139484|513468|281972|515067|530001|616753|100140488|317696|514201|614306|615850|282139|100848949|513483|407128|509167|616885|614787|541281|523822|518699|535416|539140|507571|407231|533289|51…
positive regulation of molecular function	Gene Ontology	GO:0044093	74	702	2.12393e-08	9.08915e-07	541275|281972|521961|100140488|515515|515280|617437|539099|282035|515621|785942|281983|281885|615037|616045|281607|407230|282865|535043|522311|527428|282325|407238|504833|613624|538634|533815|509167|535578|613869|613590|540755|615436|539159|508162|407216|512254|493729|505169|525931|536654|782347|280846|531741|616818|511913|616179|504408|538547|512950|510498|528174|520842|282261|280686|286883|5377…
regulation of cell-cell adhesion	Gene Ontology	GO:0022407	29	157	2.45965e-08	1.0449e-06	510668|515515|511913|528877|511774|407216|282865|535043|534581|281249|281972|281240|516724|617034|505169|613384|515621|281489|280726|520842|533834|534401|515367|280943|541294|404154|521378|535399|513468
response to cytokine	Gene Ontology	GO:0034097	43	309	2.48638e-08	1.0486e-06	528076|616753|100140488|515515|286849|539504|282019|282139|100848949|510668|282865|509167|282092|536741|523822|281871|535530|504408|515700|518795|789154|786493|281422|281247|505169|613384|512682|508044|282023|520842|533834|280686|525276|280943|282081|280828|404154|281863|535399|347700|534581|282857|616996
positive regulation of biosynthetic process	Gene Ontology	GO:0009891	81	807	3.23702e-08	1.31744e-06	507897|789485|510668|282707|317696|100295193|538609|531389|539207|280675|540904|527023|535399|281053|784366|528877|281885|280713|511461|618793|100048947|507571|407230|407231|535043|785924|615499|280795|616885|617976|407238|615037|504833|508692|540819|515515|407216|535530|515280|540676|615436|514352|503577|508162|535702|512254|537712|407128|505169|537391|540239|512682|504408|280726|528174|520842|5…
neurogenesis	Gene Ontology	GO:0022008	63	568	4.56983e-08	1.84697e-06	522392|617439|507148|511754|524942|539207|785942|533829|281750|281705|504445|528877|522767|615037|407216|407231|522707|317725|538634|538609|104968457|512660|520771|493729|508869|540755|540674|533916|618438|281386|505169|407128|617510|512254|507389|516019|536771|613972|536654|540239|282651|616818|781119|281350|520842|508482|281342|540688|540997|537455|534321|518563|505991|538624|529235|281941|5353…
metal ion binding	Gene Ontology	GO:0046872	153	1919	7.84612e-08	3.04429e-06	100125914|541281|784893|541235|280675|407125|282305|512313|528877|537391|282092|407238|540718|535578|522866|282651|280761|508160|508161|616468|282141|281833|537755|534496|513852|280846|507041|616818|524132|512302|538062|282023|534403|534401|532663|281972|616180|100301430|522791|615645|540245|497016|509083|521961|507148|281530|280753|533642|510512|282139|513483|523846|535702|615499|282886|531303|1…
positive regulation of protein modification process	Gene Ontology	GO:0031401	57	500	8.68384e-08	3.30326e-06	541281|530001|100140488|317696|282139|280677|515621|785942|281983|535287|281885|615037|511774|515515|407230|282865|509167|282091|616885|522707|539527|523822|281249|286849|504408|533896|518795|789154|281240|768037|533815|280675|505169|281489|525931|613384|280846|508292|281972|785576|282023|282262|615436|282261|286883|407216|281103|280943|445416|532663|538624|614787|347700|100139484|507041|282857|6…
cation binding	Gene Ontology	GO:0043169	154	1944	1.02746e-07	3.80882e-06	100125914|541281|784893|541235|280675|407125|282305|512313|528877|537391|282092|407238|540718|535578|522866|282651|280761|508160|508161|616468|282141|281833|537755|534496|513852|280846|507041|616818|524132|512302|538062|282023|534403|534401|532663|281972|616180|100301430|522791|615645|540245|497016|509083|521961|507148|281530|280753|533642|510512|282139|513483|523846|535702|615499|282886|531303|1…
regulation of protein modification process	Gene Ontology	GO:0031399	77	776	1.08792e-07	4.00742e-06	541281|530001|616753|100140488|317696|282139|280677|515621|785942|532952|614306|281983|535287|100848949|281885|615037|785576|515515|407230|282865|509167|522103|282091|618056|616885|522707|539527|523822|508561|281249|281871|286849|540755|504408|533896|518795|789154|281240|768037|533815|539140|504445|505169|281489|525931|613384|280675|280846|508292|281972|511774|536654|282023|282262|615436|513678|2…
response to growth factor	Gene Ontology	GO:0070848	36	259	3.42192e-07	1.15788e-05	317696|533829|280828|282325|615037|407216|280795|616885|539527|528860|538609|504445|493729|521378|407128|512254|540230|505169|281812|536771|537755|512259|785576|520842|281103|525276|515367|534321|445416|538624|530147|529235|535399|504417|100139484|785924
positive regulation of nitrogen compound metabolic process	Gene Ontology	GO:0051173	77	808	4.71429e-07	1.49935e-05	507897|789485|282707|317696|100295193|538609|531389|539207|280675|540904|527023|535399|281053|784366|528877|281885|280713|511461|618793|100048947|507571|407230|407231|535043|615499|280795|616885|617976|407238|615037|504833|508692|537016|540819|407216|535530|515280|540676|615436|514352|503577|508162|535702|512254|537712|407128|505169|537391|540239|512682|504408|280726|528174|520842|513678|515367|5…
positive regulation of gene expression	Gene Ontology	GO:0010628	74	766	4.92919e-07	1.55912e-05	507897|789485|511754|317696|100295193|538609|531389|539207|280675|540904|527023|535399|281053|784366|528877|618793|281350|511461|511774|100048947|507571|535702|407231|535043|615499|280795|616885|617976|407238|615037|504833|508692|540819|281249|282707|535530|515280|540676|615436|514352|503577|508162|407216|512254|537712|407128|505169|540239|512682|504408|520842|513678|515367|521194|534401|531942|5…
calcium ion binding	Gene Ontology	GO:0005509	42	343	8.12194e-07	2.42933e-05	515280|281530|337925|615012|282467|616023|522073|505543|282344|530544|616468|282886|531303|614406|541281|281131|528735|786230|515741|509860|528555|282651|525072|508160|508161|524622|537755|523846|530027|616818|512302|538062|281308|338092|533203|532663|541294|528723|281484|789485|515222|282857
heparin binding	Gene Ontology	GO:0008201	16	63	9.67729e-07	2.82315e-05	407216|514927|534650|281103|317696|535192|281530|280904|524484|515235|280846|280843|541281|338092|282000|533916
negative regulation of signal transduction	Gene Ontology	GO:0009968	52	481	1.3507e-06	3.75229e-05	521962|282035|616753|524942|617437|504445|281170|614306|613972|100848949|513483|280713|615037|282325|407216|282865|535043|512082|407238|538634|528860|616704|528555|535530|540755|540509|533896|518795|505169|533815|539140|541161|613384|280846|281489|538609|525276|281342|515367|280943|282081|530147|505991|280828|529235|281848|535399|504417|540245|785924|282857|281983
protein metabolic process	Gene Ontology	GO:0019538	196	2763	2.48907e-06	6.72223e-05	100294795|511754|280677|521816|511913|541281|534961|523822|614880|281607|532713|407230|282865|537391|522103|282091|104968457|282092|522707|526736|537016|281350|535578|507058|618438|508162|280686|508160|508161|537595|525276|504445|541235|514076|513852|280846|616818|508292|507482|504408|282023|513144|526027|509437|692183|539931|532663|281848|615012|615645|100139484|509083|530001|616753|533922|10014…
phenol-containing compound biosynthetic process	Gene Ontology	GO:0046189	10	24	3.01489e-06	7.9154e-05	280761|282105|280762|280951|505169|281487|540245|404192|100139484|282857
growth	Gene Ontology	GO:0040007	44	402	6.47048e-06	0.000160248	616753|509304|533815|516019|281270|280675|785942|282305|281170|540904|617439|513483|280713|615037|407216|522767|538515|616885|539527|512660|535530|508482|768073|407128|512254|540230|505169|540332|518436|781119|282023|282262|528860|282261|534403|534657|281103|280943|282081|493729|613972|100125276|535399|540573
regulation of ERK1 and ERK2 cascade	Gene Ontology	GO:0070372	20	115	7.77331e-06	0.000187721	407230|508561|509167|407216|281103|100140488|317696|281489|525931|538624|613384|515515|282865|282139|540755|785576|100139484|615037|533896|616996
morphogenesis of an epithelium	Gene Ontology	GO:0002009	29	216	8.34676e-06	0.00019991	521962|538697|280675|281170|493729|522767|615037|407216|280713|616885|538634|512254|533815|516724|540230|505169|539430|520842|525276|540688|537455|280943|282081|538624|521378|535399|785924|533735|512660
mesenchymal cell differentiation	Gene Ontology	GO:0048762	18	96	8.88048e-06	0.000210957	407216|281750|512254|540230|530147|512660|493729|508561|516019|521378|281170|535399|504417|539430|281885|785942|615037|538609
cytokine-mediated signaling pathway	Gene Ontology	GO:0019221	28	213	1.6789e-05	0.000380944	528076|616753|100140488|515515|286849|539504|100848949|510668|282865|509167|534581|523822|535530|504408|515700|518795|789154|786493|281422|613384|508044|280686|280943|282081|280828|404154|281863|616996
regulation of epithelial cell proliferation	Gene Ontology	GO:0050678	21	133	1.72048e-05	0.000388861	407216|280686|527819|616885|511754|616704|539139|281386|504833|541281|538624|282091|505169|508692|618706|504417|493729|539430|528877|280675|615037
regulation of cellular biosynthetic process	Gene Ontology	GO:0031326	136	1855	2.42852e-05	0.000529363	516952|784893|510668|280677|280675|785942|281053|784366|528877|511461|407230|282865|535043|407238|537016|506790|539159|508162|512254|540230|504445|540332|537755|540239|280846|507482|525364|692183|534403|534401|515367|509072|504512|540245|100139484|282707|529059|513468|507897|521962|507148|317696|531389|539207|510512|540904|282325|538675|615499|616885|614787|504833|407125|541204|535416|507571|4071…
regulation of RNA biosynthetic process	Gene Ontology	GO:2001141	119	1577	2.54225e-05	0.000552086	516952|784893|280675|281053|784366|528877|511461|282865|535043|407238|537016|506790|539159|508162|512254|540230|504445|540332|537755|540239|280846|525364|692183|534403|534401|515367|509072|504512|540245|282707|529059|507897|521962|507148|531389|539207|510512|540904|282325|538675|615499|616885|504833|407125|541204|535416|507571|407128|407231|505169|515280|518436|512682|539099|517044|530147|508692|…
transcription, DNA-templated	Gene Ontology	GO:0006351	121	1620	3.30182e-05	0.000680233	516952|784893|280675|281053|784366|528877|511461|282865|535043|407238|537016|506790|539159|504950|508162|512254|540230|504445|540332|537755|540239|280846|525364|692183|534403|534401|515367|509072|504512|540245|282707|529059|507897|521962|507148|531389|539207|510512|540904|282325|538675|615499|616885|504833|407125|541204|535416|507571|407128|407231|505169|515280|518436|512682|282459|539099|517044|…
organic cyclic compound biosynthetic process	Gene Ontology	GO:1901362	141	1960	4.01305e-05	0.000813796	516952|784893|280675|281053|784366|528877|511461|282865|535043|407238|537016|506790|539159|504950|280761|280762|540230|504445|540332|537755|540239|280846|525364|515367|534403|534401|503684|509072|692183|504512|540245|614572|100139484|282707|529059|507897|521962|507148|317696|531389|539207|510512|540904|282325|538675|615499|616885|504833|407125|541204|514161|535416|507571|407128|407231|505169|5152…
small molecule biosynthetic process	Gene Ontology	GO:0044283	30	251	4.34338e-05	0.000851127	515067|317696|512771|539159|509326|787326|282019|282139|513483|615037|282865|280726|515515|613869|522866|525072|508160|508161|613384|282576|280843|613658|282023|503684|280943|618814|404074|514346|282857|513468
RNA biosynthetic process	Gene Ontology	GO:0032774	122	1648	4.39706e-05	0.000858755	516952|784893|280675|281053|784366|528877|511461|282865|535043|407238|537016|506790|539159|504950|508162|512254|540230|504445|540332|537755|540239|280846|525364|692183|534403|534401|515367|509072|504512|540245|614572|282707|529059|507897|521962|507148|531389|539207|510512|540904|282325|538675|615499|616885|504833|407125|541204|535416|507571|407128|407231|505169|515280|518436|512682|282459|539099|…
single-organism carbohydrate metabolic process	Gene Ontology	GO:0044723	35	316	4.41528e-05	0.000859429	508162|515067|505622|528655|615012|513483|511774|407230|282865|613972|104968457|614542|506932|535416|768038|281240|537595|407768|404129|526331|530027|504584|506544|616031|282262|528860|282261|517962|280943|529235|535030|513468|514346|282857|614824
neutrophil chemotaxis	Gene Ontology	GO:0030593	11	44	5.37681e-05	0.00103277	541281|509167|510668|100140488|515515|521961|280828|613384|616818|281733|616996
reactive oxygen species metabolic process	Gene Ontology	GO:0072593	16	91	5.46007e-05	0.00103368	104973000|537391|281345|280943|407238|531303|510953|281496|510688|515515|529235|535530|280726|520842|282857|281103
growth factor activity	Gene Ontology	GO:0008083	16	91	5.46007e-05	0.00103368	407216|281240|541281|540432|616885|282092|536771|539527|508292|525931|280904|785576|281350|615037|281885|768073
cell morphogenesis involved in differentiation	Gene Ontology	GO:0000904	34	308	5.98481e-05	0.00110929	617439|317725|516019|280675|785942|504445|528877|522767|615037|407216|407231|522707|508561|104968457|512660|524942|407128|512254|540230|505169|531741|781119|538609|533916|281342|445416|493729|530147|617510|535399|504417|540245|404153|100139484
melanin biosynthetic process	Gene Ontology	GO:0042438	6	10	6.60022e-05	0.00119456	280761|282105|280951|281487|404192|100139484
cellular biosynthetic process	Gene Ontology	GO:0044249	192	2857	6.60269e-05	0.00119456	516952|784893|510668|280677|280675|282019|281053|784366|528877|511461|407230|282865|535043|407238|537016|104968457|613869|506790|522866|539159|504950|280761|508160|280762|537595|540230|504445|404129|540332|537755|540239|280846|507482|280843|618814|282023|528860|692183|534403|534401|515367|518563|530001|509072|504512|540245|614572|100139484|282707|529059|513468|507897|521962|503577|507148|317696|5…
organic acid biosynthetic process	Gene Ontology	GO:0016053	22	159	6.60906e-05	0.00119456	317696|512771|539159|509326|787326|282019|282139|280726|515515|613869|522866|525072|508160|508161|613384|282576|280843|613658|282023|618814|404074|514346
biosynthetic process	Gene Ontology	GO:0009058	198	2975	8.38558e-05	0.00145467	516952|784893|510668|280677|280675|282019|281053|784366|528877|527023|511461|407230|617287|535043|407238|617976|537016|104968457|613869|506790|522866|539159|504950|280761|508160|280762|537595|540230|504445|404129|540332|537755|540239|280846|507482|280843|618814|282023|528860|692183|534403|534401|515367|518563|530001|509072|504512|540245|614572|100139484|282707|529059|513468|507897|521962|515067|5…
neutrophil migration	Gene Ontology	GO:1990266	11	47	8.96063e-05	0.0015498	541281|509167|510668|100140488|515515|521961|280828|613384|616818|281733|616996
canonical Wnt signaling pathway	Gene Ontology	GO:0060070	18	117	9.01756e-05	0.00155503	521962|616704|533815|445416|504445|538634|493729|541161|530147|281170|535399|535530|616179|535030|615037|520842|505169|785924
regulation of gene expression	Gene Ontology	GO:0010468	133	1865	9.62902e-05	0.00164343	516952|784893|511754|280675|281053|784366|528877|511461|282865|535043|407238|617976|537016|281350|506790|539159|508162|512254|540230|504445|536771|540332|537755|540239|280846|507482|525364|692183|534403|534401|515367|509072|504512|540245|539841|282707|529059|507897|521962|507148|317696|531389|539207|516087|510512|540904|282325|538675|615499|616885|614787|504833|407125|541204|535416|507571|407128|…
organic substance biosynthetic process	Gene Ontology	GO:1901576	194	2913	9.65789e-05	0.00164354	516952|784893|510668|280677|280675|282019|281053|784366|528877|527023|511461|407230|617287|535043|407238|617976|537016|104968457|613869|506790|522866|539159|504950|280761|508160|280762|537595|540230|504445|404129|540332|537755|540239|280846|507482|280843|618814|282023|528860|515367|534403|534401|503684|518563|530001|509072|692183|504512|540245|614572|100139484|282707|529059|513468|507897|521962|5…
cytokine production	Gene Ontology	GO:0001816	30	264	9.94658e-05	0.00167309	528076|510668|515515|511913|282305|528877|282865|522311|281070|534581|281249|281871|615436|518795|617034|505169|613384|280846|281489|520842|533834|526027|280943|531942|534346|404154|613972|535399|347700|513468
regulation of cellular component organization	Gene Ontology	GO:0051128	81	1016	0.000101409	0.00170087	617439|317696|512099|531389|504445|785942|540904|281170|535399|512450|282139|100848949|513483|522767|615037|506550|515515|407216|282865|514554|532090|282091|538515|537566|522707|507389|520207|540332|516019|512660|520771|518062|504408|540674|282261|618438|505169|768073|281240|540230|533289|280968|514742|280821|347700|538547|781119|528498|532085|281489|282262|520842|513678|508482|526027|281342|5390…
peptidyl-tyrosine phosphorylation	Gene Ontology	GO:0018108	20	142	0.000112161	0.00183881	407230|286883|785924|618056|616885|317696|532663|525931|541281|521816|281249|281848|785942|522311|615436|281885|613384|507041|515515|518795
response to oxygen-containing compound	Gene Ontology	GO:1901700	45	473	0.000114423	0.00186484	511422|616753|286849|281496|523822|100048947|528877|618793|539139|282325|281607|282865|509167|280795|407238|407125|537016|504445|104973000|518795|789154|281240|512254|540230|281249|404129|525931|536654|280846|282573|280843|513776|520842|510668|282261|280943|282081|530001|512682|280828|613972|540245|100139484|507041|282857
regulation of transport	Gene Ontology	GO:0051049	63	741	0.000118419	0.00191444	510668|515515|515280|280677|337925|512450|282139|504445|528877|282325|506550|100048947|532713|407230|522265|509167|522270|510809|281070|785576|511774|281249|528555|518062|535416|518795|526027|281247|282865|505169|281489|536654|613384|540755|616818|282573|616179|506544|522103|514554|533834|511010|407216|531942|280943|613362|530147|539931|530001|512099|541460|404154|613972|613794|504417|282707|5385…
single-organism transport	Gene Ontology	GO:0044765	93	1215	0.000124043	0.00199154	510668|280677|528877|506648|407230|617287|540853|514701|506790|522866|504445|616818|615761|522103|526027|537690|520448|613972|282709|513468|514201|282139|282325|524303|509167|326577|520243|531303|613445|535416|282865|505169|526134|407132|785576|533834|527476|530147|280828|510299|404192|515515|515280|539465|536818|281311|512450|282467|522270|532407|281952|540755|525072|281247|281249|613384|541460|…
Wnt signaling pathway	Gene Ontology	GO:0016055	23	179	0.000124899	0.00199154	521962|280753|281170|504445|615037|538675|519014|538634|541161|535530|505169|533815|616704|616179|520842|281342|534650|445416|493729|530147|535399|535030|785924
peptidyl-tyrosine modification	Gene Ontology	GO:0018212	20	144	0.000132908	0.00210769	407230|286883|785924|618056|616885|317696|532663|525931|541281|521816|281249|281848|785942|522311|615436|281885|613384|507041|515515|518795
cell-cell signaling by wnt	Gene Ontology	GO:0198738	23	180	0.000134544	0.00212785	521962|280753|281170|504445|615037|538675|519014|538634|541161|535530|505169|533815|616704|616179|520842|281342|534650|445416|493729|530147|535399|535030|785924
tube morphogenesis	Gene Ontology	GO:0035239	21	156	0.000135468	0.00213665	407216|533815|512254|280943|540230|525276|505169|522767|540688|538697|538634|493729|533735|521378|535399|280675|616179|539430|528877|280713|615037
melanin metabolic process	Gene Ontology	GO:0006582	6	12	0.000140768	0.00221425	280761|282105|280951|281487|404192|100139484
transport	Gene Ontology	GO:0006810	151	2189	0.000141576	0.00222095	539153|510668|280677|509437|524417|512313|528877|506648|532713|407230|617287|540853|526582|508193|536144|514701|506790|522866|535306|522265|520448|504445|524484|280846|616818|615761|522103|526027|513889|537690|527631|512099|516087|518795|613972|282707|282709|768062|539841|505584|521961|532663|514201|282139|282325|524303|509167|326577|616885|531303|100139246|613445|613446|506550|614701|535416|2828…
cellular component organization or biogenesis	Gene Ontology	GO:0071840	193	2921	0.000150827	0.00233461	516952|507432|281103|280675|523822|528877|532090|506550|532713|617287|535043|282091|538515|522707|617976|281350|104968457|527631|282651|508482|618438|768073|535306|515362|508161|540230|504445|507155|540332|512152|531741|281733|280843|538547|533916|526027|511294|534657|531942|280968|509524|532663|512099|516087|613972|281848|540245|614572|100139484|507897|509083|521961|617439|524942|617901|531389|2…
regulation of canonical Wnt signaling pathway	Gene Ontology	GO:0060828	15	91	0.000174081	0.00261122	521962|533815|530147|504445|538634|493729|616704|541161|281170|535399|535530|616179|535030|615037|785924
positive regulation of transferase activity	Gene Ontology	GO:0051347	25	210	0.000191977	0.00282862	521961|515515|515621|281885|615037|407230|282865|509167|615436|518795|407216|525931|280846|281972|520842|286883|539099|280943|445416|530001|538624|535030|347700|100139484|282857
cation homeostasis	Gene Ontology	GO:0055080	29	262	0.000193607	0.00284188	541275|282360|337925|281750|512313|504632|281665|511774|281607|407230|509167|282325|532407|407238|508193|528555|540755|527023|282100|526134|286817|280846|282573|282470|522265|516087|540573|507041|282857
granulocyte chemotaxis	Gene Ontology	GO:0071621	11	52	0.000194342	0.00284188	541281|509167|510668|100140488|515515|521961|280828|613384|616818|281733|616996
pyruvate metabolic process	Gene Ontology	GO:0006090	11	52	0.000194342	0.00284188	407230|515067|528655|529235|504584|514346|528877|513483|535416|506544|614824
cytokine receptor activity	Gene Ontology	GO:0004896	10	44	0.000228372	0.00321433	280686|539504|281422|510668|534581|613384|404154|281863|508044|515700
phenol-containing compound metabolic process	Gene Ontology	GO:0018958	10	44	0.000228372	0.00321433	280761|282105|280762|280951|505169|281487|540245|404192|100139484|282857
negative regulation of cytokine production	Gene Ontology	GO:0001818	13	73	0.000238314	0.00331023	282865|531942|280943|505169|280846|282305|613972|535399|281489|534581|520842|533834|617034
positive regulation of kinase activity	Gene Ontology	GO:0033674	22	178	0.000283885	0.00381573	521961|515515|515621|281885|615037|407230|282865|509167|615436|518795|407216|525931|280846|281972|286883|280943|445416|530001|538624|347700|100139484|282857
molecular function regulator	Gene Ontology	GO:0098772	52	599	0.000286547	0.00382501	521961|616753|617437|280677|282035|515621|506601|534787|100848949|616045|281350|615037|282325|532713|507058|527428|618056|282092|504833|613624|282091|613869|506790|615436|518795|508162|522265|504445|281386|536654|537718|782347|280846|531741|783871|540509|512950|510498|282459|282261|511010|505852|282081|533617|520448|512099|535399|509857|100139484|507041|282857|505584
negative regulation of metabolic process	Gene Ontology	GO:0009892	84	1101	0.000287276	0.00382597	507897|508162|516952|789485|616753|507482|512082|525770|510953|281270|504445|785942|540904|281750|510512|281983|534787|100848949|528877|513483|614787|615037|407216|282865|614306|282091|618056|507058|282092|540718|529235|537016|281350|692183|539099|281871|535530|506790|540755|504408|533896|535416|521378|535008|518795|512254|539140|540230|407231|505169|280677|281386|531942|518436|536654|512682|7838…
regulation of organ formation	Gene Ontology	GO:0003156	7	21	0.000291394	0.00384653	407216|538624|504445|280675|521378|493729|615037
extracellular matrix component	Gene Ontology	GO:0044420	9	37	0.000303276	0.00398886	535043|537455|282092|513804|317725|541281|515235|522767|282857
segmentation	Gene Ontology	GO:0035282	10	46	0.000311337	0.0040673	407216|521962|504445|538624|512660|535399|539430|533735|529059|785924
transcription factor activity, sequence-specific DNA binding	Gene Ontology	GO:0003700	47	528	0.00033141	0.00431018	516952|507148|538609|531389|280675|540309|512254|510512|784366|528877|618793|535702|407231|517044|280795|526771|407238|524691|508692|540819|541204|535008|540676|514352|535530|516724|537712|540230|505169|518436|516069|520842|534403|534401|531942|534321|534346|540688|509072|541154|521378|535399|504512|540245|503577|613877|529059
nucleic acid binding transcription factor activity	Gene Ontology	GO:0001071	47	528	0.00033141	0.00431018	516952|507148|538609|531389|280675|540309|512254|510512|784366|528877|618793|535702|407231|517044|280795|526771|407238|524691|508692|540819|541204|535008|540676|514352|535530|516724|537712|540230|505169|518436|516069|520842|534403|534401|531942|534321|534346|540688|509072|541154|521378|535399|504512|540245|503577|613877|529059
cell-substrate adhesion	Gene Ontology	GO:0031589	17	120	0.000334855	0.00433561	525276|535043|617439|281103|511754|445416|515235|282141|281342|281872|523846|613972|616179|282139|540755|538062|507041
granulocyte migration	Gene Ontology	GO:0097530	11	56	0.000340032	0.00436456	541281|509167|510668|100140488|515515|521961|280828|613384|616818|281733|616996
pigmentation	Gene Ontology	GO:0043473	10	47	0.000361431	0.00452671	512254|281072|613445|536654|281750|281487|616179|535399|404192|281885
response to inorganic substance	Gene Ontology	GO:0010035	18	133	0.000373477	0.00459543	522265|407231|509167|512254|280795|280943|515280|520448|509072|540819|281496|527023|104973000|282139|528877|513483|282857|282573
monocarboxylic acid biosynthetic process	Gene Ontology	GO:0072330	15	99	0.000390663	0.00471225	522866|317696|404074|509326|613384|282576|787326|618814|613869|282019|280843|613658|282023|514346|515515
neural crest cell differentiation	Gene Ontology	GO:0014033	9	39	0.000423354	0.00502328	512254|516019|512660|281750|785942|521378|281170|535399|281885
response to calcium ion	Gene Ontology	GO:0051592	9	39	0.000423354	0.00502328	407231|512254|280795|515280|520448|509072|540819|282573|282139
neural crest cell differentiation	Gene Ontology	GO:0014033	9	39	0.000423354	0.00502328	512254|516019|512660|281750|785942|521378|281170|535399|281885
glomerulus development	Gene Ontology	GO:0032835	7	23	0.000460401	0.00534304	407216|282865|512254|407125|789485|539430|538609
response to BMP	Gene Ontology	GO:0071772	13	79	0.000468048	0.00537817	407216|407128|515367|540230|525276|505169|539527|537755|504445|535399|615037|538609|785924
hair follicle development	Gene Ontology	GO:0001942	9	40	0.000496642	0.00555857	516724|540230|280943|504445|537755|768037|616179|617976|616885
hair cycle process	Gene Ontology	GO:0022405	9	40	0.000496642	0.00555857	516724|540230|280943|504445|537755|768037|616179|617976|616885
co-receptor binding	Gene Ontology	GO:0039706	4	5	0.000560543	0.00621402	541161|407216|615037|504445
positive regulation of binding	Gene Ontology	GO:0051099	11	60	0.00056823	0.00626037	407216|533815|512254|530147|539099|538634|505169|281983|100139484|615037|520842
positive regulation of MAP kinase activity	Gene Ontology	GO:0043406	11	61	0.00064187	0.00692434	286883|280943|445416|530001|525931|538624|515515|515621|281972|281885|615037
regulation of chemokine production	Gene Ontology	GO:0032642	8	33	0.000664723	0.00713122	528076|282865|280943|613384|404154|613972|347700|520842
transcription factor activity, RNA polymerase II core promoter proximal region sequence-specific binding	Gene Ontology	GO:0000982	20	166	0.000702061	0.00742234	535702|407231|540688|512254|280795|535399|529059|505169|538609|534346|540819|531389|535008|540245|784366|528877|503577|520842|613877|537712
JNK cascade	Gene Ontology	GO:0007254	12	73	0.0007699	0.00790965	533815|509167|281103|280943|445416|522707|768037|515515|281848|532952|281489|785924
regulation of peptidyl-tyrosine phosphorylation	Gene Ontology	GO:0050730	14	96	0.000843543	0.00853224	407230|541281|616885|281249|532663|525931|613384|515515|618056|615436|281885|785942|507041|518795
receptor activity	Gene Ontology	GO:0004872	67	867	0.000843558	0.00853224	528076|525734|281848|510668|784535|317696|281904|281053|280675|785942|282305|534963|527023|281983|504741|528877|513769|281665|505543|281607|407230|785924|281358|407238|534581|523822|281872|516019|527140|780806|514036|281878|515700|789154|407128|768037|281422|531178|512259|613384|510080|535509|282020|508044|281489|510458|528174|281750|286849|280686|539504|516422|282651|445416|532663|281311|404154|…
metal ion homeostasis	Gene Ontology	GO:0055065	24	221	0.000843695	0.00853224	541275|337925|512313|504632|281665|511774|281607|407230|509167|282325|407238|508193|528555|540755|527023|282100|280846|282573|282470|522265|516087|540573|507041|282857
molecular transducer activity	Gene Ontology	GO:0060089	67	867	0.000843558	0.00853224	528076|525734|281848|510668|784535|317696|281904|281053|280675|785942|282305|534963|527023|281983|504741|528877|513769|281665|505543|281607|407230|785924|281358|407238|534581|523822|281872|516019|527140|780806|514036|281878|515700|789154|407128|768037|281422|531178|512259|613384|510080|535509|282020|508044|281489|510458|528174|281750|286849|280686|539504|516422|282651|445416|532663|281311|404154|…
developmental pigmentation	Gene Ontology	GO:0048066	7	26	0.000851298	0.0085942	512254|613445|536654|281750|281487|535399|281885
carboxylic acid biosynthetic process	Gene Ontology	GO:0046394	18	145	0.00093191	0.0093111	613658|282023|317696|512771|280726|404074|509326|613384|282576|787326|618814|613869|282019|280843|522866|525072|514346|515515
scavenger receptor activity	Gene Ontology	GO:0005044	7	27	0.0010278	0.0100131	281904|532663|516087|510458|281311|505543|529405
regulation of Wnt signaling pathway	Gene Ontology	GO:0030111	16	122	0.00104278	0.010073	521962|534650|533815|530147|504445|538634|493729|616704|541161|281170|535399|535530|616179|535030|615037|785924
regulation of reactive oxygen species metabolic process	Gene Ontology	GO:2000377	10	55	0.00105704	0.0101518	537391|510953|280943|407238|531303|515515|535530|280726|520842|282857
catalytic activity	Gene Ontology	GO:0003824	208	3313	0.0010621	0.0101836	100125914|511754|536852|538691|539099|514673|521816|282305|404074|282019|512313|614880|532713|535287|537391|522103|508162|522707|526736|535578|522866|618438|768073|540139|508160|280762|537595|514161|541235|514076|404129|512259|513852|280846|507041|511723|280843|511197|282023|513144|528860|525276|515362|536784|692183|518563|539931|532663|506043|527211|281848|615012|615645|614572|768062|618814|5090…
ATP generation from ADP	Gene Ontology	GO:0006757	8	36	0.00108472	0.0103663	407230|515067|529235|504584|506544|535416|513483|614824
cellular cation homeostasis	Gene Ontology	GO:0030003	24	226	0.00111674	0.0106548	541275|282360|337925|512313|281665|511774|281607|407230|509167|282325|532407|407238|508193|528555|540755|527023|282100|286817|282573|522265|516087|540573|507041|282857
response to metal ion	Gene Ontology	GO:0010038	13	88	0.00114723	0.0108744	522265|407231|512254|280795|515280|520448|509072|540819|527023|282573|282139|513483|282857
basolateral plasma membrane	Gene Ontology	GO:0016323	12	77	0.00116433	0.0110185	541275|535043|282360|528379|538761|286817|282709|527023|281733|504632|522103|522967
regulation of intracellular transport	Gene Ontology	GO:0032386	22	200	0.0011688	0.0110429	515515|515280|407216|282865|509167|510809|518062|539931|281247|281249|536654|538547|616179|531942|280943|613362|530147|404154|613972|613794|504417|282707
nucleoside diphosphate phosphorylation	Gene Ontology	GO:0006165	9	46	0.00118618	0.0111889	407230|515067|506544|529235|504584|513483|535416|615447|614824
positive regulation of stress-activated protein kinase signaling cascade	Gene Ontology	GO:0070304	10	56	0.00119277	0.0112147	533815|509167|281103|280943|445416|768037|515515|347700|281489|615037
positive regulation of stress-activated MAPK cascade	Gene Ontology	GO:0032874	10	56	0.00119277	0.0112147	533815|509167|281103|280943|445416|768037|515515|347700|281489|615037
positive regulation of reactive oxygen species metabolic process	Gene Ontology	GO:2000379	7	28	0.00123182	0.0114731	537391|280943|407238|531303|280726|520842|282857
regulation of cell growth	Gene Ontology	GO:0001558	18	149	0.00123307	0.0114731	522767|617439|281103|516019|100125276|512660|540332|785942|508482|281170|535399|540904|534657|513483|768073|282262|538515|282261
developmental induction	Gene Ontology	GO:0031128	6	20	0.00125288	0.0116204	407216|538624|504445|280675|493729|615037
proteoglycan metabolic process	Gene Ontology	GO:0006029	8	37	0.00126417	0.0116416	407128|525276|518563|506758|783970|523846|615037|528860
fibroblast growth factor receptor signaling pathway	Gene Ontology	GO:0008543	8	37	0.00126417	0.0116416	281103|616885|317696|281812|536771|538624|505169|785576
chemokine production	Gene Ontology	GO:0032602	8	37	0.00126417	0.0116416	528076|282865|280943|613384|404154|613972|347700|520842
developmental growth	Gene Ontology	GO:0048589	25	242	0.00126838	0.0116562	617439|509304|533815|516019|281270|280675|785942|280713|407216|522767|616885|512660|535530|407128|512254|540230|505169|781119|282023|528860|508482|534403|493729|613972|540573
cell-cell adhesion via plasma-membrane adhesion molecules	Gene Ontology	GO:0098742	11	67	0.00126977	0.0116562	282865|531178|404153|281131|537755|281733|512302|513769|616023|615037|520842
positive regulation of establishment of protein localization	Gene Ontology	GO:1904951	22	202	0.00131282	0.0119794	515515|515280|506544|407216|509167|510809|281249|518062|505169|538547|616179|281489|533834|526027|280943|613362|530147|404154|613794|282707|507041|513468
positive regulation of interleukin-10 production	Gene Ontology	GO:0032733	5	13	0.0013163	0.0119794	533834|534581|531942|511913|617034
positive regulation of reactive oxygen species biosynthetic process	Gene Ontology	GO:1903428	5	13	0.0013163	0.0119794	407238|537391|280726|520842|280943
positive regulation of granulocyte chemotaxis	Gene Ontology	GO:0071624	5	13	0.0013163	0.0119794	509167|510668|541281|280828|613384
glycoprotein biosynthetic process	Gene Ontology	GO:0009101	18	150	0.00132011	0.0119954	768038|407128|537595|517962|281778|518563|407768|506758|505622|526331|104968457|530027|615012|783970|535030|510668|535416|528860
regulation of intracellular protein transport	Gene Ontology	GO:0033157	19	163	0.00134056	0.0121597	407216|282865|509167|280943|531942|613362|530147|510809|536654|616179|281249|613972|613794|504417|282707|515280|518062|538547|539931
positive regulation of cytokine production	Gene Ontology	GO:0001819	19	164	0.00142974	0.0127722	526027|280943|510668|617034|531942|282865|505169|511913|613384|404154|281249|534581|347700|533834|528877|615436|281489|515515|513468
transmembrane receptor protein serine/threonine kinase signaling pathway	Gene Ontology	GO:0007178	18	152	0.00150992	0.0133858	526027|407216|515367|540230|530147|541235|407128|537755|539527|512259|504445|521378|535399|504417|785924|615037|528860|280795
response to organonitrogen compound	Gene Ontology	GO:0010243	23	218	0.00151346	0.0133967	511422|616753|528877|618793|282325|100048947|282865|407125|537016|528555|281607|518795|281240|512254|525931|282459|282261|280943|282081|530001|540245|100139484|507041
single-organism biosynthetic process	Gene Ontology	GO:0044711	52	650	0.00156602	0.013799	515067|317696|512771|539159|528174|280677|509326|528655|787326|282019|282139|513483|280713|615037|515515|407230|617287|280726|280951|519017|104968457|613869|522866|525072|282105|280761|407216|508160|508161|281507|282865|338053|404129|613384|282576|281487|280843|613658|282023|528860|280943|503684|614354|530001|514346|618814|404074|404192|100139484|615447|282857|513468
cellular metal ion homeostasis	Gene Ontology	GO:0006875	21	193	0.00168689	0.0148235	407230|541275|509167|527023|282325|282100|407238|511774|508193|516087|522265|507041|528555|282857|540755|281665|337925|512313|540573|281607|282573
regulation of GTPase activity	Gene Ontology	GO:0043087	24	234	0.00171189	0.014971	282035|100140488|617437|521961|785942|616045|535043|527428|504833|613624|104968450|540509|509167|536654|782347|531741|512950|510498|537718|505852|512099|535509|100139484|616996
melanocyte differentiation	Gene Ontology	GO:0030318	5	14	0.00171592	0.0149837	281885|512254|613445|281750|536654
response to interleukin-1	Gene Ontology	GO:0070555	9	49	0.00174578	0.0151989	525276|509167|100140488|280828|282019|504408|282023|282857|616996
phosphatidylinositol-mediated signaling	Gene Ontology	GO:0048015	10	60	0.00188499	0.0161928	407230|281342|282091|509304|524942|530001|525931|785942|505169|512082
negative regulation of Wnt signaling pathway	Gene Ontology	GO:0030178	11	71	0.00191872	0.0164583	521962|533815|541161|538634|616704|281170|535399|535530|504445|615037|785924
chondrocyte proliferation	Gene Ontology	GO:0035988	4	8	0.00195972	0.016687	407128|282886|280846|281103
leukotriene biosynthetic process	Gene Ontology	GO:0019370	4	8	0.00195972	0.016687	515515|787326|613869|404074
citrulline metabolic process	Gene Ontology	GO:0000052	4	8	0.00195972	0.016687	537391|508161|508160|280726
leukotriene metabolic process	Gene Ontology	GO:0006691	4	8	0.00195972	0.016687	515515|787326|613869|404074
monosaccharide metabolic process	Gene Ontology	GO:0005996	14	106	0.00196965	0.0167227	508162|281240|515067|280943|282865|528655|613972|506932|514346|511774|513483|282262|506544|282261
negative regulation of cell development	Gene Ontology	GO:0010721	16	131	0.00202753	0.0171889	522767|507148|516019|533735|540688|539207|280846|281750|785942|512660|281170|504417|100139484|618438|613877|789485
positive regulation of protein binding	Gene Ontology	GO:0032092	7	31	0.00203813	0.0172036	407216|533815|512254|530147|538634|100139484|615037
regulation of cytokine secretion	Gene Ontology	GO:0050707	10	61	0.00210085	0.0177074	526027|510668|280943|505169|404154|515515|281489|518795|533834|513468
regulation of neutrophil chemotaxis	Gene Ontology	GO:0090022	5	15	0.00219774	0.0183645	509167|510668|541281|280828|613384
nucleotide phosphorylation	Gene Ontology	GO:0046939	9	51	0.00222382	0.0185558	407230|515067|506544|529235|504584|513483|535416|615447|614824
ADP metabolic process	Gene Ontology	GO:0046031	8	41	0.00223077	0.0185702	407230|515067|529235|504584|506544|535416|513483|614824
nucleobase-containing compound metabolic process	Gene Ontology	GO:0006139	170	2684	0.00223193	0.0185702	516952|784893|511913|407125|509437|281053|784366|528877|511461|613590|407230|282865|535043|407238|617976|537016|506790|539159|505618|540139|512254|540230|504445|507155|540332|537755|540239|280846|280675|525364|511197|692183|515362|534403|511294|534401|515367|532663|509072|504512|540245|614572|539841|282707|529059|507897|281972|515067|507148|317696|531389|539207|513523|510512|540904|513483|513486|…
sprouting angiogenesis	Gene Ontology	GO:0002040	7	32	0.00238197	0.0195806	407216|534650|282091|538697|514742|535399|520842
cargo receptor activity	Gene Ontology	GO:0038024	7	32	0.00238197	0.0195806	281904|532663|516087|510458|281311|505543|529405
transition metal ion binding	Gene Ontology	GO:0046914	58	763	0.00255442	0.0208071	533803|509083|519580|338074|281904|286806|509326|280675|280753|282305|281496|533642|282139|528877|282325|537391|615499|407238|540718|515628|540694|535578|100301430|104973000|528454|616468|540755|522791|514927|535030|282105|517451|786230|505169|280742|541275|534496|510299|280846|616818|524132|613658|281308|525276|533203|532663|532641|282886|536741|541070|613794|615645|540245|404074|525695|404191|5…
regulation of fat cell differentiation	Gene Ontology	GO:0045598	10	63	0.00259218	0.0210265	407230|282865|534401|540230|533815|505169|540332|281170|615037|510187
carbohydrate catabolic process	Gene Ontology	GO:0016052	10	63	0.00259218	0.0210265	407230|515067|614542|529235|504584|513483|616031|535416|506544|614824
organelle localization	Gene Ontology	GO:0051640	21	201	0.00263418	0.0213374	407231|515515|281247|537566|528379|540853|281070|282467|613445|508561|404154|516019|538437|527631|512450|777770|540755|528877|404192|522767|282857
regulation of defense response	Gene Ontology	GO:0031347	25	257	0.00267106	0.0216061	510668|511913|282305|513769|282865|616885|534581|528454|518795|493710|512254|505169|281812|506758|280846|616818|515621|504741|522103|525276|280943|282081|512682|613972|507041
nitrogen compound metabolic process	Gene Ontology	GO:0006807	206	3346	0.00268744	0.0217084	516952|504833|536852|511913|407125|282305|785942|281053|784366|528877|527023|511461|613590|407230|282865|535043|617976|407238|514161|537016|508161|535578|506790|539159|505618|540139|508160|512254|540230|504445|507155|540332|537755|540239|280846|784893|507482|525364|511197|528860|692183|515362|534403|511294|534401|515367|532663|509072|508162|527211|504512|540245|614572|539841|282707|529059|507897|…
pigment biosynthetic process	Gene Ontology	GO:0046148	7	33	0.00276879	0.0219869	280761|282105|280951|519017|281487|404192|100139484
prostanoid biosynthetic process	Gene Ontology	GO:0046457	5	16	0.00277103	0.0219869	522866|282023|282019|509326|613384
prostaglandin biosynthetic process	Gene Ontology	GO:0001516	5	16	0.00277103	0.0219869	522866|282023|282019|509326|613384
peptidyl-amino acid modification	Gene Ontology	GO:0018193	45	560	0.00288589	0.0227241	533922|317696|539159|521816|785942|504445|281885|282325|515515|532713|407230|618056|616885|522311|541281|618599|281249|535578|540755|615436|518795|508162|508160|508161|505169|525931|613384|506043|523846|616818|504408|522103|513678|286883|280943|532663|507041|529235|281848|535399|541215|535030|615447|282857|785924
cellular calcium ion homeostasis	Gene Ontology	GO:0006874	16	138	0.00324792	0.0250702	407230|522265|509167|282325|282100|407238|511774|507041|528555|282857|540755|281665|337925|540573|281607|512313
regulation of protein targeting	Gene Ontology	GO:1903533	16	138	0.00324792	0.0250702	407216|509167|280943|531942|613362|530147|510809|536654|281249|613972|613794|504417|616179|515280|518062|538547
regulation of osteoclast differentiation	Gene Ontology	GO:0045670	6	25	0.00326097	0.0251043	534049|777690|515367|280943|280846|280795
production of molecular mediator involved in inflammatory response	Gene Ontology	GO:0002532	6	25	0.00326097	0.0251043	280943|515515|404154|613972|613869|404074
positive regulation of cytokine secretion	Gene Ontology	GO:0050715	8	44	0.00327723	0.0251629	526027|280943|505169|404154|515515|281489|533834|513468
regulation of carbohydrate catabolic process	Gene Ontology	GO:0043470	5	17	0.00344512	0.0262438	407230|529235|535416|515067|513483
cell differentiation involved in kidney development	Gene Ontology	GO:0061005	5	17	0.00344512	0.0262438	539430|407216|512254|505169|282865
regulation of cytosolic calcium ion concentration	Gene Ontology	GO:0051480	12	89	0.00344957	0.0262438	407230|509167|282100|407238|511774|528555|282857|540755|281665|337925|507041|281607
striated muscle cell development	Gene Ontology	GO:0055002	10	66	0.00349733	0.0264687	407216|407231|539635|528555|535399|281733|540755|532085|785433|532090
positive regulation of NF-kappaB import into nucleus	Gene Ontology	GO:0042346	4	10	0.00366781	0.0274466	281249|509167|616179|280943
response to hypoxia	Gene Ontology	GO:0001666	11	78	0.00368695	0.0274466	521378|528655|535578|529235|533642|282573|540245|404153|282325|615037|507041
endocytosis	Gene Ontology	GO:0006897	23	236	0.00378041	0.0280101	515515|525908|281904|281311|512450|282139|280713|505543|506550|282865|527140|504445|510458|504741|280943|534346|532663|516087|280828|514554|533735|529405|282857
developmental maturation	Gene Ontology	GO:0021700	14	115	0.00385073	0.0284325	281342|281750|537455|540230|505169|536654|518436|785942|280846|535530|508869|282023|615037|540245
exocrine system development	Gene Ontology	GO:0035272	6	26	0.00385206	0.0284325	537455|280943|518436|512660|616179|616885
Rho guanyl-nucleotide exchange factor activity	Gene Ontology	GO:0005089	6	26	0.00385206	0.0284325	521961|512950|537718|782347|531741|505852
response to unfolded protein	Gene Ontology	GO:0006986	9	56	0.00388027	0.0285682	517962|540432|281530|281833|511913|541281|347700|540573|539931
regulation of protein kinase B signaling	Gene Ontology	GO:0051896	9	56	0.00388027	0.0285682	280686|281240|509167|280943|533815|505169|530001|281342|511774
cellular response to peptide hormone stimulus	Gene Ontology	GO:0071375	11	79	0.00402133	0.0294948	281240|616753|282325|282081|282865|540245|100048947|528877|618793|518795|281607
regulation of protein import into nucleus	Gene Ontology	GO:0042306	11	79	0.00402133	0.0294948	407216|509167|531942|280943|530147|515280|536654|281249|613972|504417|616179
purine ribonucleoside diphosphate metabolic process	Gene Ontology	GO:0009179	8	46	0.00416291	0.030342	407230|515067|529235|504584|506544|535416|513483|614824
ribonucleoside diphosphate metabolic process	Gene Ontology	GO:0009185	8	46	0.00416291	0.030342	407230|515067|529235|504584|506544|535416|513483|614824
purine nucleoside diphosphate metabolic process	Gene Ontology	GO:0009135	8	46	0.00416291	0.030342	407230|515067|529235|504584|506544|535416|513483|614824
calcium ion homeostasis	Gene Ontology	GO:0055074	16	142	0.00418243	0.0304074	407230|522265|509167|282325|282100|407238|511774|507041|528555|282857|540755|281665|337925|540573|281607|512313
response to bacterium	Gene Ontology	GO:0009617	22	224	0.00418876	0.0304074	510668|515515|286849|282305|280713|505543|281070|523822|281871|789154|512254|281249|281387|512682|280943|531942|280821|534346|280846|280828|507041|282857
regulation of phosphatidylinositol 3-kinase signaling	Gene Ontology	GO:0014066	7	36	0.00422146	0.0304074	281342|282091|509304|524942|525931|785942|512082
neural crest cell development	Gene Ontology	GO:0014032	7	36	0.00422146	0.0304074	281750|516019|512660|785942|521378|535399|281885
thymocyte aggregation	Gene Ontology	GO:0071594	7	36	0.00422146	0.0304074	407216|516724|510668|511754|505169|613384|281053
T cell differentiation in thymus	Gene Ontology	GO:0033077	7	36	0.00422146	0.0304074	407216|516724|510668|511754|505169|613384|281053
cell adhesion molecule binding	Gene Ontology	GO:0050839	10	68	0.00422857	0.0304074	535043|281103|515515|531178|541281|280753|281733|513769|538062|505584
morphogenesis of embryonic epithelium	Gene Ontology	GO:0016331	10	68	0.00422857	0.0304074	407216|533815|505169|538634|493729|521378|280675|539430|280713|533735
interleukin-4 production	Gene Ontology	GO:0032633	5	18	0.00422934	0.0304074	505169|522311|534581|535399|617034
frizzled binding	Gene Ontology	GO:0005109	5	18	0.00422934	0.0304074	530147|281342|538634|493729|785924
negative regulation of apoptotic process	Gene Ontology	GO:0043066	31	356	0.00426454	0.0306226	524942|539159|511913|527023|281983|528877|281885|407216|535043|281247|504833|528860|281350|512254|540230|505169|509167|613384|280846|527903|520842|531942|280943|282081|530001|521378|281848|535399|540245|347700|282857
epithelium migration	Gene Ontology	GO:0090132	13	104	0.00429133	0.030777	407216|616885|616704|282141|532663|538697|514742|507041|505169|504417|509860|535509|520842
growth factor binding	Gene Ontology	GO:0019838	9	57	0.00430461	0.0307775	511422|281103|317696|281812|514742|539504|281848|282262|282261
metal ion transport	Gene Ontology	GO:0030001	32	372	0.00441012	0.0314932	541275|282360|337925|512313|504632|282325|532713|407230|509167|532407|508193|281952|528555|534591|540755|281878|522265|527023|282100|526134|541460|282573|615761|522103|511010|530001|520448|516087|540573|507041|282857|505584
anion binding	Gene Ontology	GO:0043168	15	130	0.00446842	0.0318313	282865|280762|515186|281345|280726|281758|282201|535578|613869|616818|533642|539159|100139484|514346|282857
G-protein coupled receptor binding	Gene Ontology	GO:0001664	15	130	0.00446842	0.0318313	281342|509167|785924|100140488|530147|281387|280677|538634|280828|536654|493729|404192|100139484|281607|616996
axon development	Gene Ontology	GO:0061564	18	170	0.00450972	0.0319757	407128|617439|617510|317725|524942|516019|512660|785942|104968457|613972|540245|781119|528877|522767|618438|520842|505169|533916
macromolecule biosynthetic process	Gene Ontology	GO:0009059	150	2376	0.00451747	0.0319757	516952|784893|510668|280675|281053|784366|528877|511461|617287|535043|407238|537016|104968457|506790|539159|504950|508162|512254|537595|540230|504445|540332|537755|540239|280846|507482|525364|528860|692183|534403|534401|515367|518563|509072|504512|540245|614572|282707|529059|507897|521962|507148|317696|531389|539207|513523|281750|510512|783970|540904|282325|538675|615499|616885|614787|504833|4071…
regulation of myoblast differentiation	Gene Ontology	GO:0045661	6	27	0.0045189	0.0319757	407216|512254|280943|100140488|281249|282261
regulation of morphogenesis of a branching structure	Gene Ontology	GO:0060688	6	27	0.0045189	0.0319757	407216|537455|280943|280675|493729|616885
negative regulation of catalytic activity	Gene Ontology	GO:0043086	32	373	0.00457349	0.0323227	616753|280677|785942|614306|281983|534787|100848949|407216|282865|512082|282092|540718|281350|507058|506790|618056|533896|522967|539140|281386|536654|280846|783871|282459|520842|280943|282081|518795|281848|535399|535509|282857
regulation of cellular response to growth factor stimulus	Gene Ontology	GO:0090287	13	105	0.00461491	0.0325561	407216|525276|515367|540230|445416|281812|530147|521378|504417|504445|282325|505169|528860
regulation of protein binding	Gene Ontology	GO:0043393	10	69	0.00463677	0.0326337	407216|282865|512254|533815|530147|281270|538634|535399|100139484|615037
cellular divalent inorganic cation homeostasis	Gene Ontology	GO:0072503	17	157	0.00463712	0.0326337	407230|522265|509167|282325|282100|407238|508193|511774|507041|528555|282857|540755|281665|337925|540573|281607|512313
cellular chemical homeostasis	Gene Ontology	GO:0055082	26	284	0.00466717	0.0327631	541275|282360|337925|512313|281665|511774|281607|407230|509167|282325|532407|407238|508193|528555|540755|527023|282100|404129|286817|282573|522265|516087|540573|507041|282857|614824
response to nitrogen compound	Gene Ontology	GO:1901698	26	284	0.00466717	0.0327631	511422|616753|528877|618793|282325|281607|282865|509167|407125|537016|528555|100048947|518795|281240|512254|525931|536654|504741|282459|282261|280943|282081|530001|540245|100139484|507041
production of molecular mediator of immune response	Gene Ontology	GO:0002440	11	81	0.0047624	0.033158	281247|280943|505169|281070|511913|613384|404154|784765|528877|281489|513468
positive regulation of cytosolic calcium ion concentration	Gene Ontology	GO:0007204	11	81	0.0047624	0.033158	407230|509167|407238|511774|528555|282857|540755|281665|337925|507041|281607
response to oxygen levels	Gene Ontology	GO:0070482	11	81	0.0047624	0.033158	521378|528655|535578|529235|533642|282573|540245|404153|282325|615037|507041
regulation of protein import	Gene Ontology	GO:1904589	11	81	0.0047624	0.033158	407216|509167|531942|280943|530147|515280|536654|281249|613972|504417|616179
immune response-regulating cell surface receptor signaling pathway	Gene Ontology	GO:0002768	9	58	0.00476427	0.033158	521961|512254|510668|505169|531987|515515|528877|282325|522311
regulation of system process	Gene Ontology	GO:0044057	18	171	0.00476575	0.033158	282865|516422|522103|407231|528555|281270|337925|528735|281733|513776|540755|281972|540674|280713|618438|511774|281607|532713
lipid biosynthetic process	Gene Ontology	GO:0008610	25	270	0.00478932	0.0331826	317696|280677|509326|787326|282019|282139|615037|515515|407230|104968457|613869|522866|281507|404129|613384|282576|280843|613658|282023|503684|280943|614354|530001|618814|404074
superoxide anion generation	Gene Ontology	GO:0042554	4	11	0.00481221	0.0331826	515515|531303|281345|510953
cell aggregation	Gene Ontology	GO:0098743	4	11	0.00481221	0.0331826	407128|613456|281103|785924
cartilage condensation	Gene Ontology	GO:0001502	4	11	0.00481221	0.0331826	407128|613456|281103|785924
positive regulation of protein import into nucleus	Gene Ontology	GO:0042307	7	37	0.0048149	0.0331826	407216|509167|280943|530147|515280|281249|616179
regulation of cellular response to stress	Gene Ontology	GO:0080135	22	227	0.00483169	0.0332589	535416|511754|515515|532952|528877|615037|509167|522707|618438|533815|613384|281489|768037|520842|513678|517962|281103|280943|445416|539931|281848|347700
positive regulation of intracellular protein transport	Gene Ontology	GO:0090316	13	106	0.00495781	0.0340466	407216|509167|616179|280943|613362|530147|510809|281249|613794|282707|515280|518062|538547
positive regulation of peptidyl-tyrosine phosphorylation	Gene Ontology	GO:0050731	10	70	0.00507532	0.0347919	407230|616885|281249|532663|541281|613384|515515|615436|281885|785942
negative regulation of molecular function	Gene Ontology	GO:0044092	40	500	0.00510571	0.0348913	616753|280677|785942|614306|281983|534787|100848949|281350|532713|407216|282865|512082|282092|407238|540718|538609|507058|528555|506790|618056|533896|522967|539140|540230|281386|536654|280846|783871|522103|282459|520842|280943|282081|518795|281848|535399|535030|535509|540688|282857
regulation of insulin receptor signaling pathway	Gene Ontology	GO:0046626	5	19	0.00513296	0.0348913	281240|282325|616753|518795|282081
regulation of reactive oxygen species biosynthetic process	Gene Ontology	GO:1903426	5	19	0.00513296	0.0348913	407238|537391|280726|520842|280943
negative regulation of mononuclear cell proliferation	Gene Ontology	GO:0032945	5	19	0.00513296	0.0348913	407216|281972|534581|533834|541294
regulation of phospholipase activity	Gene Ontology	GO:0010517	5	19	0.00513296	0.0348913	407230|407238|522311|282857|281607
regulation of cellular localization	Gene Ontology	GO:0060341	29	331	0.00515928	0.0348913	515515|515280|100848949|532713|407216|282865|509167|510809|528555|518062|539931|281247|281249|536654|540755|538547|616179|526027|531942|280943|613362|530147|404154|613972|613794|504417|282707|507041|282857
negative regulation of leukocyte activation	Gene Ontology	GO:0002695	8	48	0.00522223	0.0348913	407216|282305|613384|404154|534581|281972|541294|533834
positive regulation of JNK cascade	Gene Ontology	GO:0046330	8	48	0.00522223	0.0348913	533815|509167|281103|280943|445416|768037|515515|281489
secretion	Gene Ontology	GO:0046903	33	392	0.00522709	0.0348913	510668|515515|514201|282467|528877|511774|407230|522270|540853|281070|514701|527631|522866|525072|518795|281247|505169|281489|613384|616818|506544|522103|533834|526027|616885|280943|445416|537690|404154|528379|507041|282857|513468
regulation of chemokine (C-X-C motif) ligand 2 production	Gene Ontology	GO:2000341	3	5	0.0052367	0.0348913	520842|280943|613384
negative regulation of cofactor metabolic process	Gene Ontology	GO:0051195	3	5	0.0052367	0.0348913	529235|535416|513483
BMP receptor binding	Gene Ontology	GO:0070700	3	5	0.0052367	0.0348913	407216|615037|539527
positive regulation of osteoblast proliferation	Gene Ontology	GO:0033690	3	5	0.0052367	0.0348913	280846|615037|538634
cellular response to antibiotic	Gene Ontology	GO:0071236	3	5	0.0052367	0.0348913	522866|512254|525072
negative regulation of glycolytic process	Gene Ontology	GO:0045820	3	5	0.0052367	0.0348913	529235|535416|513483
positive regulation of chondrocyte differentiation	Gene Ontology	GO:0032332	3	5	0.0052367	0.0348913	533829|534401|534321
protein heterotrimerization	Gene Ontology	GO:0070208	3	5	0.0052367	0.0348913	282865|511422|511774
negative regulation of coenzyme metabolic process	Gene Ontology	GO:0051198	3	5	0.0052367	0.0348913	529235|535416|513483
positive thymic T cell selection	Gene Ontology	GO:0045059	3	5	0.0052367	0.0348913	281053|516724|613384
apical junction complex	Gene Ontology	GO:0043296	9	59	0.00526116	0.0349133	528379|538761|516565|281733|404153|535509|100139484|510714|617455
positive regulation of interferon-gamma production	Gene Ontology	GO:0032729	6	28	0.00526699	0.0349133	531942|280943|281249|511913|281489|513468
neural crest cell migration	Gene Ontology	GO:0001755	6	28	0.00526699	0.0349133	281750|516019|785942|512660|535399|281885
embryonic digit morphogenesis	Gene Ontology	GO:0042733	6	28	0.00526699	0.0349133	407216|540230|536654|508692|528860|785924
osteoclast differentiation	Gene Ontology	GO:0030316	7	38	0.00546898	0.0361699	534049|777690|515367|280943|512682|280846|280795
establishment of organelle localization	Gene Ontology	GO:0051656	18	174	0.00560629	0.0369197	281247|537566|528379|540853|281070|282467|613445|508561|404154|538437|527631|512450|777770|515515|528877|404192|522767|282857
regulation of hormone levels	Gene Ontology	GO:0010817	18	174	0.00560629	0.0369197	407230|522270|280943|445416|281070|281134|404129|511774|282201|514201|505169|514701|507041|528454|506544|280753|615037|540573
cellular response to peptide	Gene Ontology	GO:1901653	11	83	0.00560774	0.0369197	281240|616753|282325|282081|282865|540245|100048947|528877|618793|518795|281607
ion transport	Gene Ontology	GO:0006811	52	696	0.00564004	0.0370904	541275|539153|282360|317704|338053|536818|524417|512313|504632|282325|532713|407230|509167|326577|532407|531303|508193|613446|515515|281952|528555|534591|614701|518062|522866|281878|525072|522265|527023|282100|526134|286817|535202|540755|280846|407132|615761|522103|282470|511010|530001|520448|516087|541460|506687|282709|540573|505584|337925|507041|282857|282573
enzyme regulator activity	Gene Ontology	GO:0030234	37	457	0.00579146	0.0380382	282035|616753|617437|280677|515621|506601|534787|100848949|615037|507058|527428|618056|282092|504833|613624|281350|613869|506790|615436|518795|281386|536654|280846|783871|540509|282091|510498|282459|282261|282081|533617|512099|535399|509857|100139484|507041|282857
stem cell differentiation	Gene Ontology	GO:0048863	8	49	0.00582345	0.0381029	534321|511754|281134|533829|507389|539430|347700|618793
small GTPase mediated signal transduction	Gene Ontology	GO:0007264	23	246	0.00596526	0.0388995	521961|504833|514616|616045|513483|281607|512950|522270|538437|522707|540583|519014|508869|281885|537718|782347|531741|538667|281342|505852|534329|535509|100139484
cytokine secretion	Gene Ontology	GO:0050663	10	72	0.00604945	0.0394044	526027|510668|280943|505169|404154|515515|281489|518795|533834|513468
regulation of interleukin-8 production	Gene Ontology	GO:0032677	6	29	0.00610186	0.0395938	282865|280943|531942|615436|520842|513468
transcription coactivator activity	Gene Ontology	GO:0003713	14	122	0.0061566	0.0395938	538675|407231|615499|507571|505169|100295193|521194|508162|540904|521378|281053|528498|282325|511461
nitric oxide biosynthetic process	Gene Ontology	GO:0006809	5	20	0.00616509	0.0395938	407238|537391|280726|520842|280943
insulin-like growth factor receptor signaling pathway	Gene Ontology	GO:0048009	5	20	0.00616509	0.0395938	615037|281848|282262|280675|282261
negative regulation of inflammatory response	Gene Ontology	GO:0050728	7	39	0.00618738	0.0395938	282865|282081|505169|534581|282305|613972|493710
integrin-mediated signaling pathway	Gene Ontology	GO:0007229	7	39	0.00618738	0.0395938	535043|281103|282092|515515|521961|281872|615447
antiporter activity	Gene Ontology	GO:0015297	7	39	0.00618738	0.0395938	526134|539465|337925|286817|506687|536818|506648
receptor internalization	Gene Ontology	GO:0031623	7	39	0.00618738	0.0395938	515515|280828|504445|527140|512450|280713|282857
cytokine production involved in immune response	Gene Ontology	GO:0002367	7	39	0.00618738	0.0395938	280943|505169|281070|511913|613384|528877|281489
negative regulation of developmental growth	Gene Ontology	GO:0048640	7	39	0.00618738	0.0395938	407216|533815|516019|785942|512660|540573|522767
positive regulation of protein import	Gene Ontology	GO:1904591	7	39	0.00618738	0.0395938	407216|509167|280943|530147|515280|281249|616179
single-organism intracellular transport	Gene Ontology	GO:1902582	26	291	0.00621284	0.0397131	515515|515280|282467|528877|407216|617287|509167|281070|519014|527631|506790|513889|281247|281249|536654|538547|616179|526027|281345|531942|530147|404154|613972|504417|777770|280943
carbohydrate derivative binding	Gene Ontology	GO:0097367	79	1152	0.00623504	0.0398113	513523|504833|533815|511754|317696|281827|280843|521816|511913|282305|540904|507507|512313|515515|513483|338092|505543|282325|100048947|532713|535287|282865|537689|280726|537566|538437|522707|540583|519014|541281|618599|519017|347700|515235|514161|513678|508869|523846|504408|522967|493710|514927|407216|522270|280846|536654|407128|286883|281833|768036|524484|282576|507571|534650|281972|506544|6160…
pigment granule	Gene Ontology	GO:0048770	9	61	0.00637444	0.0405678	280761|282105|508158|326577|280951|281386|616945|613445|281487
melanosome	Gene Ontology	GO:0042470	9	61	0.00637444	0.0405678	280761|282105|508158|326577|280951|281386|616945|613445|281487
response to peptide hormone	Gene Ontology	GO:0043434	12	97	0.00638902	0.040594	281240|616753|282325|282081|282865|540245|100048947|528877|618793|518795|281607|282261
hydrolase activity	Gene Ontology	GO:0016787	89	1325	0.00640282	0.0406373	100125914|536852|514673|282305|512313|614880|537391|522707|526736|522866|618438|505618|540139|508160|508161|616468|514076|513852|280846|511723|280843|513144|536784|692183|532663|614572|768062|541235|515067|514201|532677|504677|615012|614306|615850|540904|513483|282886|281134|519222|614542|518699|528454|535416|539140|515741|768036|530027|281308|533203|541294|404191|505647|529405|541275|508158|3177…
aminoglycan metabolic process	Gene Ontology	GO:0006022	8	50	0.00647588	0.0409225	536852|506758|783970|282305|506932|534787|523846|528860
Ras guanyl-nucleotide exchange factor activity	Gene Ontology	GO:0005088	8	50	0.00647588	0.0409225	521961|510498|512950|537718|782347|531741|100139484|505852
positive regulation of neurogenesis	Gene Ontology	GO:0050769	13	110	0.00653916	0.0412552	407216|512254|617439|516019|281386|522767|493729|785942|520771|100139484|615037|538609|508482
organic hydroxy compound metabolic process	Gene Ontology	GO:1901615	18	177	0.0065641	0.0413413	280761|282105|280762|280943|503684|280951|505169|513468|404129|100139484|281487|540245|282139|404192|616031|615037|282857|281507
cognition	Gene Ontology	GO:0050890	11	85	0.00656701	0.0413413	507983|512254|326577|317725|504445|282459|280904|536443|540853|532085|618438
regulation of blood pressure	Gene Ontology	GO:0008217	10	73	0.00658811	0.0413845	282865|537391|522103|522270|281358|280675|528454|281750|525695|282023
BMP signaling pathway	Gene Ontology	GO:0030509	10	73	0.00658811	0.0413845	407216|407128|515367|540230|504445|539527|537755|535399|615037|785924
organic substance transport	Gene Ontology	GO:0071702	79	1156	0.0067382	0.0422817	539153|282360|510668|282707|317704|515280|280677|614701|539465|514201|281311|515515|528877|282325|785576|100048947|524303|407216|617287|509167|326577|520243|532407|281072|510809|281070|614406|519014|530147|511774|281249|536144|514701|281952|506790|518062|522866|525072|535416|518795|535306|522270|281507|282865|505169|534637|535202|539931|281489|536654|286817|613384|616818|407132|616179|538547|5065…
cellular response to organic cyclic compound	Gene Ontology	GO:0071407	19	192	0.00691292	0.0432848	407216|512254|528877|280943|540230|407238|539139|530001|504741|280675|281249|528555|535399|540245|522866|513776|100139484|615037|538609
positive regulation of mononuclear cell proliferation	Gene Ontology	GO:0032946	9	62	0.0069948	0.0436098	281240|521961|512254|281247|281249|613384|515515|281489|513468
cytoplasmic, membrane-bounded vesicle	Gene Ontology	GO:0016023	38	479	0.00703331	0.043803	541275|614406|509304|317696|511913|280753|531327|613989|525941|407230|326577|280951|281070|616945|613445|281350|515515|767861|508158|281878|525072|615645|280761|282105|527023|281386|524484|280846|281487|281733|281489|536741|281134|282709|535509|514554|100139484|282857
sequence-specific DNA binding	Gene Ontology	GO:0043565	40	511	0.00709403	0.0441339	516952|538609|531389|280675|540309|512254|784366|528877|618793|535702|407231|280795|407238|540819|541204|535008|540676|514352|535530|508162|516724|539099|540230|505169|286872|540239|516069|518436|520842|534401|534321|534346|540688|508692|535399|504512|540245|503577|613877|529059
cytoplasmic vesicle	Gene Ontology	GO:0031410	41	527	0.00710725	0.0441689	541275|614406|509304|317696|511913|280753|508158|613989|525941|407230|326577|280951|281070|616945|613445|281350|515515|767861|281878|525072|522967|615645|280761|282105|527023|281386|524484|280846|281487|281733|281489|281342|536741|531327|281134|282709|535509|514554|100139484|533735|282857
inorganic cation transmembrane transport	Gene Ontology	GO:0098662	29	340	0.007202	0.04471	541275|282360|338053|337925|512313|532713|407230|509167|532407|508193|528555|534591|540755|281878|522265|527023|282100|526134|541460|282573|615761|522103|511010|530001|520448|516087|507041|282857|505584
intracellular vesicle	Gene Ontology	GO:0097708	41	528	0.00731342	0.0451006	541275|614406|509304|317696|511913|280753|508158|613989|525941|407230|326577|280951|281070|616945|613445|281350|515515|767861|281878|525072|522967|615645|280761|282105|527023|281386|524484|280846|281487|281733|281489|281342|536741|531327|281134|282709|535509|514554|100139484|533735|282857
positive regulation of dephosphorylation	Gene Ontology	GO:0035306	5	21	0.00733467	0.0451006	282091|533896|512254|615037|515280
positive regulation of glucose transport	Gene Ontology	GO:0010828	5	21	0.00733467	0.0451006	528877|785576|280677|100048947|282865
negative regulation of tumor necrosis factor superfamily cytokine production	Gene Ontology	GO:1903556	5	21	0.00733467	0.0451006	282865|281489|280846|533834|531942
nitric oxide metabolic process	Gene Ontology	GO:0046209	5	21	0.00733467	0.0451006	407238|537391|280726|520842|280943
pigment cell differentiation	Gene Ontology	GO:0050931	5	21	0.00733467	0.0451006	281885|512254|613445|281750|536654
anatomical structure maturation	Gene Ontology	GO:0071695	5	21	0.00733467	0.0451006	505169|280846|615037|540230|785942
regulation of cellular protein localization	Gene Ontology	GO:1903827	21	222	0.00742087	0.0455825	526027|407216|509167|280943|531942|613362|530147|510809|536654|616179|282865|281249|100848949|613972|613794|504417|282707|515280|518062|538547|539931
sensory organ morphogenesis	Gene Ontology	GO:0090596	14	125	0.00743403	0.0456152	407216|505169|519014|539207|538634|538624|508692|521378|281170|781119|528877|522767|613877|785924
epithelial cell proliferation involved in lung morphogenesis	Gene Ontology	GO:0060502	3	6	0.00757478	0.0456841	407216|493729|616885
complement activation, alternative pathway	Gene Ontology	GO:0006957	3	6	0.00757478	0.0456841	514076|505647|280677
chitosome	Gene Ontology	GO:0045009	3	6	0.00757478	0.0456841	280761|282105|280951
melanosome membrane	Gene Ontology	GO:0033162	3	6	0.00757478	0.0456841	280761|282105|280951
positive regulation of insulin-like growth factor receptor signaling pathway	Gene Ontology	GO:0043568	3	6	0.00757478	0.0456841	282262|280675|282261
chemokine (C-X-C motif) ligand 2 production	Gene Ontology	GO:0072567	3	6	0.00757478	0.0456841	520842|280943|613384
glomerulus morphogenesis	Gene Ontology	GO:0072102	3	6	0.00757478	0.0456841	407216|512254|789485
regulation of interleukin-8 biosynthetic process	Gene Ontology	GO:0045414	3	6	0.00757478	0.0456841	280943|520842|531942
protein trimerization	Gene Ontology	GO:0070206	4	13	0.00776888	0.0462768	282865|511422|516087|511774
catecholamine biosynthetic process	Gene Ontology	GO:0042423	4	13	0.00776888	0.0462768	505169|280762|282857|540245
histone kinase activity	Gene Ontology	GO:0035173	4	13	0.00776888	0.0462768	504408|282325|513678|618599
regulation of glycolytic process	Gene Ontology	GO:0006110	4	13	0.00776888	0.0462768	407230|529235|535416|513483
regulation of insulin-like growth factor receptor signaling pathway	Gene Ontology	GO:0043567	4	13	0.00776888	0.0462768	615037|282262|280675|282261
icosanoid transport	Gene Ontology	GO:0071715	4	13	0.00776888	0.0462768	515515|522866|525072|407132
cell maturation	Gene Ontology	GO:0048469	10	75	0.00777641	0.0462768	281342|281750|537455|505169|536654|518436|535530|508869|282023|540245
cardiac muscle tissue development	Gene Ontology	GO:0048738	10	75	0.00777641	0.0462768	407216|407231|512254|509304|534321|504445|493729|281733|785433|615037
peptidyl-tyrosine dephosphorylation	Gene Ontology	GO:0035335	7	41	0.00783192	0.046512	511010|539140|317725|317659|614306|615850|533896
negative regulation of myeloid cell differentiation	Gene Ontology	GO:0045638	7	41	0.00783192	0.046512	282865|534401|777690|515367|511754|280846|613877
carbohydrate derivative metabolic process	Gene Ontology	GO:1901135	43	563	0.00793127	0.046944	515067|508158|510668|536852|528174|338053|282305|615012|534787|513483|280713|615037|407230|514161|519017|104968457|614542|506932|523846|281972|535416|768038|407128|537595|532836|505622|407768|506758|526331|281778|530027|504584|506544|528860|517962|525276|518563|783970|529235|535030|615447|282857|614824
bicellular tight junction	Gene Ontology	GO:0005923	8	52	0.00794499	0.046944	528379|538761|516565|281733|404153|535509|100139484|510714
cardiac chamber morphogenesis	Gene Ontology	GO:0003206	8	52	0.00794499	0.046944	512254|540230|505169|512660|493729|280753|521378|538609
erythrocyte differentiation	Gene Ontology	GO:0030218	8	52	0.00794499	0.046944	407216|534321|511754|505169|541154|521378|281871|535530
carboxylic acid transmembrane transporter activity	Gene Ontology	GO:0046943	8	52	0.00794499	0.046944	539153|527476|326577|520243|317704|539465|536818|281952
positive regulation of fat cell differentiation	Gene Ontology	GO:0045600	6	31	0.00805383	0.047299	407230|533815|534401|281170|615037|510187
mammary gland epithelium development	Gene Ontology	GO:0061180	6	31	0.00805383	0.047299	540230|505169|504833|280675|493729|522767
regulation of cellular response to insulin stimulus	Gene Ontology	GO:1900076	6	31	0.00805383	0.047299	281240|616753|282081|282325|518795|100048947
positive regulation of cell division	Gene Ontology	GO:0051781	6	31	0.00805383	0.047299	281509|536771|280904|541281|515301|507041
cardiac chamber development	Gene Ontology	GO:0003205	9	64	0.00837303	0.0490828	512254|540230|505169|512660|538624|280753|521378|493729|538609
macromolecular complex binding	Gene Ontology	GO:0044877	43	565	0.00837444	0.0490828	507897|516952|515515|525770|510502|513523|514616|784366|281311|537016|100848949|282325|505543|511774|100048947|407231|535043|280795|541281|520207|281872|535530|533916|535416|522967|508162|281240|505169|281509|536654|613384|504741|538062|515367|281103|280821|538624|531987|521378|535399|613877|539099|529059
epidermal cell differentiation	Gene Ontology	GO:0009913	10	76	0.00842923	0.0493542	407216|510502|516724|540230|614354|781119|537755|506790|100296489|520842

## Sheet: KEGG
#Term	Database	ID	Input number	Background number	P-Value	Corrected P-Value	Input
ECM-receptor interaction	KEGG PATHWAY	bta04512	19	83	3.79385e-07	1.25813e-05	511043|535043|511422|282194|518914|338092|523526|281530|541281|523755|532127|522692|281872|785805|100138434|281450|540664|517433|511602
Cytokine-cytokine receptor interaction	KEGG PATHWAY	bta04060	33	236	9.23553e-07	2.72847e-05	510668|286849|539504|508044|617439|281885|101902682|407128|509167|280832|533605|497205|534581|523822|512700|528530|515700|789154|511511|281422|281247|281249|100336481|768037|616179|100125580|517354|615848|280943|511112|280828|404154|281863
PI3K-Akt signaling pathway	KEGG PATHWAY	bta04151	42	345	9.31039e-07	2.73705e-05	511422|518914|511754|317696|281530|785805|511043|281450|281885|535043|517433|282194|616885|280832|541281|281350|281872|515515|281848|100138434|613787|615982|507056|535530|511511|281422|282141|536771|525931|532127|785576|511602|530001|517948|533617|523526|523755|404154|529235|100125276|338092|540664
Rap1 signaling pathway	KEGG PATHWAY	bta04015	29	213	6.56252e-06	0.000162182	317696|535132|534227|532952|536051|281885|513625|785576|616885|280832|407124|281350|282325|613787|536517|281530|282141|536771|535347|525931|539292|536654|286883|783484|517948|530001|281848|100139484|528252
Melanogenesis	KEGG PATHWAY	bta04916	18	100	1.44808e-05	0.000331152	280761|282105|281750|282325|280832|445416|508008|280951|536654|493729|407219|789600|522467|535399|404192|281885|540753|532713
Focal adhesion	KEGG PATHWAY	bta04510	27	205	2.28669e-05	0.000505261	521961|511422|518914|281530|785805|511043|523526|281450|282325|535043|517433|282194|541281|281872|100138434|613787|525931|532127|511602|536051|517948|338092|530001|523755|281848|540664|528252
Protein digestion and absorption	KEGG PATHWAY	bta04974	16	85	2.64237e-05	0.000570475	533456|511422|282194|513804|523526|337925|785805|280781|536818|528454|536741|534591|538590|531254|511602|508076
Signaling pathways regulating pluripotency of stem cells	KEGG PATHWAY	bta04550	21	140	3.38789e-05	0.000694278	407216|407128|540806|517948|507148|541247|445416|508008|510844|530001|493729|539504|317696|281848|522467|540753|614306|789600|615037|520842|613877
Ras signaling pathway	KEGG PATHWAY	bta04014	28	234	7.55508e-05	0.00133043	317696|618793|509135|281885|616885|280832|281350|281848|527631|540692|282325|613787|536517|525072|529346|535381|100337091|282141|536771|525931|522866|785576|522344|517948|530001|541294|100125276|514554
Chemokine signaling pathway	KEGG PATHWAY	bta04062	24	187	9.14518e-05	0.0015747	521961|510668|100140488|107131173|282325|101902682|509167|522311|535530|536517|512489|508387|510083|100125580|517354|536051|517948|281345|511112|530001|280828|281863|100125276|616996
Inflammatory mediator regulation of TRP channels	KEGG PATHWAY	bta04750	16	104	0.000217306	0.00311892	407230|286883|517948|100337091|282325|535381|530001|100848162|536654|282329|522866|281878|525072|281350|507041|532713
Cell adhesion molecules (CAMs)	KEGG PATHWAY	bta04514	20	151	0.000234621	0.00326759	535043|540997|507026|531178|538761|281484|407124|282881|532127|281941|533834|281705|281485|404153|407098|536092|286849|533492|525796|281486
MAPK signaling pathway	KEGG PATHWAY	bta04010	26	255	0.00121842	0.0114418	282608|317696|281827|540309|614306|615850|519644|282325|539175|506660|280795|616885|281350|522866|525072|515700|533815|512254|539140|536771|504408|785576|286883|536051|280943|100139484
Melanoma	KEGG PATHWAY	bta05218	11	73	0.00233218	0.0192529	536051|530001|517948|616885|511754|536771|525931|407219|281848|613787|785576
Arachidonic acid metabolism	KEGG PATHWAY	bta00590	11	74	0.00256441	0.020874	525072|282139|509326|541294|787326|404074|527631|522866|282019|282023|535381
cGMP-PKG signaling pathway	KEGG PATHWAY	bta04022	18	170	0.00450972	0.0319757	407231|516422|512254|517948|533330|520448|536654|337925|613800|281750|780806|530001|281972|281878|512313|507041|281607|282573
Platelet activation	KEGG PATHWAY	bta04611	14	119	0.0050612	0.0347361	514898|517948|533330|515515|530001|509326|536654|281872|522692|522866|281878|525072|528252|100337091
Hippo signaling pathway	KEGG PATHWAY	bta04390	16	152	0.00750647	0.0456841	407216|407128|281103|526771|533815|445416|508008|493729|522467|535399|539292|785291|535509|789600|615037|540753
Wnt signaling pathway	KEGG PATHWAY	bta04310	15	141	0.00867777	0.0498379	445416|508008|281386|531389|530147|493729|541161|522467|504445|535399|789600|783665|282325|540753|532713
mTOR signaling pathway	KEGG PATHWAY	bta04150	16	155	0.00883754	0.0499875	536051|517948|280943|445416|508008|530001|493729|789600|529235|281848|522467|100138353|519724|282325|507056|540753
