# Supplementary material for: Comparative transcriptome analysis reveals the genetic basis of coat color variation in Pashmina goat
Source: Sci Rep. 2019 Apr 23;9:6361. doi: 10.1038/s41598-019-42676-y (PMC6478727; doi:10.1038/s41598-019-42676-y)
Supplement: Supplementary file 4 — Supplementary Table 6 [file 41598_2019_42676_MOESM4_ESM.xlsx]

## Sheet: lncRNA_cis_targets
lncRNA	targets_mRNAs
lncRNA=LOC106502238,Start:113822173,Stop:113825211
	UP:RNF212,Start:113715436,Stop:113730917
	UP:LOC102187580,Start:113735529,Stop:113762392
	UP:CTBP1,Start:113808502,Stop:113815438
	UP:LOC102188128,Start:113817410,Stop:113822063
	Down:DGKQ,Start:113923974,Stop:113970763
	Down:LOC102188666,Start:113909745,Stop:113910975
	Down:SLC26A1,Start:113882998,Stop:113908137
	Down:LOC106502240,Start:113881529,Stop:113882830
	Down:LOC106502239,Start:113879862,Stop:113880122
lncRNA=LOC106503481,Start:6801731,Stop:6803063
	UP:GCLC,Start:6692967,Stop:6737394
	UP:LOC102186442,Start:6750776,Stop:6761274
	UP:LOC102186727,Start:6779512,Stop:6786072
	Down:PSMB9,Start:6871242,Stop:6877910
	Down:TAP1,Start:6861976,Stop:6870427
	Down:PSMB8,Start:6857460,Stop:6859916
	Down:TAP2,Start:6845208,Stop:6853178
	Down:LOC102180357,Start:6832504,Stop:6835046
	Down:LOC102187356,Start:6819647,Stop:6828642
	Down:LOC106503480,Start:6805388,Stop:6809478
lncRNA=LOC102176977,Start:72228561,Stop:72234692
	UP:LOC102188237,Start:72145635,Stop:72154356
	UP:LOC102176706,Start:72196500,Stop:72199033
	Down:LOC102177641,Start:72306866,Stop:72311990
	Down:TRNAC-GCA,Start:72275339,Stop:72275411
	Down:LOC102177175,Start:72264535,Stop:72269867
	Down:LOC102188515,Start:72249865,Stop:72257047
lncRNA=LOC106503063,Start:70427169,Stop:70427937
	UP:ZNF70,Start:70346198,Stop:70348624
	UP:VPREB3,Start:70355108,Stop:70355531
	UP:C17H22orf15,Start:70358028,Stop:70360252
	UP:CHCHD10,Start:70360345,Stop:70361499
	UP:MMP11,Start:70371881,Stop:70376180
	UP:SMARCB1,Start:70381224,Stop:70394303
	UP:DERL3,Start:70395750,Stop:70398020
	UP:SLC2A11,Start:70406656,Stop:70420948
	Down:LOC102182160,Start:70485693,Stop:70512083
	Down:DDT,Start:70472293,Stop:70475274
	Down:LOC102178383,Start:70466638,Stop:70472197
	Down:LOC102179973,Start:70450068,Stop:70464202
lncRNA=LOC102181967,Start:2791650,Stop:2844453
	UP:ANKEF1,Start:2712672,Stop:2733436
	Down:SNAP25,Start:2929597,Stop:3016745
	Down:TRNAF-GAA,Start:2852618,Stop:2852691
lncRNA=LOC106503218,Start:40421240,Stop:40456823
	UP:KRT39,Start:40324129,Stop:40348118
	UP:LOC102169700,Start:40348681,Stop:40349802
	UP:KRT40,Start:40356550,Stop:40363538
	UP:LOC102170546,Start:40367781,Stop:40368514
	UP:LOC102170264,Start:40374803,Stop:40375529
	UP:LOC100861179,Start:40378387,Stop:40378914
	UP:KRTAP3-1,Start:40387892,Stop:40388501
	UP:LOC102178483,Start:40412503,Stop:40413731
	UP:LOC106503215,Start:40415690,Stop:40416582
	Down:LOC102172755,Start:40553999,Stop:40555414
	Down:LOC102179044,Start:40546485,Stop:40551873
	Down:LOC102171368,Start:40524850,Stop:40532860
	Down:LOC106503204,Start:40515284,Stop:40516278
	Down:LOC106503203,Start:40493963,Stop:40494802
	Down:LOC106503217,Start:40487353,Stop:40488408
	Down:LOC106503216,Start:40476630,Stop:40483367
	Down:LOC102178767,Start:40468276,Stop:40469271
lncRNA=LOC102169815,Start:27558263,Stop:27562414
	UP:LOC102174177,Start:27461822,Stop:27462919
	UP:ZNF311,Start:27492978,Stop:27506136
	UP:TRNAL-AAG,Start:27508977,Stop:27509059
	UP:TRNAE-CUC,Start:27512472,Stop:27512544
	UP:TRNAF-GAA,Start:27513120,Stop:27513193
	UP:TRNAM-CAU,Start:27524679,Stop:27524752
	UP:LOC102170010,Start:27527358,Stop:27528277
	UP:TRNAK-UUU,Start:27528771,Stop:27528844
	UP:TRNAM-CAU,Start:27531138,Stop:27531211
	UP:TRNAL-AAG,Start:27532182,Stop:27532264
	UP:TRNAQ-CUG,Start:27536809,Stop:27536881
	UP:TRNAL-CAA,Start:27537286,Stop:27537397
	UP:TRIM27,Start:27543106,Stop:27557498
	Down:TRNAA-AGC,Start:27661997,Stop:27662069
	Down:TRNAA-CGC,Start:27654869,Stop:27654941
	Down:TRNAK-UUU,Start:27648759,Stop:27648832
	Down:TRNAA-CGC,Start:27647032,Stop:27647104
	Down:TRNAA-AGC,Start:27645163,Stop:27645235
	Down:TRNAF-GAA,Start:27644210,Stop:27644283
	Down:TRNAA-AGC,Start:27639159,Stop:27639231
	Down:TRNAA-AGC,Start:27638184,Stop:27638256
	Down:TRNAF-GAA,Start:27633311,Stop:27633384
	Down:TRNAA-AGC,Start:27630881,Stop:27630953
	Down:TRNAL-AAG,Start:27626343,Stop:27626425
	Down:TRNAT-AGU,Start:27617918,Stop:27617992
	Down:TRNAF-GAA,Start:27617129,Stop:27617202
	Down:TRNAA-UGC,Start:27616368,Stop:27616440
	Down:TRNAA-CGC,Start:27612145,Stop:27612217
	Down:TRNAA-AGC,Start:27609716,Stop:27609788
	Down:TRNAR-CCG,Start:27603930,Stop:27604003
	Down:TRNAK-UUU,Start:27602713,Stop:27602786
	Down:TRNAA-UGC,Start:27599349,Stop:27599421
	Down:TRNAF-GAA,Start:27595310,Stop:27595383
	Down:TRNAA-CGC,Start:27586026,Stop:27586098
	Down:TRNAA-AGC,Start:27579901,Stop:27579973
	Down:TRNAA-AGC,Start:27572997,Stop:27573069
	Down:TRNAR-CCG,Start:27568485,Stop:27568558
	Down:TRNAL-CAA,Start:27562490,Stop:27562598
lncRNA=LOC102185515,Start:95101718,Stop:95111111
	Down:LOC102186533,Start:95191455,Stop:95232398
	Down:METTL21A,Start:95181258,Stop:95190339
	Down:CREB1,Start:95117462,Stop:95173280
lncRNA=LOC102184574,Start:16452485,Stop:16454022
	UP:IVL,Start:16400023,Stop:16403681
	UP:SMCP,Start:16426132,Stop:16426487
	UP:LOC102184392,Start:16432659,Stop:16439132
	Down:LOC102185235,Start:16506149,Stop:16508237
	Down:LOC102184770,Start:16475586,Stop:16476802
lncRNA=LOC102184758,Start:53998833,Stop:54010657
	UP:MXRA7,Start:53910644,Stop:53926123
	UP:LOC106503228,Start:53939275,Stop:53944474
	UP:ST6GALNAC1,Start:53958036,Stop:53975678
	UP:LOC102184279,Start:53995148,Stop:53998676
	Down:RHBDF2,Start:54104163,Stop:54118492
	Down:CYGB,Start:54056288,Stop:54070780
	Down:PRCD,Start:54050228,Stop:54053323
	Down:LOC102184471,Start:54030533,Stop:54035019
	Down:ST6GALNAC2,Start:54015919,Stop:54029838
lncRNA=LOC102170937,Start:29349066,Stop:29351882
	UP:IL6,Start:29254031,Stop:29257915
	UP:TOMM7,Start:29316658,Stop:29324583
	Down:FAM126A,Start:29403061,Stop:29452103
lncRNA=LOC102168946,Start:62773537,Stop:62787855
	UP:MIR493,Start:62675854,Stop:62675969
	UP:MIR665,Start:62684943,Stop:62685039
	UP:MIR433,Start:62689182,Stop:62711257
	UP:LOC102168394,Start:62756974,Stop:62771640
	Down:MIR656,Start:62868414,Stop:62868493
	Down:MIR323B,Start:62868120,Stop:62868230
	Down:MIR410,Start:62867593,Stop:62867718
	Down:MIR369,Start:62867279,Stop:62867386
	Down:MIR412,Start:62867117,Stop:62867239
	Down:MIR409,Start:62866990,Stop:62867104
	Down:MIR377,Start:62864114,Stop:62864245
	Down:MIR496,Start:62862519,Stop:62862640
	Down:MIR154B,Start:62862012,Stop:62862121
	Down:MIR154A,Start:62861684,Stop:62861789
	Down:MIR485,Start:62857592,Stop:62857707
	Down:MIR134,Start:62856896,Stop:62857004
	Down:MIR382,Start:62856514,Stop:62856640
	Down:MIR487A,Start:62853588,Stop:62853691
	Down:MIR3959,Start:62853172,Stop:62853273
	Down:MIR655,Start:62851208,Stop:62851325
	Down:MIR544,Start:62850317,Stop:62850418
	Down:MIR487B,Start:62847893,Stop:62848011
	Down:MIR381,Start:62847391,Stop:62847519
	Down:MIR1185,Start:62845733,Stop:62845845
	Down:MIR376A,Start:62843766,Stop:62843881
	Down:MIR376B,Start:62843399,Stop:62843503
	Down:MIR376D,Start:62843015,Stop:62843125
	Down:MIR376C,Start:62842643,Stop:62842755
	Down:MIR376E,Start:62842286,Stop:62842392
	Down:MIR3958,Start:62839645,Stop:62839749
	Down:MIR495,Start:62837684,Stop:62837805
	Down:MIR543,Start:62836245,Stop:62836368
	Down:MIR494,Start:62834039,Stop:62834152
	Down:MIR329A,Start:62831143,Stop:62831250
	Down:MIR329B,Start:62830831,Stop:62830955
	Down:MIR758,Start:62830133,Stop:62830234
	Down:MIR323A,Start:62829820,Stop:62829934
	Down:MIR1197,Start:62829653,Stop:62829782
	Down:MIR411B,Start:62829314,Stop:62829416
	Down:MIR380,Start:62829154,Stop:62829257
	Down:MIR411A,Start:62827448,Stop:62827575
	Down:MIR379,Start:62826178,Stop:62826308
	Down:LOC106503398,Start:62804543,Stop:62817114
	Down:LOC106503383,Start:62797147,Stop:62799073
lncRNA=LOC106503694,Start:11744903,Stop:11754878
	UP:FXYD4,Start:11723368,Stop:11727603
	UP:HNRNPF,Start:11737187,Stop:11744108
lncRNA=LOC102184958,Start:26778357,Stop:26780456
	UP:LOC102188814,Start:26646362,Stop:26680071
	UP:LOC102184105,Start:26700910,Stop:26705444
	UP:LOC102171558,Start:26726584,Stop:26730228
	UP:LOC102184389,Start:26757505,Stop:26764070
	UP:LOC102184677,Start:26767920,Stop:26776751
	Down:TRIM40,Start:26864187,Stop:26875670
	Down:TRIM10,Start:26850942,Stop:26859868
	Down:TRIM15,Start:26838106,Stop:26847986
	Down:TRIM26,Start:26811982,Stop:26821226
	Down:LOC106501748,Start:26782339,Stop:26783872
lncRNA=LOC102185776,Start:54205537,Stop:54218185
	UP:RHBDF2,Start:54104163,Stop:54118492
	UP:LOC102190991,Start:54119353,Stop:54120621
	UP:LOC102191270,Start:54131863,Stop:54133118
	UP:UBE2O,Start:54181170,Stop:54193423
	UP:SPHK1,Start:54193949,Stop:54196811
	UP:LOC102185500,Start:54201712,Stop:54205404
	Down:RNF157,Start:54310132,Stop:54388454
	Down:UBALD2,Start:54285788,Stop:54286847
	Down:QRICH2,Start:54258634,Stop:54282993
	Down:PRPSAP1,Start:54234114,Stop:54256856
lncRNA=LOC106503620,Start:35359467,Stop:35365346
	UP:COL26A1,Start:35162333,Stop:35329289
	Down:PLOD3,Start:35457510,Stop:35465383
	Down:ZNHIT1,Start:35450272,Stop:35456765
	Down:CLDN15,Start:35440383,Stop:35445550
	Down:FIS1,Start:35434381,Stop:35438176
	Down:LOC106503588,Start:35398868,Stop:35405187
	Down:IFT22,Start:35391618,Stop:35394227
lncRNA=LOC102180344,Start:13754961,Stop:13756193
	UP:LOC102179130,Start:13632339,Stop:13655875
	UP:LOC106503180,Start:13668713,Stop:13681245
	UP:LOC102179590,Start:13726731,Stop:13728569
	UP:LOC102179878,Start:13731672,Stop:13739223
	Down:LOC102181154,Start:13807512,Stop:13809390
	Down:LOC102180880,Start:13788652,Stop:13790373
lncRNA=LOC102186545,Start:2326191,Stop:2327960
	UP:LOC102174794,Start:2195501,Stop:2278524
	UP:PRSS33,Start:2287491,Stop:2289368
	UP:TCEB2,Start:2296591,Stop:2299423
	UP:SRRM2,Start:2299423,Stop:2314031
	Down:LOC102176755,Start:2417431,Stop:2427383
	Down:PKMYT1,Start:2391118,Stop:2397319
	Down:PAQR4,Start:2389320,Stop:2390957
	Down:KREMEN2,Start:2378931,Stop:2386679
	Down:FLYWCH1,Start:2350630,Stop:2375511
	Down:FLYWCH2,Start:2337593,Stop:2339520
lncRNA=LOC106502886,Start:31040125,Stop:31052976
	UP:LOC106502880,Start:30960830,Stop:30967718
	Down:MIR100,Start:31103163,Stop:31103246
lncRNA=LOC102171918,Start:50548279,Stop:50553648
	UP:LOC102170819,Start:50539588,Stop:50540009
	Down:LOC102172101,Start:50638263,Stop:50638722
lncRNA=LOC102181394,Start:33137910,Stop:33148542
	UP:EXD1,Start:33058414,Stop:33086062
	UP:CHP1,Start:33097023,Stop:33132514
	Down:NDUFAF1,Start:33198582,Stop:33218683
	Down:NUSAP1,Start:33167416,Stop:33196553
	Down:OIP5,Start:33155841,Stop:33167160
lncRNA=LOC102175559,Start:89417043,Stop:89419906
	UP:DDX47,Start:89322441,Stop:89335956
	UP:APOLD1,Start:89355167,Stop:89358242
	UP:CDKN1B,Start:89411485,Stop:89416087
	Down:LOC102176676,Start:89510079,Stop:89519837
	Down:CREBL2,Start:89479639,Stop:89509114
	Down:GPR19,Start:89434878,Stop:89469353
lncRNA=LOC106502870,Start:79996685,Stop:80001521
	UP:DPY19L4,Start:79856526,Stop:79911141
	UP:TRNAG-CCC,Start:79932006,Stop:79932079
	UP:ESRP1,Start:79936897,Stop:79995796
	Down:KIAA1429,Start:80098066,Stop:80158399
	Down:LOC102186227,Start:80034020,Stop:80034475
lncRNA=LOC102177771,Start:48958148,Stop:48960686
	Down:JAKMIP3,Start:49042352,Stop:49082416
	Down:LOC106503652,Start:48993945,Stop:48996916
	Down:BNIP3,Start:48972643,Stop:48976265
	Down:LOC106503653,Start:48962862,Stop:48969715
lncRNA=LOC102179411,Start:13611065,Stop:13617022
	UP:LOC106503181,Start:13514880,Stop:13521381
	UP:HEATR6,Start:13572096,Stop:13605779
	Down:LOC106503180,Start:13668713,Stop:13681245
	Down:LOC102179130,Start:13632339,Stop:13655875
	Down:LOC102169698,Start:13624942,Stop:13625801
lncRNA=LOC106503370,Start:115190631,Stop:115200561
	UP:AGFG1,Start:115085901,Stop:115139937
	Down:SLC19A3,Start:115255247,Stop:115279880
	Down:LOC102185410,Start:115214382,Stop:115221407
lncRNA=LOC102172600,Start:24944107,Stop:24979305
	UP:PCBD1,Start:24857271,Stop:24859552
	UP:LOC102172414,Start:24924926,Stop:24926052
lncRNA=LOC102176288,Start:34665155,Stop:35028134
	UP:ORAI2,Start:34564859,Stop:34579117
	UP:PRKRIP1,Start:34597544,Stop:34622244
	UP:SH2B2,Start:34643366,Stop:34647751
	Down:LOC106503586,Start:35068807,Stop:35072649
lncRNA=LOC102179377,Start:78257,Stop:102590
	UP:LOC102179557,Start:61314,Stop:69138
lncRNA=LOC102179617,Start:48631892,Stop:48635640
	UP:GMDS,Start:48251599,Stop:48609406
	UP:FOXC1,Start:48616680,Stop:48618619
	Down:FOXF2,Start:48705562,Stop:48709886
lncRNA=LOC102168837,Start:63212347,Stop:63252562
	Down:MIR92A,Start:63306821,Stop:63306920
	Down:MIR19B,Start:63306713,Stop:63306800
	Down:MIR20A,Start:63306566,Stop:63306673
	Down:MIR19A,Start:63306416,Stop:63306498
	Down:MIR18A,Start:63306271,Stop:63306360
	Down:MIR17,Start:63306134,Stop:63306218
lncRNA=LOC106503317,Start:41485346,Stop:41493644
	UP:PDZD2,Start:41147757,Stop:41414800
lncRNA=LOC106502376,Start:105050516,Stop:105137264
	Down:LOC106502375,Start:105145758,Stop:105219439

## Sheet: cis_target_genes_enrichment
GO Enrichment
GO_acc	Term	term_type	pvalue	FDR	Genes
GO:0048518	positive regulation of biological process	P	3.9e-23	3.2e-20	// Q0V7N6 // F1N694 // F1N3I3 // F1MY27 // F1MRH8 // A6QPZ6 // Q32S38 // E1BKJ9 // F1MCG5 // F1MS12 // A6QLS3 // Q1LZA9 // F1MXZ6 // F1MYP4
GO:0005737	cytoplasm	C	5.2e-19	9e-17	// Q32S33 // Q32S31 // E1BKJ9 // E1BLR4 // A6QPZ6 // Q32S38 // F1MM77 // E1BAL2 // Q1LZA9 // G3MYT7 // F1MVY8 // Q0V7N6 // E1BGA9 // A4IF72 // F1N6V7 // F1MCG5 // F1MY27 // Q3SZ32 // F1MET0 // F1MT13 // F1MS86 // E1BFZ6 // Q8SQ31 // F1MKK7 // F1N5N9 // A6QLS3 // E1BAZ2 // E2GEZ0 // F1MTR5 // F1MXZ6 // F1N3I3 // E1BF97 // Q148L9 // G1K1D0 // E1BGL7 // F1N2T8
GO:0048519	negative regulation of biological process	P	5.4e-19	2.2e-16	// Q0V7N6 // F1N694 // A6QLS3 // F1MMD4 // E1BLR4 // Q32S38 // F1MXZ6 // E1BGL7 // F1MY27 // E1BDE2 // Q1LZA9 // F1MTR5 // F1MYP4
GO:0031981	nuclear lumen	C	5.4e-18	3.3e-16	// Q0V7N6 // F1N694 // F1MI03 // F1MM77 // F1MC68 // F1MX77 // E1BAL2 // F1MVN3 // Q1LZA9 // Q3SZ32 // E1BGA9 // E1BF97 // F1MYP4
GO:0044422	organelle part	C	8.4e-18	3.3e-16	// Q32S33 // Q32S31 // E1BLR4 // G3MYE1 // F1MM77 // F1MC68 // E1BAL2 // F1MVN3 // Q1LZA9 // F1MVY8 // F1MJJ1 // Q0V7N6 // E1BGA9 // F1MI03 // A6QPZ6 // F1MCG5 // Q29RY5 // F1MY27 // Q3SZ32 // F1MS86 // Q8SQ31 // F1N5N9 // E2GEZ0 // F1MYP4 // F1N694 // F1N3T1 // F1MRH8 // G1K1D0 // F1MX77 // E1BF97 // F1N2T8
GO:0044446	intracellular organelle part	C	8.4e-18	3.3e-16	// Q32S33 // Q32S31 // E1BLR4 // G3MYE1 // F1MM77 // F1MC68 // E1BAL2 // F1MVN3 // Q1LZA9 // F1MVY8 // F1MJJ1 // Q0V7N6 // E1BGA9 // F1MI03 // A6QPZ6 // F1MCG5 // Q29RY5 // F1MY27 // Q3SZ32 // F1MS86 // Q8SQ31 // F1N5N9 // E2GEZ0 // F1MYP4 // F1N694 // F1N3T1 // F1MRH8 // G1K1D0 // F1MX77 // E1BF97 // F1N2T8
GO:0044428	nuclear part	C	9.6e-18	3.3e-16	// Q0V7N6 // F1N694 // F1MI03 // F1MM77 // F1MYP4 // F1MC68 // F1MX77 // E1BAL2 // Q29RY5 // F1MVN3 // F1MY27 // Q1LZA9 // Q3SZ32 // E1BGA9 // E1BF97 // F1MJJ1
GO:0043233	organelle lumen	C	2e-17	5e-16	// Q0V7N6 // F1N694 // F1MI03 // F1MM77 // F1MC68 // F1MX77 // E1BAL2 // F1MVN3 // Q1LZA9 // Q3SZ32 // E1BGA9 // E1BF97 // F1MYP4
GO:0070013	intracellular organelle lumen	C	2e-17	5e-16	// Q0V7N6 // F1N694 // F1MI03 // F1MM77 // F1MC68 // F1MX77 // E1BAL2 // F1MVN3 // Q1LZA9 // Q3SZ32 // E1BGA9 // E1BF97 // F1MYP4
GO:0030154	cell differentiation	P	3.5e-18	7.6e-16	// Q0V7N6 // F1MMD4 // F1MRH8 // F1MX64 // A6QNW9 // F1MY27 // F1MET0 // F1MTR5 // F1MYP4 // A6QNU2
GO:0048522	positive regulation of cellular process	P	3.8e-18	7.6e-16	// Q0V7N6 // F1N694 // F1N3I3 // A6QLS3 // F1MRH8 // Q32S38 // E1BKJ9 // F1MXZ6 // F1MY27 // Q1LZA9 // F1MYP4
GO:0031974	membrane-enclosed lumen	C	1.2e-16	2.5e-15	// Q0V7N6 // F1N694 // F1MI03 // F1MM77 // F1MC68 // F1MX77 // E1BAL2 // F1MVN3 // Q1LZA9 // Q3SZ32 // E1BGA9 // E1BF97 // F1MYP4
GO:0005654	nucleoplasm	C	2e-16	3.9e-15	// Q0V7N6 // F1N694 // F1MI03 // F1MM77 // F1MX77 // E1BAL2 // F1MVN3 // Q1LZA9 // Q3SZ32 // E1BGA9 // E1BF97 // F1MYP4
GO:0044444	cytoplasmic part	C	2.7e-15	4.6e-14	// Q32S33 // Q32S31 // A6QLS3 // E1BLR4 // A6QPZ6 // Q32S38 // Q1LZA9 // G3MYT7 // F1MVY8 // Q0V7N6 // E1BGA9 // A4IF72 // F1N6V7 // F1MCG5 // F1MY27 // Q3SZ32 // F1MET0 // F1MS86 // E1BFZ6 // Q8SQ31 // F1N5N9 // E1BKJ9 // E2GEZ0 // F1N3I3 // E1BF97 // Q148L9 // G1K1D0 // E1BGL7 // F1N2T8
GO:0044424	intracellular part	C	3e-15	4.6e-14	// Q32S33 // Q32S31 // E1BKJ9 // E1BLR4 // A6QPZ6 // Q32S38 // G3MYE1 // F1MM77 // F1MC68 // E1BAL2 // F1MVN3 // Q1LZA9 // G3MYT7 // F1MVY8 // F1MJJ1 // Q0V7N6 // E1BGA9 // A4IF72 // F1MI03 // F1N6V7 // F1MCG5 // Q29RY5 // F1MY27 // Q3SZ32 // A6QNU2 // F1MT13 // F1MS86 // E1BFZ6 // Q8SQ31 // F1MKK7 // F1MX64 // F1MXZ6 // F1N5N9 // A6QLS3 // E1BAZ2 // E2GEZ0 // F1MTR5 // F1MYP4 // F1N694 // F1MET0…
GO:0048731	system development	P	6.1e-16	9.8e-14	// Q0V7N6 // E1BFZ6 // F1N694 // F1MX64 // F1MXZ6 // A6QNW9 // A6QLS3 // F1MET0 // F1MTR5 // A6QNU2
GO:0048523	negative regulation of cellular process	P	7.2e-16	9.8e-14	// Q0V7N6 // F1N694 // A6QLS3 // F1MMD4 // E1BLR4 // Q32S38 // F1MXZ6 // E1BGL7 // F1MY27 // Q1LZA9 // F1MYP4
GO:0055085	transmembrane transport	P	1.2e-15	1.4e-13	// Q32S33 // Q32S31 // Q8SQ31 // F1MRS7 // A6QPZ6 // F1MCG5 // G1K1D0 // Q1LZA9 // E2GEZ0 // E1BD39 // F1MVY8 // Q9TU78 // F1N2T8
GO:0048856	anatomical structure development	P	2.5e-15	2.5e-13	// Q0V7N6 // E1BFZ6 // F1N694 // A6QLS3 // F1MX64 // F1MXZ6 // A6QNW9 // F1MY27 // F1MET0 // F1MTR5 // A6QNU2
GO:0048869	cellular developmental process	P	5.8e-15	5.2e-13	// Q0V7N6 // F1MMD4 // F1MRH8 // F1MX64 // A6QNW9 // F1MY27 // F1MET0 // F1MTR5 // F1MYP4 // A6QNU2
GO:0043227	membrane-bounded organelle	C	4.4e-14	6.3e-13	// Q32S33 // Q32S31 // E1BKJ9 // E1BLR4 // A6QPZ6 // F1MM77 // F1MC68 // E1BAL2 // F1MVN3 // Q1LZA9 // G3MYT7 // F1MVY8 // F1MJJ1 // Q0V7N6 // E1BGA9 // A4IF72 // F1MI03 // F1N6V7 // F1MCG5 // Q29RY5 // F1MY27 // Q3SZ32 // F1MET0 // F1MS86 // Q8SQ31 // F1MKK7 // F1MBF1 // F1N5N9 // A6QLS3 // E2GEZ0 // F1MYP4 // F1N694 // F1N3I3 // E1BF97 // Q148L9 // G1K1D0 // F1MX77 // F1N2T8
GO:0048513	organ development	P	9.5e-15	7.7e-13	// Q0V7N6 // F1N694 // F1MX64 // F1MXZ6 // A6QNW9 // A6QLS3 // F1MET0 // F1MTR5 // A6QNU2
GO:0043231	intracellular membrane-bounded organelle	C	2.6e-13	3.5e-12	// Q32S33 // Q32S31 // E1BKJ9 // E1BLR4 // A6QPZ6 // F1MM77 // F1MC68 // E1BAL2 // F1MVN3 // Q1LZA9 // G3MYT7 // F1MVY8 // F1MJJ1 // Q0V7N6 // E1BGA9 // A4IF72 // F1MI03 // F1N6V7 // F1MCG5 // Q29RY5 // F1MY27 // Q3SZ32 // F1MET0 // F1MS86 // Q8SQ31 // F1MKK7 // F1N5N9 // A6QLS3 // E2GEZ0 // F1MYP4 // F1N694 // F1N3I3 // E1BF97 // Q148L9 // G1K1D0 // F1MX77 // F1N2T8
GO:0043226	organelle	C	4.5e-13	5.5e-12	// Q32S33 // Q32S31 // E1BKJ9 // E1BLR4 // A6QPZ6 // G3MYE1 // F1MM77 // F1MC68 // E1BAL2 // F1MVN3 // Q1LZA9 // G3MYT7 // F1MVY8 // F1MJJ1 // Q0V7N6 // E1BGA9 // A4IF72 // F1MI03 // F1N6V7 // F1MCG5 // Q29RY5 // F1MY27 // Q3SZ32 // A6QNU2 // F1MS86 // Q8SQ31 // F1MKK7 // F1MX64 // F1MBF1 // F1N5N9 // A6QLS3 // E2GEZ0 // F1MYP4 // F1N694 // F1MET0 // F1N3I3 // F1N3T1 // F1MRH8 // Q148L9 // G1K1D0…
GO:0032501	multicellular organismal process	P	9.4e-14	6.9e-12	// Q0V7N6 // E1BFZ6 // F1N694 // F1MMD4 // Q32S38 // F1MX64 // F1MXZ6 // A6QNW9 // F1MC68 // F1MS12 // A6QLS3 // Q1LZA9 // F1MET0 // F1MTR5 // A6QNU2
GO:0043229	intracellular organelle	C	2.3e-12	2.7e-11	// Q32S33 // Q32S31 // E1BKJ9 // E1BLR4 // A6QPZ6 // G3MYE1 // F1MM77 // F1MC68 // E1BAL2 // F1MVN3 // Q1LZA9 // G3MYT7 // F1MVY8 // F1MJJ1 // Q0V7N6 // E1BGA9 // A4IF72 // F1MI03 // F1N6V7 // F1MCG5 // Q29RY5 // F1MY27 // Q3SZ32 // A6QNU2 // F1MS86 // Q8SQ31 // F1MKK7 // F1MX64 // F1N5N9 // A6QLS3 // E2GEZ0 // F1MYP4 // F1N694 // F1MET0 // F1N3I3 // F1N3T1 // F1MRH8 // Q148L9 // G1K1D0 // F1MX77…
GO:0005783	endoplasmic reticulum	C	2.6e-12	2.8e-11	// Q32S33 // Q32S31 // Q8SQ31 // E1BLR4 // A6QPZ6 // F1MCG5 // E1BKJ9 // F1MET0 // F1MVY8 // F1N2T8 // F1MS86
GO:0032502	developmental process	P	4.8e-13	3.3e-11	// Q0V7N6 // E1BFZ6 // F1N694 // A6QLS3 // F1MMD4 // F1MRH8 // Q32S38 // F1MX64 // F1MXZ6 // A6QNW9 // F1MY27 // F1MET0 // F1MTR5 // F1MYP4 // A6QNU2
GO:0065008	regulation of biological quality	P	9.8e-13	6e-11	// Q0V7N6 // E1BFZ6 // F1MXZ6 // F1MET0 // A6QLS3 // F1MRH8 // Q32S38 // A6QPZ6 // G1K1D0 // E1BGL7 // F1MY27 // E1BDR3 // F1MVY8 // F1MTR5
GO:0015833	peptide transport	P	1e-12	6e-11	// Q32S33 // Q32S31 // Q8SQ31 // A6QPZ6 // F1MCG5 // F1MVY8 // F1N2T8
GO:0044432	endoplasmic reticulum part	C	9.6e-12	9.7e-11	// Q32S33 // Q32S31 // Q8SQ31 // E1BLR4 // A6QPZ6 // F1MCG5 // F1MVY8 // F1N2T8 // F1MS86
GO:0009893	positive regulation of metabolic process	P	2.8e-12	1.5e-10	// Q0V7N6 // F1N694 // A6QLS3 // Q32S38 // F1MXZ6 // F1MY27 // F1MYP4
GO:0010605	negative regulation of macromolecule metabolic process	P	3.3e-12	1.7e-10	// Q0V7N6 // F1N694 // Q32S38 // E1BGL7 // A6QLS3 // E1BDE2 // Q1LZA9 // F1MYP4
GO:0005622	intracellular	C	1.8e-11	1.7e-10	// Q32S33 // Q32S31 // E1BKJ9 // F1MPI9 // A6QPZ6 // Q32S38 // G3MYE1 // F1MM77 // F1MC68 // E1BAL2 // F1MVN3 // Q1LZA9 // G3MYT7 // F1MVY8 // F1MJJ1 // Q0V7N6 // E1BGA9 // A4IF72 // F1MI03 // F1N6V7 // F1MCG5 // E1BLR4 // Q29RY5 // F1MY27 // Q3SZ32 // A6QNU2 // F1MT13 // F1MS86 // E1BFZ6 // Q8SQ31 // A6QLL6 // F1MKK7 // F1MX64 // F1MXZ6 // F1MS12 // F1N5N9 // A6QLS3 // E1BAZ2 // E2GEZ0 // F1MTR5…
GO:0010629	negative regulation of gene expression	P	6.9e-12	3.3e-10	// Q0V7N6 // F1N694 // Q32S38 // A6QLS3 // E1BDE2 // Q1LZA9 // F1MYP4
GO:0009892	negative regulation of metabolic process	P	7.4e-12	3.3e-10	// Q0V7N6 // F1N694 // Q32S38 // E1BGL7 // A6QLS3 // E1BDE2 // Q1LZA9 // F1MYP4
GO:0042221	response to chemical stimulus	P	8e-12	3.4e-10	// Q0V7N6 // F1MET0 // F1MY27 // F1MRH8 // Q32S38 // A6QNW9 // A6QLS3 // E1BGA9 // F1MS86
GO:0045892	negative regulation of transcription, DNA-dependent	P	3.2e-11	1.2e-09	// Q0V7N6 // F1N694 // Q32S38 // A6QLS3 // Q1LZA9 // F1MYP4
GO:0051253	negative regulation of RNA metabolic process	P	3.2e-11	1.2e-09	// Q0V7N6 // F1N694 // Q32S38 // A6QLS3 // Q1LZA9 // F1MYP4
GO:0007275	multicellular organismal development	P	6e-11	2.2e-09	// Q0V7N6 // E1BFZ6 // F1N694 // F1MMD4 // F1MX64 // F1MXZ6 // A6QNW9 // A6QLS3 // F1MET0 // F1MTR5 // A6QNU2
GO:0044451	nucleoplasm part	C	4.5e-10	4.1e-09	// F1N694 // F1MI03 // F1MX77 // E1BAL2 // Q3SZ32 // E1BGA9 // E1BF97 // F1MYP4
GO:0019899	enzyme binding	F	3.1e-11	5.4e-09	// Q0V7N6 // F1MXZ6 // F1N3I3 // A6QLS3 // F1MC68 // F1N3S7 // F1MY27 // E1BGA9
GO:0002376	immune system process	P	1.9e-10	6.6e-09	// Q0V7N6 // Q32S33 // Q32S31 // Q8SQ31 // F1MRH8 // A6QPZ6 // F1MCG5 // F1N2T8 // F1MY27 // Q1LZA9 // E1BLI0 // F1MVY8 // F1MTR5
GO:0010604	positive regulation of macromolecule metabolic process	P	2.2e-10	7.3e-09	// Q0V7N6 // F1MXZ6 // Q32S38 // F1N694 // A6QLS3 // F1MYP4
GO:0031325	positive regulation of cellular metabolic process	P	2.2e-10	7.3e-09	// Q0V7N6 // F1MXZ6 // Q32S38 // F1N694 // F1MY27 // F1MYP4
GO:0051239	regulation of multicellular organismal process	P	4.9e-10	1.5e-08	// Q0V7N6 // F1MXZ6 // A6QNW9 // F1MS12 // A6QLS3 // Q1LZA9
GO:0016481	negative regulation of transcription	P	4.9e-10	1.5e-08	// Q0V7N6 // F1N694 // Q32S38 // A6QLS3 // Q1LZA9 // F1MYP4
GO:0043234	protein complex	C	1.9e-09	1.6e-08	// Q32S33 // F1N694 // Q32S31 // Q8SQ31 // F1MRH8 // A6QPZ6 // Q32S38 // G3MYE1 // F1MCG5 // G1K1D0 // F1N3T1 // E1BF97 // E1BGL7 // F1N5N9 // A6QLS3 // Q1LZA9 // E2GEZ0 // Q3SZ32 // F1MVY8 // F1N2T8 // F1MYP4
GO:0009719	response to endogenous stimulus	P	9.4e-10	2.5e-08	// Q0V7N6 // F1MRH8 // Q32S38 // F1MET0 // A6QLS3
GO:0009725	response to hormone stimulus	P	9.4e-10	2.5e-08	// Q0V7N6 // F1MRH8 // Q32S38 // F1MET0 // A6QLS3
GO:0002682	regulation of immune system process	P	9.4e-10	2.5e-08	// Q1LZA9 // Q0V7N6 // F1MRH8 // A6QPZ6 // F1MCG5
GO:0009888	tissue development	P	1.7e-09	4.4e-08	// Q0V7N6 // F1MET0 // F1MX64 // A6QNW9 // A6QNU2
GO:0045934	negative regulation of nucleobase, nucleoside, nucleotide and nucleic acid metabolic process	P	1.8e-09	4.4e-08	// Q0V7N6 // F1N694 // Q32S38 // A6QLS3 // Q1LZA9 // F1MYP4
GO:0051172	negative regulation of nitrogen compound metabolic process	P	1.8e-09	4.4e-08	// Q0V7N6 // F1N694 // Q32S38 // A6QLS3 // Q1LZA9 // F1MYP4
GO:0006366	transcription from RNA polymerase II promoter	P	2.2e-09	5.2e-08	// Q0V7N6 // F1N694 // E1BF97 // Q1LZA9 // Q3SZ32 // E1BGA9 // F1MYP4
GO:0010558	negative regulation of macromolecule biosynthetic process	P	4e-09	9.1e-08	// Q0V7N6 // F1N694 // Q32S38 // A6QLS3 // Q1LZA9 // F1MYP4
GO:0031327	negative regulation of cellular biosynthetic process	P	4e-09	9.1e-08	// Q0V7N6 // F1N694 // Q32S38 // A6QLS3 // Q1LZA9 // F1MYP4
GO:0032879	regulation of localization	P	4.7e-09	1e-07	// Q1LZA9 // Q0V7N6 // E1BLR4 // F1MXZ6 // A6QLS3
GO:0009890	negative regulation of biosynthetic process	P	5.1e-09	1.1e-07	// Q0V7N6 // F1N694 // Q32S38 // A6QLS3 // Q1LZA9 // F1MYP4
GO:0007005	mitochondrion organization	P	7.3e-09	1.5e-07	// E2GEZ0 // Q32S38 // G1K1D0 // F1MY27 // A4IF72
GO:0005829	cytosol	C	2e-08	1.6e-07	// E1BFZ6 // F1N3I3 // Q32S38 // E1BGL7 // A6QLS3 // Q1LZA9 // E1BGA9
GO:0009653	anatomical structure morphogenesis	P	8.2e-09	1.7e-07	// Q0V7N6 // F1N694 // F1MXZ6 // A6QNW9 // F1MY27 // F1MET0
GO:0000003	reproduction	P	9e-09	1.7e-07	// Q0V7N6 // F1N694 // A6QPZ6 // A6QLS3 // Q1LZA9 // F1MVY8 // F1MTR5
GO:0022414	reproductive process	P	9e-09	1.7e-07	// Q0V7N6 // F1N694 // A6QPZ6 // A6QLS3 // Q1LZA9 // F1MVY8 // F1MTR5
GO:0031324	negative regulation of cellular metabolic process	P	1.3e-08	2.4e-07	// Q0V7N6 // F1N694 // Q32S38 // A6QLS3 // Q1LZA9 // F1MYP4
GO:0003008	system process	P	1.4e-08	2.5e-07	// Q0V7N6 // E1BFZ6 // F1MXZ6 // Q32S38 // F1MC68 // A6QLS3 // F1MET0
GO:0006357	regulation of transcription from RNA polymerase II promoter	P	1.6e-08	2.9e-07	// Q1LZA9 // Q0V7N6 // F1N694 // E1BGA9 // F1MYP4
GO:0044421	extracellular region part	C	4.8e-08	3.8e-07	// F1MMD4 // A6QPZ6 // E1BCU4 // F1MC68 // F1MBF1 // E1BKJ9 // E1BLI0 // F1MET0 // A5D9D7
GO:0090066	regulation of anatomical structure size	P	3.3e-08	5.7e-07	// Q0V7N6 // F1MXZ6 // Q32S38 // E1BGL7 // A6QLS3 // F1MET0
GO:0065009	regulation of molecular function	P	4.1e-08	6.9e-07	// F1MXZ6 // F1MKK7 // F1MC68 // F1MS12 // E1BGL7 // A6QLS3 // Q1LZA9 // E1BGA9
GO:0070647	protein modification by small protein conjugation or removal	P	4.2e-08	6.9e-07	// Q1LZA9 // E1BGL7 // Q32S38 // F1N3I3 // F1MXZ6
GO:0032446	protein modification by small protein conjugation	P	4.2e-08	6.9e-07	// Q1LZA9 // E1BGL7 // Q32S38 // F1N3I3 // F1MXZ6
GO:0044464	cell part	C	1.2e-07	8.7e-07	// Q32S33 // A6H7G7 // Q32S31 // E1BKJ9 // F1MPI9 // A6QPZ6 // Q32S38 // G3MYE1 // F1MM77 // A6QNW9 // F1MC68 // E1BAL2 // F1MVN3 // Q1LZA9 // G3MYT7 // F1MVY8 // E1BMU2 // F1MJJ1 // Q0V7N6 // E1BGA9 // A1L5C4 // A4IF72 // F1MI03 // F1N6V7 // F1MCG5 // E1BLR4 // Q29RY5 // F1MY27 // E1BDR3 // Q3SZ32 // A6QNU2 // Q9TU78 // E1BN12 // F1MT13 // F1MS86 // E1BFZ6 // Q8SQ31 // F1MRS7 // F1MKK7 // F1MX64…
GO:0005623	cell	C	1.2e-07	8.7e-07	// Q32S33 // A6H7G7 // Q32S31 // E1BKJ9 // F1MPI9 // A6QPZ6 // Q32S38 // G3MYE1 // F1MM77 // A6QNW9 // F1MC68 // E1BAL2 // F1MVN3 // Q1LZA9 // G3MYT7 // F1MVY8 // E1BMU2 // F1MJJ1 // Q0V7N6 // E1BGA9 // A1L5C4 // A4IF72 // F1MI03 // F1N6V7 // F1MCG5 // E1BLR4 // Q29RY5 // F1MY27 // E1BDR3 // Q3SZ32 // A6QNU2 // Q9TU78 // E1BN12 // F1MT13 // F1MS86 // E1BFZ6 // Q8SQ31 // F1MRS7 // F1MKK7 // F1MX64…
GO:0016043	cellular component organization	P	5.7e-08	9.3e-07	// Q0V7N6 // E1BFZ6 // F1N694 // F1MY27 // A4IF72 // F1MRH8 // Q32S38 // F1MMD4 // G1K1D0 // E1BAL2 // Q29RY5 // A6QLS3 // Q1LZA9 // E2GEZ0 // F1MET0 // F1MYP4
GO:0019220	regulation of phosphate metabolic process	P	6.3e-08	9.7e-07	// F1MXZ6 // F1MKK7 // F1MC68 // A6QLS3 // Q1LZA9 // E1BGA9
GO:0019882	antigen processing and presentation	P	6.3e-08	9.7e-07	// Q32S33 // Q32S31 // Q8SQ31 // A6QPZ6 // F1MCG5 // F1MVY8 // F1N2T8
GO:0051174	regulation of phosphorus metabolic process	P	6.3e-08	9.7e-07	// F1MXZ6 // F1MKK7 // F1MC68 // A6QLS3 // Q1LZA9 // E1BGA9
GO:0018193	peptidyl-amino acid modification	P	7.2e-08	1.1e-06	// F1MXZ6 // F1MS86 // F1N6V7 // Q148L9 // F1MJJ1
GO:0050896	response to stimulus	P	8.3e-08	1.2e-06	// Q0V7N6 // F1MXZ6 // F1MVY8 // F1MY27 // F1MET0 // F1MRH8 // Q32S38 // A6QPZ6 // A6QNW9 // A6QLS3 // Q1LZA9 // E1BLI0 // E1BGA9 // F1MTR5 // F1MS86
GO:0044093	positive regulation of molecular function	P	1.2e-07	1.7e-06	// Q1LZA9 // F1MS12 // F1MXZ6 // E1BGA9 // A6QLS3
GO:0051179	localization	P	1.7e-07	2.4e-06	// Q32S33 // Q32S31 // E1BLR4 // A6QNW9 // Q1LZA9 // F1MVY8 // E1BD39 // Q0V7N6 // A6QPZ6 // F1MCG5 // E1BDR3 // F1MET0 // Q9TU78 // E1BFZ6 // Q8SQ31 // F1MRS7 // A6QLS3 // E2GEZ0 // E1BMU2 // F1MXZ6 // F1N3I3 // G1K1D0 // F1N2T8
GO:0051128	regulation of cellular component organization	P	2.3e-07	3.2e-06	// Q1LZA9 // Q0V7N6 // F1MY27 // A6QLS3 // F1MYP4
GO:0042592	homeostatic process	P	3.1e-07	4.2e-06	// E1BFZ6 // F1MRH8 // Q32S38 // A6QPZ6 // F1MY27 // E1BDR3 // F1MVY8 // F1MTR5
GO:0006950	response to stress	P	3.2e-07	4.4e-06	// Q0V7N6 // F1MXZ6 // F1MY27 // Q32S38 // A6QPZ6 // A6QNW9 // A6QLS3 // Q1LZA9 // F1MVY8 // F1MTR5 // F1MS86
GO:0051716	cellular response to stimulus	P	3.6e-07	4.8e-06	// Q0V7N6 // A6QLS3 // F1MRH8 // Q32S38 // F1MY27 // F1MET0 // F1MS86
GO:0051234	establishment of localization	P	5.9e-07	7.7e-06	// Q32S33 // Q32S31 // E1BLR4 // A6QNW9 // Q1LZA9 // F1MVY8 // E1BMU2 // Q0V7N6 // A6QPZ6 // F1MCG5 // E1BDR3 // Q9TU78 // E1BFZ6 // Q8SQ31 // F1MRS7 // A6QLS3 // E2GEZ0 // E1BD39 // F1MXZ6 // F1N3I3 // G1K1D0 // F1N2T8
GO:0042325	regulation of phosphorylation	P	1.3e-06	1.6e-05	// Q1LZA9 // F1MXZ6 // E1BGA9 // A6QLS3 // F1MC68
GO:0033036	macromolecule localization	P	1.8e-06	2.3e-05	// E1BFZ6 // F1MXZ6 // F1MVY8 // E1BLR4 // A6QPZ6 // A6QNW9 // G1K1D0 // E2GEZ0 // F1MET0
GO:0051649	establishment of localization in cell	P	2.1e-06	2.6e-05	// Q0V7N6 // F1MXZ6 // F1N3I3 // E1BLR4 // A6QPZ6 // G1K1D0 // Q1LZA9 // E2GEZ0 // F1MVY8
GO:0006810	transport	P	2.4e-06	2.9e-05	// Q0V7N6 // Q32S33 // F1MXZ6 // Q32S31 // F1N3I3 // Q8SQ31 // E1BLR4 // F1MRS7 // A6QPZ6 // F1MCG5 // A6QNW9 // F1N2T8 // G1K1D0 // A6QLS3 // E1BDR3 // Q1LZA9 // E2GEZ0 // E1BD39 // F1MVY8 // Q9TU78 // E1BMU2
GO:0048878	chemical homeostasis	P	2.6e-06	3.2e-05	// E1BFZ6 // Q32S38 // A6QPZ6 // F1MY27 // E1BDR3 // F1MVY8
GO:0051641	cellular localization	P	2.7e-06	3.2e-05	// Q0V7N6 // F1MXZ6 // F1N3I3 // E1BLR4 // A6QPZ6 // G1K1D0 // Q1LZA9 // E2GEZ0 // F1MVY8
GO:0050793	regulation of developmental process	P	2.9e-06	3.4e-05	// Q0V7N6 // F1MXZ6 // F1MY27 // F1MMD4 // A6QNW9 // A6QLS3
GO:0042626	ATPase activity, coupled to transmembrane movement of substances	F	9.1e-07	4.6e-05	// Q32S33 // Q32S31 // Q8SQ31 // A6QPZ6 // F1MCG5 // F1MVY8 // Q9TU78 // F1N2T8
GO:0043492	ATPase activity, coupled to movement of substances	F	9.1e-07	4.6e-05	// Q32S33 // Q32S31 // Q8SQ31 // A6QPZ6 // F1MCG5 // F1MVY8 // Q9TU78 // F1N2T8
GO:0015405	P-P-bond-hydrolysis-driven transmembrane transporter activity	F	1.3e-06	4.6e-05	// Q32S33 // Q32S31 // Q8SQ31 // A6QPZ6 // F1MCG5 // F1MVY8 // Q9TU78 // F1N2T8
GO:0015399	primary active transmembrane transporter activity	F	1.3e-06	4.6e-05	// Q32S33 // Q32S31 // Q8SQ31 // A6QPZ6 // F1MCG5 // F1MVY8 // Q9TU78 // F1N2T8
GO:0016820	hydrolase activity, acting on acid anhydrides, catalyzing transmembrane movement of substances	F	1.6e-06	4.7e-05	// Q32S33 // Q32S31 // Q8SQ31 // A6QPZ6 // F1MCG5 // F1MVY8 // Q9TU78 // F1N2T8
GO:0032991	macromolecular complex	C	9.9e-06	6.8e-05	// Q32S33 // Q32S31 // Q32S38 // G3MYE1 // Q1LZA9 // F1MVY8 // F1MI03 // A6QPZ6 // F1MCG5 // Q3SZ32 // Q8SQ31 // F1N5N9 // A6QLS3 // E2GEZ0 // F1MYP4 // F1N694 // F1N3T1 // F1MRH8 // G1K1D0 // E1BF97 // E1BGL7 // F1N2T8
GO:0006996	organelle organization	P	6.9e-06	8e-05	// Q0V7N6 // F1MY27 // A4IF72 // F1MRH8 // Q32S38 // G1K1D0 // E1BAL2 // Q29RY5 // A6QLS3 // Q1LZA9 // E2GEZ0 // F1MYP4
GO:0005739	mitochondrion	C	1.4e-05	9e-05	// Q0V7N6 // A4IF72 // A6QPZ6 // G1K1D0 // F1MY27 // E2GEZ0 // F1MVY8
GO:0044262	cellular carbohydrate metabolic process	P	1.1e-05	0.00013	// Q3ZBY8 // F1N6V7 // Q148L9 // F1MBF1 // G3MYT7 // F1MJJ1 // F1MS86
GO:0022804	active transmembrane transporter activity	F	6.4e-06	0.00016	// Q32S33 // Q32S31 // Q8SQ31 // A6QPZ6 // F1MCG5 // E1BDR3 // F1MVY8 // Q9TU78 // F1N2T8
GO:0008104	protein localization	P	1.4e-05	0.00016	// E1BFZ6 // F1MXZ6 // F1MVY8 // E1BLR4 // A6QPZ6 // G1K1D0 // E2GEZ0 // F1MET0
GO:0043067	regulation of programmed cell death	P	1.9e-05	0.00021	// Q0V7N6 // Q32S38 // F1MXZ6 // F1MY27 // A6QLS3
GO:0042981	regulation of apoptosis	P	1.9e-05	0.00021	// Q0V7N6 // Q32S38 // F1MXZ6 // F1MY27 // A6QLS3
GO:0010941	regulation of cell death	P	1.9e-05	0.00021	// Q0V7N6 // Q32S38 // F1MXZ6 // F1MY27 // A6QLS3
GO:0043413	macromolecule glycosylation	P	4e-05	0.00041	// G3MYT7 // F1MS86 // F1N6V7 // Q148L9 // F1MJJ1
GO:0009100	glycoprotein metabolic process	P	4e-05	0.00041	// G3MYT7 // F1MS86 // F1N6V7 // Q148L9 // F1MJJ1
GO:0006486	protein amino acid glycosylation	P	4e-05	0.00041	// G3MYT7 // F1MS86 // F1N6V7 // Q148L9 // F1MJJ1
GO:0009101	glycoprotein biosynthetic process	P	4e-05	0.00041	// G3MYT7 // F1MS86 // F1N6V7 // Q148L9 // F1MJJ1
GO:0070085	glycosylation	P	4e-05	0.00041	// G3MYT7 // F1MS86 // F1N6V7 // Q148L9 // F1MJJ1
GO:0051246	regulation of protein metabolic process	P	4.9e-05	0.00049	// E1BGL7 // Q32S38 // F1MXZ6 // A6QLS3 // F1MYP4
GO:0042623	ATPase activity, coupled	F	2.6e-05	0.00057	// Q32S33 // Q32S31 // Q8SQ31 // A6QPZ6 // F1MCG5 // F1MVY8 // Q9TU78 // F1N2T8
GO:0046907	intracellular transport	P	6.6e-05	0.00065	// F1MXZ6 // F1N3I3 // A6QPZ6 // G1K1D0 // Q1LZA9 // E2GEZ0 // F1MVY8
GO:0019222	regulation of metabolic process	P	6.8e-05	0.00067	// Q0V7N6 // F1N694 // F1MY27 // F1MPI9 // Q32S38 // F1MKK7 // F1MXZ6 // G1K1D0 // F1MC68 // F1MS12 // F1MRH8 // E1BGL7 // F1MVN3 // A6QLS3 // E1BDE2 // Q1LZA9 // E1BGA9 // F1MYP4
GO:0043412	macromolecule modification	P	7.3e-05	0.00071	// Q0V7N6 // F1MXZ6 // F1N3I3 // Q32S38 // F1MKK7 // F1N6V7 // Q148L9 // F1MYP4 // F1MX77 // E1BGL7 // M5FMW5 // Q1LZA9 // G3MYT7 // F1MS86 // F1MJJ1
GO:0045184	establishment of protein localization	P	8.3e-05	0.00079	// E1BFZ6 // F1MXZ6 // E1BLR4 // A6QPZ6 // G1K1D0 // E2GEZ0 // F1MVY8
GO:0005886	plasma membrane	C	0.00013	0.00082	// E1BFZ6 // F1MXZ6 // A7E352 // A1L5C4 // E1BLR4 // F1MD85 // E1BDR3 // E1BGA9
GO:0031090	organelle membrane	C	0.00014	0.00084	// E1BLR4 // G1K1D0 // F1MY27 // Q1LZA9 // E2GEZ0 // F1MJJ1 // F1MS86
GO:0005634	nucleus	C	0.00014	0.00084	// Q0V7N6 // F1N694 // F1N3I3 // F1MY27 // A4IF72 // F1MI03 // F1MKK7 // F1MM77 // F1MYP4 // F1MC68 // F1MX77 // E1BAL2 // Q29RY5 // F1MVN3 // A6QLS3 // Q1LZA9 // Q3SZ32 // E1BGA9 // E1BF97 // F1MJJ1
GO:0050790	regulation of catalytic activity	P	0.00012	0.0012	// Q1LZA9 // F1MKK7 // E1BGA9 // A6QLS3 // F1MC68
GO:0012501	programmed cell death	P	0.00013	0.0012	// Q0V7N6 // Q32S38 // F1MXZ6 // F1MY27 // A6QLS3
GO:0006915	apoptosis	P	0.00013	0.0012	// Q0V7N6 // Q32S38 // F1MXZ6 // F1MY27 // A6QLS3
GO:0006952	defense response	P	0.00013	0.0012	// F1MXZ6 // A6QPZ6 // F1MY27 // Q1LZA9 // F1MVY8 // F1MTR5
GO:0016265	death	P	0.00016	0.0014	// Q0V7N6 // Q32S38 // F1MXZ6 // F1MY27 // A6QLS3
GO:0008219	cell death	P	0.00016	0.0014	// Q0V7N6 // Q32S38 // F1MXZ6 // F1MY27 // A6QLS3
GO:0006464	protein modification process	P	0.0002	0.0018	// Q0V7N6 // F1MXZ6 // F1N3I3 // Q32S38 // F1MKK7 // F1N6V7 // Q148L9 // F1MYP4 // E1BGL7 // M5FMW5 // Q1LZA9 // G3MYT7 // F1MS86 // F1MJJ1
GO:0016887	ATPase activity	F	0.00015	0.0029	// Q32S33 // Q32S31 // Q8SQ31 // A6QPZ6 // F1MCG5 // F1MVY8 // Q9TU78 // F1N2T8
GO:0015031	protein transport	P	0.0006	0.0053	// F1MXZ6 // E1BLR4 // A6QPZ6 // G1K1D0 // E2GEZ0 // F1MVY8
GO:0005576	extracellular region	C	0.00093	0.0053	// F1MMD4 // A6QPZ6 // A6QNW9 // F1MC68 // F1MBF1 // E1BCU4 // E1BKJ9 // E1BLI0 // F1MET0 // A5D9D7
GO:0012505	endomembrane system	C	0.00096	0.0053	// Q1LZA9 // E1BLR4 // F1MS86 // F1MY27 // F1MJJ1
GO:0022892	substrate-specific transporter activity	F	0.00039	0.0068	// Q32S33 // Q32S31 // Q8SQ31 // F1MRS7 // A6QPZ6 // F1MCG5 // F1N2T8 // A7E352 // E1BDR3 // E1BD39 // F1MVY8 // E1BMU2
GO:0005856	cytoskeleton	C	0.0013	0.0068	// F1N3T1 // F1MRH8 // G3MYE1 // F1MX64 // F1N5N9 // E1BGA9 // A6QNU2
GO:0022857	transmembrane transporter activity	F	0.00043	0.0069	// Q32S33 // Q32S31 // Q8SQ31 // F1MRS7 // A6QPZ6 // F1MCG5 // A7E352 // E1BDR3 // E1BD39 // F1MVY8 // Q9TU78 // F1N2T8
GO:0031967	organelle envelope	C	0.0013	0.007	// Q1LZA9 // E2GEZ0 // G1K1D0 // F1MY27 // F1MJJ1
GO:0031975	envelope	C	0.0014	0.0072	// Q1LZA9 // E2GEZ0 // G1K1D0 // F1MY27 // F1MJJ1
GO:0050662	coenzyme binding	F	0.00052	0.0077	// Q3ZBY8 // A5D9F1 // F1MBF1 // Q32S38 // F1MYP4
GO:0005515	protein binding	F	0.00076	0.01	// Q0V7N6 // Q32S33 // F1N694 // Q32S31 // F1MVY8 // F1MY27 // F1MI03 // Q32S38 // F1N2T8 // A6QPZ6 // F1MCG5 // F1MYP4 // F1MC68 // F1MRH8 // F1N3S7 // A6QLS3 // Q1LZA9 // F1N3I3 // E1BGA9 // F1MXZ6 // Q8SQ31
GO:0010646	regulation of cell communication	P	0.0012	0.01	// Q0V7N6 // F1MXZ6 // F1N3I3 // E1BLR4 // F1MRH8 // F1MY27
GO:0009987	cellular process	P	0.0012	0.01	// Q32S33 // Q32S31 // E1BKJ9 // F1MPI9 // A6QPZ6 // Q32S38 // G3MYR1 // A6QNW9 // F1MC68 // E1BAL2 // F1MVN3 // Q1LZA9 // G3MYT7 // F1MVY8 // F1MJJ1 // Q0V7N6 // E1BGA9 // E1BDE2 // A4IF72 // F1N6V7 // F1MCG5 // E1BLR4 // Q29RY5 // F1MY27 // E1BDR3 // Q3SZ32 // A6QNU2 // Q9TU78 // F1MS86 // E1BFZ6 // Q8SQ31 // F1MMD4 // Q3ZBY8 // F1MRS7 // F1MKK7 // F1MX64 // F1MXZ6 // F1MS12 // F1MBF1 // F1N5N9…
GO:0031323	regulation of cellular metabolic process	P	0.0012	0.011	// Q0V7N6 // F1N694 // F1MY27 // F1MPI9 // Q32S38 // F1MKK7 // F1MXZ6 // F1MC68 // F1MS12 // E1BGL7 // F1MVN3 // A6QLS3 // Q1LZA9 // E1BGA9 // F1MYP4
GO:0006886	intracellular protein transport	P	0.0015	0.013	// E2GEZ0 // F1MXZ6 // F1MVY8 // A6QPZ6 // G1K1D0
GO:0070727	cellular macromolecule localization	P	0.0016	0.013	// E2GEZ0 // F1MXZ6 // F1MVY8 // A6QPZ6 // G1K1D0
GO:0034613	cellular protein localization	P	0.0016	0.013	// E2GEZ0 // F1MXZ6 // F1MVY8 // A6QPZ6 // G1K1D0
GO:0005975	carbohydrate metabolic process	P	0.0018	0.015	// Q3ZBY8 // F1N6V7 // Q148L9 // F1MBF1 // G3MYT7 // F1MJJ1 // F1MS86
GO:0005215	transporter activity	F	0.0016	0.02	// Q32S33 // Q32S31 // Q8SQ31 // F1MRS7 // A6QPZ6 // F1MCG5 // F1N2T8 // A7E352 // E1BDR3 // E1BD39 // F1MVY8 // Q9TU78 // E1BMU2
GO:0010468	regulation of gene expression	P	0.0025	0.02	// Q0V7N6 // F1N694 // F1MPI9 // Q32S38 // F1MXZ6 // G1K1D0 // F1MS12 // E1BGL7 // F1MVN3 // A6QLS3 // E1BDE2 // Q1LZA9 // E1BGA9 // F1MYP4
GO:0000166	nucleotide binding	F	0.0019	0.022	// M5FMW5 // Q32S33 // A5D9F1 // Q32S31 // F1MVY8 // Q8SQ31 // Q3ZBY8 // Q32S38 // F1MKK7 // A6QPZ6 // F1MCG5 // F1MYP4 // F1N2T8 // F1MBF1 // F1MVN3 // E1BGA9 // Q9TU78 // F1MXZ6 // F1N5N9
GO:0048037	cofactor binding	F	0.003	0.033	// Q3ZBY8 // A5D9F1 // F1MBF1 // Q32S38 // F1MYP4
GO:0060255	regulation of macromolecule metabolic process	P	0.0041	0.033	// Q0V7N6 // F1N694 // F1MPI9 // Q32S38 // F1MXZ6 // G1K1D0 // F1MS12 // E1BGL7 // F1MVN3 // A6QLS3 // E1BDE2 // Q1LZA9 // E1BGA9 // F1MYP4
GO:0005102	receptor binding	F	0.0039	0.04	// Q32S33 // Q32S31 // Q8SQ31 // A6QPZ6 // F1MCG5 // F1MVY8 // F1N2T8
GO:0006955	immune response	P	0.0057	0.045	// Q1LZA9 // E1BLI0 // F1MRH8 // F1MTR5 // F1MY27
GO:0006139	nucleobase, nucleoside, nucleotide and nucleic acid metabolic process	P	0.0058	0.045	// Q0V7N6 // F1MX77 // F1N694 // F1MPI9 // Q3ZBY8 // Q32S38 // F1MXZ6 // F1MS12 // E1BF97 // E1BGL7 // F1MBF1 // F1MVN3 // A6QLS3 // E1BDE2 // Q1LZA9 // Q3SZ32 // E1BGA9 // F1MYP4
GO:0016310	phosphorylation	P	0.0062	0.048	// Q0V7N6 // E1BFZ6 // F1MXZ6 // F1MKK7 // F1MC68 // M5FMW5 // A6QLS3 // Q1LZA9 // E1BGA9
GO:0008152	metabolic process	P	0.0064	0.049	// A5D9F1 // M5FHZ7 // F1MPI9 // Q32S38 // A6QNW9 // F1MC68 // F1MVN3 // Q1LZA9 // G3MYT7 // E1BGA9 // A5D9D7 // F1MJJ1 // Q0V7N6 // F1N6V7 // E1BLR4 // F1MY27 // E1BDE2 // Q3SZ32 // F1MET0 // F1MS86 // E1BFZ6 // F1MMD4 // Q3ZBY8 // F1MKK7 // F1MXZ6 // F1MS12 // F1MBF1 // E1BCU4 // A6QLS3 // F1MYP4 // F1N694 // F1N3I3 // F1MRH8 // Q148L9 // G1K1D0 // F1MX77 // E1BF97 // E1BGL7 // M5FMW5

## Sheet: lncRNA_trans_targets
lncRNA	Target_mRNA
LOC102168756	|CCDC112|RSRC1|ROCK2|NR4A2|GALNT10|ERGIC2|MYBL1|ARHGAP11A|LGI2|SLIT2|ROCK1|TBC1D8B|SGOL2|NTN4|IL18|MCM8|HSD17B7|UPRT|EEA1|EVX1|TRAM2|OLA1|,|CENPU|SMC4|NCAPG2|USP8|PCM1|SMC6|ITGB6|PRPF40A|KIF20B|DSCC1|RBBP8|BCNT|DARS|AURKC|IL11RA|SERPINA1|SLC2A8|PTGS2|MLANA|KLK12|RPTN|CENPH|FOS|TTC39A|RAD50|SMC2|FAM213A|NEK1|SMC3|ZYX|
LOC102169221	|TMEM184A|SLC4A1|FAM46A|MRPL17|RRP9|KIF3C|TUBB6|PLVAP|ULK2|FAM49A|IL5RA|NT5C3B|ZRANB1|LRP4|LNX1|MSR1|AOX1|CAPN5|UNC93A|MSX2|ARHGEF26|COLEC11|IFIT3|SLC1A4|CBX7|AKAP12|GAPT|CABLES1|TREM1|PIK3IP1|MYH14|NID1|ANKH|ADAMTSL2|KCNMB4|MTHFR|MEOX1|KRT82|GPR155|FGFR4|PRSS12|CHP2|PLA2G4F|SDF2L1|CHAC1|DUSP5|RNF222|NOP10|IL1RL1|BFSP2|ADGRA3|PSME2|ECSCR|MS4A8|GPR63|TNK2|MASP1|SLC17A9|SEPP1|LPIN3|FSTL3|PPP1R1B|FA…
LOC102169815	FAM107A|ITGAX|BMP2|CD83|TNC|DDIAS|DOK2|MESP2|WDFY4|GAS6|DNAJB11|FCHO1|NME2|PER1|PPDPF|BTNL9|GADD45A|PRSS27|OTOR|HSPE1|FGD3|MYOM3|GPLD1|PTGFR|MRPL13|SEC14L4|SHPK|CCL26|MAP1LC3C|LTBP4|DEDD2|SRMS|C25H16orf54|IGFBP4|TYR|LLPH|PSORS1C2|PDE8B|NRROS|CD300LF|PLCB2|GPR83|PKN1|CD244|FGFBP1|FCF1|C1QTNF7|FLT3|METTL24|B3GALT4|PER2|SLC37A2|WISP1|MPHOSPH10|TSC22D3|TGM7|ALDH2|TMEM71|PRPS1|AKR1B1|ANXA9|PVRL2|SLC2A…
LOC102170937	TRAM2|EVX1|EEA1|SMC4|MCM8|NTN4|TBC1D8B|SLIT2|PCM1|ARHGAP11A|NR4A2|CCDC112|RSRC1|ROCK2|FOS|GALNT10|ERGIC2|MYBL1|LGI2|NEK1|ROCK1|SGOL2|IL18|HSD17B7|UPRT|OLA1|,|CENPU|NCAPG2|USP8|SMC6|ITGB6|PRPF40A|KIF20B|DSCC1|RBBP8|BCNT|DARS|AURKC|IL11RA|SERPINA1|
LOC102172600	|IGFBP4|LLPH|PSORS1C2|C25H16orf54|PDE8B|LTBP4|NRROS|CD300LF|SEC14L4|CD244|MRPL13|FCF1|FLT3|MYOM3|FGD3|B3GALT4|SLC37A2|GADD45A|NME2|FCHO1|LYPD5|TSPAN33|CCK|WDFY4|MESP2|DDIAS|NOP58|TNC|S100A2|CD83|ITGAX|FAM107A|BMP2|ATP6V0A4|DOK2|FBP1|GAS6|MMP1|DNAJB11|CCL22|PER1|PPDPF|BTNL9|ORC1|PRSS27|OTOR|HSPE1|CA11|KPRP|GPLD1|PTGFR|CFP|ANPEP|SHPK|CCL26|MAP1LC3C|ISLR|DEDD2|SRMS|LMOD1|TYR|REXO2|PLCB2|CISH|HSPD1|G…
LOC102177771	GNL3|SNRPG|SMIM5|NAIF1|LIMS2|ELF5|TPPP|NT5C|RAB34|,|ARSG|TNFAIP6|ITGB2|SEMA3B|DEGS2|PLK3|SLURP1|NATD1|SLC16A11|MRPL55|FGD2|COL8A2|VSIG10L|OTOP2|GLT1D1|DGAT2|ATP12A|DYNLRB2|PGM5|STEAP4|SNRPD1|AWAT1|SLC2A3|PVRL2|ANXA9|AKR1B1|PRPS1|TMEM71|PRMT5|ALDH2|TGM7|PRELP|CRY2|TSC22D3|MPHOSPH10|KIAA1462|WISP1|WNT2|PER2|SLC15A1|METTL24|C1QTNF7|PLA2G6|PLB1|DZIP1L|FGFBP1|FARSA|PKN1|ATP5G1|GPR83|PDCD5|SUSD3|PLA2G2…
LOC102179411	PDZD2|FHOD3|GDPD2|SLC30A1|ARHGAP6|ARL15|TNFRSF11B|PGLYRP1|SLC39A8|ZBTB16|ESR1|CCL19|SDPR|SLC7A11|SEL1L3|AFAP1L2|FYCO1|SLC9A9|GAN|ATRNL1|SOX6|COL6A6|CITED2|ADAMTSL3|FRAS1|ARSK|TNFRSF19|NAV2|PLLP|SYNE1|TCP11L2|KLK6|ISG15|COL24A1|SVEP1|FMN1|SVIL|JMY|EXOC4|WNT4|SOD2|BCAS3|PDK1|CAPN14|CCDC129|CXCL8|PTGES|PDE10A|AFF1|IL4R|CELSR1|ROBO1|YOD1|FAT2|SETBP1|KMT2C|SEMA5A|MS4A2|NEU2|SRGAP2|MAML3|RALGAPA2|RC3H1…
LOC102180344	SLITRK6|GAS7|INADL|ANTXR2|VAV3|DPYD|FAM129A|THOC6|ISM1|PIGN|GALNT8|KIAA1217|ASPH|CRABP1|KLHL24|MITF|PHTF2|NHS|PTPN21|COL4A5|TET2|HERC1|INPP4B|UNC13B|CACNA2D1|EGR1|KIT|EPT1|STOX2|ADAMTS4|DGKH|SOCS3|FAT1|ST3GAL2|AMOTL1|FMNL2|COLEC12|SEMA3C|WWC3|SNN|TTPAL|SEZ6L|ZNF618|OTUD7B|MCTP2|RMND5A|NBAS|PHACTR2|TNFAIP2|EXOC2|ATXN1|NCAM1|TLN2|INO80D|LIFR|DOCK4|RPS6KA5|AR|LPP|MFAP3L|KDM7A|ACSS3|SH3D19|SPTBN1|WNT…
LOC102181394	|SRGAP1|FMO5|MYO5C|KLHL28|RASGRP3|ZNF248|PLEKHA8|C1H21orf91|DCBLD1|MAP2|SMCHD1|CCDC149|PBRM1|LARGE|CYGB|KRT38|FAM60A|TCF4|TRIM33|RGS22|NFIA|LYPD6B|IGSF3|FAM199X|SLC44A1|PCDH20|CXCR1|STXBP5|CHI3L2|RAB38|EPB41L2|SNX30|HIATL1|CPED1|CUL4B|ANK3|PSTPIP2|GEM|RELB|TENM3|GALNT7|SCAPER|WNT5B|MYSM1|SRPK2|TBC1D32|USP34|KIAA1109|ARHGEF12|MGA|TSPAN1|YIPF6|KITLG|MOB1B|CCDC18|C19H17orf75|ANKIB1|PREX2|CLCC1|FTO|D…
LOC102184574	WISP1|PER2|MPHOSPH10|TSC22D3|METTL24|TGM7|ALDH2|TMEM71|PRPS1|AKR1B1|C1QTNF7|ANXA9|PVRL2|SLC2A3|FGFBP1|AWAT1|SNRPD1|PKN1|GPR83|DYNLRB2|PLCB2|ATP12A|DGAT2|GLT1D1|VSIG10L|FGD2|SLC16A11|NATD1|SEMA3B|ITGB2|TNFAIP6|ARSG|TPPP|TYR|NAIF1|SRMS|DEDD2|SNRPG|MAP1LC3C|GNL3|CCL26|SHPK|SMIM5|LIMS2|ELF5|PTGFR|GPLD1|NT5C|RAB34|,|HSPE1|DEGS2|PLK3|SLURP1|OTOR|PRSS27|MRPL55|COL8A2|OTOP2|BTNL9|PPDPF|PER1|PGM5|STEAP4|D…
LOC102184958	STAB1|IL22RA1|EGLN3|COL6A5|DUSP26|ITIH5|MSX1|DDC|NDNF|EMILIN2|SLAIN1|ARSH|TACC2|MGMT|PHLPP1|LEPR|MYOC|PLAGL2|C16H1orf95|CALCOCO1|ACSM1|ABCC1|ACTBL2|TBC1D16|KRT39|KDM4B|BMP4|ANKRD35|STS|ADGRG3|PLXNA2|XG|RASGRP1|C3H2orf54|FIBIN|PADI4|ABCG1|FOXO3|FBXO32|PI16|MB21D2|TPCN1|HEPHL1|PLEKHD1|IFIT2|S100A8|OLFM2|CCDC80|DRC1|CPNE5|NOP2|CAPN12|RNF39|AMBRA1|CSDC2|FGF5|BANK1|CSF2RB|LZTS1|BNIP3|MXRA8|EPPK1|CHI3L…
LOC102185776	FAM213A|SMC2|RAD50|TTC39A|CENPH|SMC3|RPTN|KLK12|MLANA|PTGS2|ZYX|SLC2A8|JCHAIN|CD48|SERPINA1|IL11RA|AURKC|TRMT6|DARS|BCNT|ZMPSTE24|RBBP8|DDX46|HELLS|DSCC1|CCDC109B|KIF20B|PRPF40A|ITGB6|SMC6|USP8|TGFBR3|MFNG|FAM186A,LIMA1|FAM111B|CDC7|NCAPG2|CENPU|SULF1|NCAPG|,|OLA1|MIS18A|UPRT|HSD17B7|ACADL|IL18|SGOL2|ROCK1|LGI2|CLSPN|SERPINE2|EIF2AK2|SSB|DSG3|,|MPHOSPH6|TWF1|MYBL1|SLC35E3|ERGIC2|GALNT10|DTL|ROCK2…
LOC102186545	C28H10orf107|SHPRH|RALGAPB|PHC3|ATP10D|INPP4A|ERCC6L2|RAB6A|UBE2W|SLC38A9|TAB3|NR3C1|MME|CEP350|FBXL17|CRLF1|BMPR2|REL|SENP7|METTL25|PIK3C2A|IPMK|STK3|RALGAPA1|DSC1|CHL1|TTC32|TBC1D2B|FAM46C|BIRC6|DYSF|ACAP2|PDE1C|QKI|RFX7|PKD2|XPR1|CLCN5|FTL|NCKAP1|CPD|CARF,NBEAL1|MAP4K4|PMS1|USP40|ASNS|CHM|GTF2A1|BAZ2B|PRRC2C|ITGBL1|LOXL4|DCAF6|RAP2C|GOLGA3|,|CDK14|UBR5|C2CD5|PAK2|FARP1|FRZB|POU6F1|GRINA|ZFP36L…
LOC106502238	|HDAC9|TLE4|CAMKK1|CALR|RAMP1|ALDH3A2|RSL1D1|RHOBTB2|YPEL1|PON3|AGMO|SPP1|VSIG8|HEY1|GMPPB|MFSD4|MFAP4|ENPP2|SUN2|PARM1|GGACT|LBH|DNASE1L2|LDLR|DLX3|CA6|INPP5A|HPDL|AEN|PLEKHA6|ALOX5AP|SLC38A3|MUC15|CILP|SERINC2|HSPBP1|THBS4|MRPL12|GTPBP4|FHIT|NPM3|KLF9|HIGD1B|FOSL1|CADM3|VANGL2|CCL27|ASS1|ATP2A3|THBS1|DRAM1|ENTPD3|WBSCR22|SLC29A3|HSD17B14|GLUL|TSNARE1|THEMIS2|SYTL3|NCKAP5L|WFDC5|KRTAP11-1|CLEC3B…
LOC106502376	PAPPA|METTL8|SLC16A14|TNRC6A|GXYLT2|PAN3|FAM63B|KIAA2018|MAN1C1|CD14|YAP1|STON2|BMP7|GTF3C4|FBXL3|TLK1|CDC14B|ARSJ|NREP|SMAD9|PGAM2|UBN2|KLF15|PARD6G|DOCK1|TBL1XR1|NR1D2|WDR7|SETD7|ADGRL3|RALGPS2|LIN7C|MET|LTBP2|TRAPPC9|OPHN1|REST|UBXN2A|ZMYM4|C3H1orf162|JAZF1|ARHGEF4|NFAT5|ATP7A|MEF2A|MYCBP2|ADARB1|TET1|ATXN3|MPP7|MYO10|SMG1|ARFGEF1|ARHGEF3,IL17RD|GNB4|MREG|DSG2|MIB1|ARHGAP35|RAB8B|CAMK2D|TMEM19…
LOC106502859	CAPN5|AOX1|LNX1|NT5C3B|FAM49A|TUBB6|CBX7|MRPL17|SLC4A1|GAPT|TMEM184A|FAM46A|TREM1|PIK3IP1|RRP9|KIF3C|NID1|ADAMTSL2|PLVAP|KCNMB4|ULK2|IL5RA|MTHFR|MEOX1|KRT82|GPR155|ZRANB1|FGFR4|LRP4|PRSS12|CHP2|MSR1|PLA2G4F|CHAC1|UNC93A|MSX2|DUSP5|RNF222|ARHGEF26|BFSP2|COLEC11|PSME2|IFIT3|SLC1A4|AKAP12|MS4A8|TNK2|SLC17A9|SEPP1|LPIN3|FSTL3|PPP1R1B|CABLES1|FAM43A|SCARA5|AGTR1|KIAA0556|MYH14|DNAJC6|HSD11B1|ANKH|EPPK…
LOC106502886	AEN|INPP5A|HPDL|SERINC2|LDLR|PARM1|HSPBP1|SUN2|THBS4|MRPL12|ENPP2|MFAP4|GMPPB|NPM3|HEY1|KLF9|HIGD1B|FOSL1|CADM3|VANGL2|CCL27|AGMO|ASS1|YPEL1|THBS1|DRAM1|RHOBTB2|RSL1D1|SLC29A3|HSD17B14|ALDH3A2|TSNARE1|RAMP1|CALR|CAMKK1|NCKAP5L|TLE4|WFDC5|HDAC9|CLEC3B|EPSTI1|DHRS3|LTBP3|IGF2|VSIG10|RAPGEF3|SLC46A3|PON3|TGM6|SEC14L5|BRPF3|PLCD1|MICALL1|ATP8B4|SPP1|VSIG8|LTF|MFSD4|RCN3|GGACT|LBH|DNASE1L2|ADGRA2|DLX3…
LOC106503063	|C1QTNF7|FGFBP1|METTL24|PKN1|PER2|GPR83|WISP1|PLCB2|MPHOSPH10|TSC22D3|TGM7|ALDH2|TMEM71|PRPS1|AKR1B1|ANXA9|PVRL2|SLC2A3|AWAT1|SNRPD1|TYR|DYNLRB2|ATP12A|DGAT2|GLT1D1|VSIG10L|FGD2|SRMS|DEDD2|SLC16A11|NATD1|SEMA3B|MAP1LC3C|ITGB2|TNFAIP6|CCL26|SHPK|ARSG|TPPP|PTGFR|GPLD1|NAIF1|SNRPG|GNL3|HSPE1|OTOR|PRSS27|SMIM5|LIMS2|BTNL9|PPDPF|ELF5|NT5C|PER1|RAB34|,|DNAJB11|DEGS2|PLK3|SLURP1|GAS6|MRPL55|DOK2|COL8A2|…
LOC106503218	|STEAP4|PGM5|PRMT5|PRELP|CRY2|KIAA1462|OTOP2|WNT2|COL8A2|MRPL55|SLC15A1|SLURP1|PLK3|DEGS2|PLA2G6|PLB1|DZIP1L|,|RAB34|NT5C|FARSA|ELF5|ATP5G1|LIMS2|PDCD5|SMIM5|SUSD3|PLA2G2F|ROBO4|PRRX2|CNTNAP1|SMYD5|GNL3|NOX5|SNRPG|EDA|MMP19|S100A3|NAIF1|APOD|FGF7|AHSA1|KAP8|PES1|TPPP|CTSF|ARSG|HSPA6|TNFAIP6|SRM|ITGB2|SEMA3B|NATD1|SLC16A11|FGD2|IL1RL2|VSIG10L|FOXI3|IKZF3|GLT1D1|EMP3|DGAT2|ATP12A|ADGRF5|DYNLRB2|NHP…
LOC106503370	|ATP5G1|PDCD5|SUSD3|PLA2G2F|FARSA|ROBO4|PRRX2|CNTNAP1|SMYD5|DZIP1L|NOX5|PLB1|EDA|PLA2G6|MMP19|S100A3|SLC15A1|APOD|FGF7|WNT2|AHSA1|KAP8|PES1|KIAA1462|CRY2|CTSF|PRELP|PRMT5|HSPA6|SRM|IL1RL2|FOXI3|IKZF3|EMP3|STEAP4|PGM5|ADGRF5|NHP2|CLCF1|C7|LPXN|OTOP2|COL8A2|KRT40|MRPL55|CACNA2D3|SLURP1|PLK3|DEGS2|PDE4C|C16H1orf186|LAMC3|EMILIN3|EMG1|ABTB2|,|MX1|RAB34|NT5C|ELF5|NOP16|LIMS2|SMIM5|ABHD12B|FAM213B|DAD1…
LOC106503481	CD83|TNC|ITGAX|DDIAS|FAM107A|BMP2|MESP2|WDFY4|FCHO1|DOK2|NME2|GAS6|GADD45A|DNAJB11|PER1|FGD3|MYOM3|PPDPF|BTNL9|PRSS27|OTOR|MRPL13|HSPE1|SEC14L4|GPLD1|PTGFR|LTBP4|C25H16orf54|SHPK|CCL26|IGFBP4|MAP1LC3C|DEDD2|SRMS|LLPH|PSORS1C2|TYR|PDE8B|NRROS|CD300LF|CD244|PLCB2|FCF1|GPR83|FLT3|PKN1|B3GALT4|FGFBP1|SLC37A2|C1QTNF7|METTL24|PER2|WISP1|LYPD5|TSPAN33|MPHOSPH10|CCK|TSC22D3|TGM7|ALDH2|TMEM71|PRPS1|AKR1B1…
LOC106503620	CEP112|NECAB2,OSGIN1|AGPS|FAM81A|DEPDC1|RASSF8|ZC3H12A|DUSP1|STAG2|AKAP9|SPAG9|CUL5|TRMT1L|CDC42BPA|HLTF|CALD1|ZNF518A|ARID4B|ITGA2|HS2ST1|FAM13B|GRK4|ASXL2|DMXL1|EDNRB|DDX58|UBE2G1|TMOD2|ZNRF2|DOCK7|VPS13A|BRWD1|PTPRZ1|RAB27B|ADAM10|CACUL1|PRUNE2|GMFB|ARL5B|ITGAV|MAN1A1|PKN2|PEAK1|BMPR1B|GNPTAB|ATM|LTN1|PRDM5|PTAR1|PLA2G4A|CALCRL|HPGD|COL14A1|NT5DC1|IRF1|CDC73|ANKRD50|ARHGAP5|ISG20|SLC35A3|FAP|G…
LOC106503694	SLCO2B1|C2CD2|ARRDC4|SEMA4A|GPRC5D|FXYD5|AGRN|MKL1|ATG13|ATP13A4|KRBA1|C3|SMOX|KRT72|WNK2|SRCIN1|K26|LRRC15|ZNF438|ADIRF|CHST1|ETNPPL|SLC40A1|COL6A2|FAM25A|,|CGN|KIAA0408|KCTD12|C3H1orf68|FAM180B|CD7|MYLIP|VIT|SLC45A3|SLC7A8|TNFRSF12A|FKBP11|KLF11|OCLN|PMEL|SIRT6|TNN|NPHS2|OTUB2|C1QTNF5|TGM2|SBF1|KCNK18|ADAM22|PRDM1|PLAUR|SELE|SPTB|NPTX2|CPQ|GOLGA7B|ECE2|LGI3|SLC47A2|MASP1|GPR63|LY6G6D|ECSCR|HSPB…

## Sheet: trans_target_genes_enrichment
Pathway Enrichment
Category	Term	Count	%	PValue	Genes	Fold Enrichment	Bonferroni	Benjamini
KEGG_PATHWAY	bta04510:Focal adhesion	37	2.46338	9.76771e-07	TLN2, TNC, ARHGAP35, PTEN, IGF1R, DOCK1, ARHGAP5, PAK2, PAK3, COL6A5, ITGAV, ITGB6, COL6A2, COL6A1, TNN, PDGFC, PDGFD, ZYX, THBS1, THBS2, SPP1, THBS4, EGFR, VAV3, ROCK1, ROCK2, PIK3CB, MET, ITGA2, COL5A2, COL4A5, LAMA2, ITGA9, ITGA6, LAMC3, LAMC2, COL24A1	2.41306	0.000253928	0.000253928
KEGG_PATHWAY	bta04360:Axon guidance	26	1.73103	3.2758e-06	ABLIM1, PLXNA2, ABLIM3, SEMA5A, KRAS, UNC5B, PAK2, ROBO1, PAK3, PPP3CB, SEMA3C, ROBO2, SEMA3B, PPP3CA, ROCK1, ROCK2, MET, NTN4, ARHGEF12, SLIT2, SLIT3, SEMA6A, SEMA4D, SEMA4A, SRGAP1, SRGAP2	2.82158	0.000851346	0.000425764
KEGG_PATHWAY	bta04512:ECM-receptor interaction	21	1.39814	3.43744e-06	TNC, ITGA2, COL5A2, COL4A5, LAMA2, ITGA9, ITGA6, LAMC3, COL6A5, ITGAV, ITGB6, COL6A2, COL6A1, TNN, LAMC2, AGRN, COL24A1, THBS1, THBS2, THBS4, SPP1	3.27438	0.000893337	0.000297868
KEGG_PATHWAY	bta04151:PI3K-Akt signaling pathway	50	3.32889	5.67407e-06	FGF5, FGF7, OSMR, FOXO3, PTEN, IL4R, CSF3R, PDGFC, PDGFD, GNG4, SYK, EGFR, PIK3CB, PKN2, PKN1, CDK6, FGF21, RPTOR, DDIT4, LAMC3, LAMC2, GNB4, PPP2R5E, COL24A1, PHLPP1, FGFR4, TNC, KITLG, KIT, GNG12, IGF1R, KRAS, COL6A5, ITGAV, ITGB6, COL6A2, COL6A1, TNN, THBS1, THBS2, THBS4, SPP1, MET, ITGA2, COL5A2, COL4A5, LAMA2, ITGA9, ITGA6, PRLR	1.95465	0.00147418	0.000368748
KEGG_PATHWAY	bta04810:Regulation of actin cytoskeleton	35	2.33023	1.23356e-05	GNA13, ITGAL, FGF5, FGFR4, FGF7, ABI2, ARHGAP35, ITGB2, GNG12, DOCK1, KRAS, PAK2, TIAM1, PAK3, ITGAV, ITGB6, PIKFYVE, PDGFC, PDGFD, FGD3, EGFR, ARHGEF4, VAV3, ROCK1, ROCK2, PIK3CB, ITGA2, FGF21, ARHGEF12, NCKAP1, ITGA9, ITGA6, CYFIP2, PIP4K2A, CD14	2.22904	0.00320213	0.000534402
KEGG_PATHWAY	bta04010:MAPK signaling pathway	36	2.3968	0.000261226	MEF2C, IL1R2, FGF5, FGFR4, FGF7, GNG12, NFKB2, FOS, KRAS, RASGRP3, PAK2, HSPA2, MAP3K1, RASGRP1, DUSP16, HSPA6, PPP3CB, PPP3CA, PRKACB, RAPGEF2, EGFR, CACNA2D1, TAOK1, RELB, NF1, FGF21, CACNA2D3, STK3, DUSP5, RPS6KA5, MAP4K4, PLA2G4A, DUSP1, PLA2G4F, GADD45A, CD14	1.9002	0.0656719	0.00965701
KEGG_PATHWAY	bta04916:Melanogenesis	19	1.26498	0.00027572	TYRP1, WNT5B, WNT3A, MITF, KITLG, KIT, FZD4, DCT, WNT2, EDNRB, WNT4, TYR, WNT3, KRAS, GNAQ, CAMK2D, PRKACB, ASIP, PLCB2	2.60344	0.0691873	0.00892211
KEGG_PATHWAY	bta04060:Cytokine-cytokine receptor interaction	34	2.26365	0.000279104	IL1R2, IL22RA1, OSMR, TNFRSF12A, LEPR, IL18, BMPR2, CXCR1, KITLG, CXCL8, IL13, KIT, CCL27, IL17RB, TNFRSF11B, CLCF1, IL4R, CSF2RB, CSF3R, TNFRSF19, EGFR, FLT3, MET, LIFR, CCL19, CD40, IL11RA, IL20RB, PRLR, IL5RA, BMP7, BMPR1B, EDA	1.9379	0.0700061	0.00803171
KEGG_PATHWAY	bta04014:Ras signaling pathway	32	2.13049	0.000998799	FGF5, FGFR4, FGF7, KITLG, GNG12, KIT, RGL1, RASAL2, IGF1R, KRAS, RASGRP3, PAK2, REL, PAK3, TIAM1, RASGRP1, PDGFC, PDGFD, PRKACB, GNG4, EXOC2, EGFR, PLD1, PIK3CB, MET, NF1, FGF21, PLA2G4A, PLA2G6, PLA2G4F, GNB4, PLA2G2F	1.84719	0.228808	0.0256471
GO Enrichment
GO_acc	Term	term_type	pvalue	FDR	Genes
GO:0005737	cytoplasm	C	2.5e-227	6.5e-225	// F1MBY7 // E1BPW2 // Q5DWF9 // G3MZW6 // F1MVT1 // F1MLE1 // E1BNB9 // Q08E48 // F1MQT2 // F1MJH6 // A6QP22 // F1N2J9 // Q9TUQ0 // F1N4I0 // E1BF88 // E1B958 // Q17QG4 // A5PJT4 // E1BIL8 // F1MJ32 // F1MFP4 // F1MM49 // A7MB98 // G3N076 // H9KUV1 // A7MB94 // G3N1Z4 // F1MMF9 // F1MGJ5 // F1MBF6 // F1MWS5 // F1MRY9 // F1MF04 // G3N1S2 // E1BP46 // A7MB24 // E1BB44 // F1N218 // E1B820 // G3MWQ8…
GO:0043227	membrane-bounded organelle	C	2.8e-227	6.5e-225	// E1BCI5 // F1MFY7 // F1MBY7 // E1BFC1 // G3MZW6 // F1MVT1 // F1MLE1 // E1BNB9 // Q08E48 // F1MQT2 // F1N1G9 // A6QP22 // E1BDX0 // Q1JQD3 // Q9TUQ0 // E1BQ19 // F1N4I0 // F1N4I1 // E1BF88 // A4IFK6 // G3N2Q8 // F1MFP4 // G3X6X2 // A5PJT8 // A7MB98 // G3N076 // H9KUV1 // A7MB94 // G3N1Z4 // F1MMF9 // F1MGJ5 // F1MBF6 // F1MWS5 // F1MVX2 // E1BPX1 // A6QLJ6 // G3X6W2 // G3N1S2 // E1BP47 // E1BB44…
GO:0043226	organelle	C	1.7e-203	2.6e-201	// E1BCI5 // F1MFY7 // F1MBY7 // M5FHN8 // F1ML31 // E1BHA0 // G3MZW6 // F1MVT1 // F1MLE1 // E1BNB9 // Q08E48 // F1MQT2 // F1N1G9 // A6QP22 // E1BDX0 // Q1JQD3 // Q9TUQ0 // E1BQ19 // A6QQD1 // F1N4I1 // E1BF88 // E1B958 // A4IFK6 // G3N2Q8 // F1MFP4 // G3X6X2 // A5PJT8 // A7MB98 // G3N076 // E1BHJ3 // H9KUV1 // A7MB94 // G3N1Z4 // F1MMF9 // F1MGJ5 // F1MBF6 // F1MWS5 // F1MVX2 // E1BPX1 // A6QLJ6…
GO:0016043	cellular component organization	P	1.2e-194	2.1e-191	// F1MFY7 // F1ML31 // E1BHA0 // E1BNB9 // F1MQT2 // F1MWA6 // E1BDX0 // A6QQD1 // E1B958 // F1MFP4 // A5PJT8 // A7MB94 // F1MWS5 // F1MF04 // G3X6W2 // E1BP46 // A6QR39 // F1MQK2 // G3MZN5 // G3MZN2 // G3N318 // F1MIV9 // A7MB04 // E1BBD2 // E1BMZ9 // E1BPY4 // G3X6P6 // F1N3L7 // E1BKP0 // B8QGI3 // A7MBK4 // F1MXF3 // F1MXF5 // F1N2J9 // E1BE17 // A6QPW4 // G3MXU2 // G3MXU3 // F1MFG2 // F1N739…
GO:0044424	intracellular part	C	6e-175	7.1e-173	// E1BCI5 // A6H7G1 // F1MBY7 // E1BPW2 // F1ML31 // Q5DWF9 // E1BHA0 // G3MZW6 // F1MVT1 // F1MLE1 // A4IFK6 // E1BNB9 // Q08E48 // F1MQT2 // F1N1G9 // A6QP22 // E1BDX0 // Q1JQD3 // Q9TUQ0 // A6QQD1 // F1N4I1 // E1BF88 // E1B958 // Q17QG4 // A5PJT4 // E1BIL8 // G3N2Q8 // F1MFP4 // G3X6X2 // F1MM49 // A5PJT8 // A7MB98 // G3N076 // H9KUV1 // A7MB94 // G3N1Z4 // F1MMF9 // F1MGJ5 // F1MBF6 // F1MWS5…
GO:0043231	intracellular membrane-bounded organelle	C	9e-148	8.4e-146	// E1BCI5 // F1MBY7 // E1BFC1 // G3MZW6 // F1MLE1 // E1BNB9 // Q08E48 // F1MQT2 // F1N1G9 // A6QP22 // E1BDX0 // Q1JQD3 // F1N4I0 // F1N4I1 // E1BF88 // G3N2Q8 // F1MFP4 // G3X6X2 // A5PJT8 // A7MB98 // G3N076 // H9KUV1 // A7MB94 // G3N1Z4 // F1MMF9 // F1MGJ5 // F1MBF6 // F1MWS5 // F1MF04 // G3X6W2 // G3N1S2 // E1BCF6 // E1BB44 // F1N218 // G3MWQ8 // F1MQK2 // A7MBA0 // A7MBB7 // E1BKR3 // G3MZN2…
GO:0050896	response to stimulus	P	6.9e-148	6e-145	// F1MFY7 // F1MVS9 // E1BHA0 // F1MVT1 // Q08E48 // F1MJH6 // A6QP22 // G4V264 // G4V267 // G4V266 // Q1JQD3 // G3X6E6 // G3N2Q8 // A7MB98 // A7MB94 // F1MWS5 // G3N179 // F1MF04 // G3X6W2 // G3N1S2 // E1BP47 // G3N3C7 // E1B9H5 // F1MQK6 // G3MZN2 // F1MZY9 // F1MIV9 // E1BBD2 // E1BPY4 // G3X6P6 // A7MBK4 // E1BLB1 // Q17QJ4 // E1BPK6 // G3MXU3 // A6QLQ3 // F1N739 // F1N1Q0 // F1MZV4 // E1BBK6…
GO:0044422	organelle part	C	8.5e-142	6.7e-140	// M5FHN8 // F1ML31 // E1BHA0 // F1MQT2 // F1MJH6 // E1BDX0 // F1N4I0 // F1N4I1 // E1BF88 // E1B958 // G3N2Q8 // F1MFP4 // A7MB94 // G3N1Z4 // F1MMF9 // F1MGJ5 // F1MWS5 // G3X6W2 // G3N1S2 // E1BCF6 // F1N218 // E1BQ28 // G3MZN5 // E1BKR3 // G3MZN2 // G3N258 // Q17QU1 // G3N318 // F1MX93 // Q06AL5 // E1BMZ9 // E1BPY4 // F1N3L7 // F1N281 // A7MBK4 // F1MXF3 // E1BLB1 // F1N6Q9 // F1N2J9 // G3N227…
GO:0044446	intracellular organelle part	C	7.4e-138	5e-136	// M5FHN8 // F1ML31 // E1BHA0 // F1MQT2 // F1MJH6 // E1BDX0 // F1N4I0 // F1N4I1 // E1BF88 // E1B958 // G3N2Q8 // F1MFP4 // A7MB94 // G3N1Z4 // F1MMF9 // F1MGJ5 // F1MWS5 // G3X6W2 // G3N1S2 // E1BCF6 // F1N218 // G3MZN5 // E1BKR3 // G3MZN2 // G3N258 // Q17QU1 // G3N318 // F1MX93 // Q06AL5 // E1BMZ9 // E1BPY4 // F1N3L7 // F1N281 // A7MBK4 // F1MXF3 // E1BLB1 // F1N6Q9 // F1N2J9 // G3N227 // F1MLW0…
GO:0043229	intracellular organelle	C	6e-136	3.5e-134	// E1BCI5 // F1MBY7 // M5FHN8 // F1ML31 // E1BHA0 // G3MZW6 // F1MLE1 // E1BNB9 // Q08E48 // F1MQT2 // F1N1G9 // A6QP22 // E1BDX0 // Q1JQD3 // Q9TUQ0 // A6QQD1 // F1N4I1 // E1BF88 // E1B958 // G3N2Q8 // F1MFP4 // G3X6X2 // A5PJT8 // A7MB98 // G3N076 // H9KUV1 // A7MB94 // G3N1Z4 // F1MMF9 // F1MGJ5 // F1MBF6 // F1MWS5 // F1MF04 // G3X6W2 // G3N1S2 // E1BCF6 // E1BB44 // F1N218 // G3MWQ8 // F1MQK2…
GO:0005622	intracellular	C	6.6e-121	3.4e-119	// E1BCI5 // F1MFY7 // F1MBY7 // E1BPW2 // F1ML31 // G3N104 // Q3ZBE4 // Q5DWF9 // E1BHA0 // G3MZW6 // F1MVT1 // F1MLE1 // A6H7G1 // A4IFK6 // E1BNB9 // Q08E48 // F1MQT2 // F1N1G9 // A6QP22 // E1BDX0 // Q1JQD3 // Q9TUQ0 // A6QQD1 // F1N4I1 // E1BF88 // E1B958 // Q17QG4 // A5PJT4 // E1BIL8 // G3N2Q8 // F1MFP4 // G3X6X2 // F1MM49 // A5PJT8 // A7MB98 // G3N076 // H9KUV1 // A7MB94 // G3N1Z4 // F1MMF9…
GO:0044444	cytoplasmic part	C	3.8e-107	1.8e-105	// F1MBY7 // E1BPW2 // G3MZW6 // E1BNB9 // Q08E48 // F1MJH6 // A6QP22 // F1N2J9 // Q9TUQ0 // E1B958 // A5PJT4 // F1MFP4 // A7MB98 // G3N076 // H9KUV1 // A7MB94 // F1MMF9 // F1MGJ5 // F1MBF6 // F1MF04 // G3N1S2 // E1BP46 // F1N4K5 // G3MWQ8 // F1MQK2 // G3MZN5 // G3MZN2 // F1MZY0 // G3N258 // F1MZY9 // F1MIV9 // E1BMZ8 // G3N2N5 // G3X6P6 // F1MXF5 // Q3SX35 // Q3SX32 // E1BMH4 // Q0VD52 // E1BET0…
GO:0005576	extracellular region	C	6e-106	2.6e-104	// I6XXP7 // A0JN47 // A6QQ95 // F1MFY7 // Q2F6J3 // A7E2Z1 // F1MVS9 // F1MHE4 // E1BPX1 // Q309F3 // G3N104 // E1B7Q3 // G3N2Y5 // D5HSW9 // F1MEA7 // F1N7H5 // F1MLE1 // A5D7C8 // F1N6N2 // E1BKL9 // E1BK41 // F1MI46 // F1N2J9 // G8JKX1 // Q1JQD3 // Q9TUQ0 // Q2NKR5 // F1MSI2 // Q2F6J9 // F1MLT0 // F1MGK5 // E1BLX4 // F1MZA2 // Q29630 // B2LSE6 // G3N0M0 // G5E6J2 // E1BAT3 // B0JYL2 // F1MM49…
GO:0010646	regulation of cell communication	P	2e-97	1.2e-94	// E1BPU0 // A6QQ95 // F1N663 // F1ML31 // G3N0R1 // Q5DWF9 // E1BHA0 // A5D7C8 // F1MJH6 // F1MQM7 // F1N2J9 // A7E344 // F1MLT0 // E1BF88 // G3MY23 // Q29630 // E1BIL8 // B2LSE6 // F1N2B6 // G5E6J2 // F1MM49 // G3X7D2 // G3N2H5 // E1BDA6 // G3N076 // F1MNJ4 // E1BIJ4 // Q3ZBN3 // E1BDY3 // F1MNQ3 // F1MC79 // E1BNE0 // F1MF04 // G3MW05 // F1MZX2 // F1MZA2 // E1B9P1 // Q58CS5 // F1N1W7 // F1MZP2…
GO:0044459	plasma membrane part	C	6.9e-85	2.7e-83	// E1BPU0 // Q309F3 // F1N3L7 // F1MHE4 // E1BNU1 // Q9XSW5 // E1BND4 // E1B7Q3 // G3N2Y5 // A6QNJ7 // F1MBA3 // E1BHA0 // A5D7C8 // F1N6N2 // E1BKL9 // F1MJQ2 // F1MGK8 // F1MU18 // Q9TUQ0 // Q32LG4 // F1MAW1 // F1MDT2 // E1BMD6 // Q29630 // F1MMH2 // G5E512 // E1BIL3 // B2NIZ2 // E1B749 // F1MNJ4 // F1MXZ5 // G3MXF4 // E1BHJ3 // F1MQI1 // F1MNQ3 // E1BL46 // G3MWI1 // E1BNE0 // A7MB14 // F1MIW8…
GO:0009966	regulation of signal transduction	P	4.2e-83	1.8e-80	// E1BPU0 // A6QQ95 // F1N663 // F1ML31 // G3N0R1 // Q5DWF9 // A5D7C8 // F1MJH6 // F1MQM7 // F1MLT0 // E1BF88 // G3MY23 // Q29630 // E1BIL8 // B2LSE6 // F1N2B6 // G5E6J2 // F1MM49 // G3X7D2 // G3N2H5 // E1BDA6 // G3N076 // E1BIJ4 // Q3ZBN3 // E1BDY3 // F1MNQ3 // E1BNE0 // F1MF04 // F1MZX2 // F1MZA2 // E1B9P1 // Q58CS5 // F1MZP2 // F1N3A1 // G3X6F7 // F1MZ40 // E1BCW1 // F1N0A8 // Q0V8A6 // F1MP15…
GO:0019222	regulation of metabolic process	P	3.3e-78	1.2e-75	// F1MBY7 // F1ML31 // E1BHA0 // F1MQT2 // F1MJH6 // A6QP22 // E1BDX0 // Q1JQD3 // A6QQD1 // F1N4I1 // F1MJ32 // A7MB98 // G3N076 // A6QNR8 // F1MMF9 // F1MWS5 // G3X6W2 // G3N1S2 // F1N1G2 // A7MBB7 // G3N258 // G3N318 // F1MIV9 // Q06AL5 // E1BBD2 // E1BPY4 // G3X6P6 // F1N3L7 // F1N281 // A7MBK4 // F1MXF5 // E1BDF7 // A7E3B5 // E1BJ25 // Q17QJ4 // E1BPK6 // F1MFG6 // A6QLQ3 // F1MFG2 // F1MC99…
GO:0005623	cell	C	2.2e-74	7.9e-73	// E1BC74 // E1BPU0 // F1MFY0 // F1MFY7 // Q95ML6 // E1BPW2 // F1N1W3 // F1ML31 // G3N104 // E1BND4 // Q3ZBE4 // E1BND6 // Q5DWF9 // E1BHA0 // G3MZW6 // F1MVT1 // F1MLE1 // A6H7G1 // A4IFK6 // E1BNB9 // Q08E48 // F1MQT2 // F1N1G9 // F1MWA6 // E1BDX0 // Q1JQD3 // Q9TUQ0 // G3X6E6 // A6QQD1 // F1N4I1 // E1BF88 // E1B958 // A0A140T8B9 // F1MBY7 // A5PJT4 // E1BIL8 // G3N2Q8 // E1BIL3 // G3X6X2 // Q0…
GO:0006950	response to stress	P	5.1e-75	1.5e-72	// E1BNU1 // F1MG24 // F1MFY7 // F1N3U7 // F1MVS9 // F1MBA3 // E1BHA0 // G3X6W2 // E1BBD2 // Q08E48 // F1MJH6 // F1MW63 // F1MI46 // G4V267 // G4V266 // F1N6R8 // Q29630 // B2LSE6 // G3N2Q8 // A8DBT6 // A5D7K6 // G3N2H5 // A7MB98 // A2VDW3 // F1MUT0 // A7MB94 // F1N1X5 // F1MC79 // E1BNE0 // A7MB14 // G3MW05 // G3N365 // F1MZX4 // F1MRU1 // G3N1S2 // Q08DW4 // E1BDB7 // F1N3H4 // F1ME21 // E1BIS8…
GO:0044464	cell part	C	1.6e-73	5.3e-72	// E1BC74 // E1BPU0 // F1MFY0 // F1MFY7 // Q95ML6 // E1BPW2 // F1N1W3 // F1ML31 // G3N104 // E1BND4 // Q3ZBE4 // E1BND6 // Q5DWF9 // E1BHA0 // G3MZW6 // F1MVT1 // F1MLE1 // A6H7G1 // A4IFK6 // E1BNB9 // Q08E48 // F1MQT2 // F1N1G9 // F1MWA6 // E1BDX0 // Q1JQD3 // Q9TUQ0 // G3X6E6 // A6QQD1 // F1N4I1 // E1BF88 // E1B958 // A0A140T8B9 // F1MBY7 // A5PJT4 // E1BIL8 // G3N2Q8 // E1BIL3 // G3X6X2 // Q0…
GO:0005634	nucleus	C	2.2e-72	7e-71	// E1BFC1 // F1MLE1 // F1MQT2 // F1MJH6 // A6QP22 // E1BDX0 // F1N4I0 // F1N4I1 // G3N2Q8 // G3X6X2 // A5PJT8 // A7MB98 // H9KUV1 // G3N1Z4 // F1MMF9 // F1MWS5 // G3X6W2 // G3N1S2 // E1BCF6 // E1BB44 // A7MBB7 // E1BKR3 // G3N258 // Q17QU1 // G3N318 // F1MIV9 // E1BHU6 // E1BMZ9 // E1BPY4 // F1N3L7 // F1N281 // F1N1G9 // A7MBK4 // F1MXF3 // E1BLB1 // E1BDF7 // E1BJ25 // G3N227 // Q17QJ4 // E1BPK6…
GO:0005515	protein binding	F	3.9e-71	5.2e-68	// E1BCI5 // F1MFY7 // F1MVS9 // F1ML31 // G3N104 // E1BHA0 // Q08E48 // F1MQT2 // F1MWA6 // F1N2J9 // Q1JQD3 // Q9TUQ0 // A6QQD1 // E1B958 // F1MJ32 // E1BHJ3 // H9KUV1 // A7MB94 // F1MWS5 // F1MVX2 // G3X6W2 // F1N218 // A6QR39 // Q1RMK4 // E1B778 // E1B9H5 // F1MIV9 // F1MX93 // E1BBD2 // E1BMZ9 // E1BPY4 // F1N3L7 // E1BJR7 // B8QGI3 // A7MBK4 // F1MXF3 // E1BLB1 // E1BMH4 // E1BDF7 // F1MN61…
GO:0031323	regulation of cellular metabolic process	P	5.8e-70	1.4e-67	// F1MBY7 // F1ML31 // E1BHA0 // F1MQT2 // F1MJH6 // E1BDX0 // Q1JQD3 // A6QQD1 // F1N4I1 // F1MJ32 // A7MB98 // G3N076 // A6QNR8 // F1MMF9 // F1MWS5 // G3X6W2 // G3N1S2 // F1N1G2 // A7MBB7 // G3N258 // G3N318 // F1MIV9 // Q06AL5 // E1BBD2 // E1BPY4 // G3X6P6 // F1N3L7 // F1N281 // A7MBK4 // F1MXF5 // E1BDF7 // A7E3B5 // E1BJ25 // Q17QJ4 // E1BPK6 // F1MFG6 // A6QLQ3 // F1MFG2 // F1MC99 // F1MZV4…
GO:0065007	biological regulation	P	2.6e-69	5.6e-67	// E1BC74 // E1BCI5 // F1MFY7 // F1MBY7 // E1BPW2 // F1ML31 // Q3ZBE4 // Q5DWF9 // E1BHA0 // G3MWH3 // Q08E48 // F1MQT2 // F1MJH6 // A6QP22 // G4V264 // E1BDX0 // G4V266 // Q1JQD3 // A6QQD1 // F1N4I1 // E1B958 // F1MVS9 // A5PJT4 // E1BIL8 // G3N2Q8 // E1BIL3 // F1MM49 // A7MB98 // G3N076 // E1BFC1 // A6QNR8 // F1MMF9 // F1MBF6 // F1MWS5 // F1MVX2 // F1MF04 // G3X6W2 // A6QLJ5 // Q58CS5 // G3N1S2…
GO:0006996	organelle organization	P	2.6e-67	5e-65	// F1N3L7 // F1MSA7 // A2VE76 // A7MB24 // E1B7Q0 // F1MIX6 // G3MW05 // E1BBD2 // F1MJQ2 // E1BMB1 // F1N2J9 // Q05B94 // A6QQD1 // F1MLT0 // Q29S08 // E1B958 // F1N6R8 // E1BDB0 // E1BAT8 // F1MFP4 // F1MSQ8 // E1BMD8 // F1MZX2 // F1MUT0 // A7MB94 // E1BDU8 // F1MNQ3 // F1MC79 // Q3ZBF2 // E1BNE0 // F1MWS5 // E1BCN3 // G3X6W2 // G3N365 // F1N6Y9 // F1N2L6 // E1BP46 // E1BJU6 // F1N0H9 // F1MYC9…
GO:0051179	localization	P	6.8e-67	1.2e-64	// F1MFY7 // Q95ML6 // E1BND4 // F1MWA6 // F1N2J9 // Q9TUQ0 // E1B958 // E1BPM4 // E1BIL3 // Q09YL9 // E1BIF6 // A7MB98 // Q0P5D4 // F1MGJ5 // F1MBF6 // F1MWS5 // G3N179 // E1BP47 // Q866Q9 // F1N218 // E1BQ28 // E1BQ21 // F1MQK2 // E1B9H5 // G3MZN2 // F1MIV9 // E1BBD2 // A6QLC2 // G3X6P6 // A7Z090 // A7MBK4 // F1MXF3 // Q3SX35 // E1BET0 // E1BPK6 // F1MFG6 // F1N739 // F1N1Q0 // Q0IID5 // E1BBK6…
GO:0002376	immune system process	P	2.1e-61	3.4e-59	// F1MFY7 // F1MY79 // F1MVS9 // F1MHE4 // F1MBA3 // F1MIX6 // E1BBD2 // Q08E48 // F1MQT2 // F1N063 // F1N2J9 // F1MGK5 // F1MDT2 // E1BN78 // F1MMH5 // B2LSE6 // F1MMH2 // G5E6J2 // A8DBT6 // A7MB98 // F1MBK3 // Q3ZBN3 // F1N1X5 // F1MNQ3 // E1BNE0 // G3MW05 // G3N1S2 // F1MZP2 // E1BDB7 // F1MCS8 // E1BC36 // E1BIS8 // F1MJ02 // G3N3C7 // F1MZ40 // G3N1F4 // Q1JPE3 // A5D7J6 // E1B9H5 // A5PKF1…
GO:0051641	cellular localization	P	1.1e-58	1.7e-56	// F1MG24 // E1BEW3 // F1MMV5 // A2VE76 // E1B7Q0 // A4IFK6 // F1N2J9 // F1MLT0 // E1BP81 // E1B958 // G3MY23 // F1MMH5 // B2LSE6 // F1MFP4 // Q3ZBN3 // F1MNQ3 // F1MC79 // F1MGJ5 // E1BNE0 // F1MBF6 // G3MW05 // F1MZX2 // F1MXF3 // E1BPX1 // E1BJU6 // F1MYC9 // F1N218 // F1MZ40 // A5PJL8 // F1MP30 // E1BQ21 // F1MNI5 // A5D7J6 // E1BJZ6 // G3MZN2 // F1MIV9 // Q148M2 // A6QLV1 // F1N3U6 // F1MRI6…
GO:0042592	homeostatic process	P	7.6e-57	1e-54	// F1MG24 // F1MFY7 // F1MFJ7 // E1BCS3 // G3MW05 // F1MWI2 // F1MJQ2 // F1MI46 // A6QQD1 // F1MPL2 // E1B958 // G3MY23 // A5PJT4 // G5E6J2 // E1BIL3 // A5D7K6 // A7MB98 // Q3ZBN3 // F1N1X5 // F1MNQ3 // F1MC79 // Q3ZBF2 // A7MB14 // G3X6W2 // Q9XSW5 // F1MJV6 // E1BC36 // A8E655 // E1BMX0 // E1BQ28 // A3KMW5 // F1MYM3 // F1MNI5 // E1BMI6 // Q2KJH0 // F1MIV9 // F1MMV0 // Q0VD46 // F1MN00 // F1MXF5…
GO:0060255	regulation of macromolecule metabolic process	P	9.5e-56	1.2e-53	// I6XXP7 // F1N3L7 // F1N4Q5 // Q29RR2 // F1MBY7 // F1MMV5 // A0A140T8C0 // F1ML31 // G3N0R1 // Q5E9Q9 // Q3T0X1 // F1MBA3 // A7MB20 // F1MJQ9 // G3MW05 // G3N143 // A5D7C8 // F1MWI2 // F1MQT2 // F1N063 // A6QP22 // G3MZ56 // E1BDX0 // F1N3U7 // F1N4A3 // A6QQD1 // F1N4I1 // F1MLT0 // A4FV76 // F1N6R8 // B9VPZ5 // F1N4A2 // E1B7Y9 // B2LSE6 // F1N2B6 // Q08DE0 // G5E6J2 // F1N2B8 // A5D7K6 // F1…
GO:0033036	macromolecule localization	P	1.9e-54	2.2e-52	// F1MMX5 // F1MG24 // E1BEW3 // F1N663 // A2VE76 // E1B7Q0 // F1MBA3 // A4IFK6 // E1BKP0 // F1N740 // F1N2J9 // F1MLT0 // G3MY23 // F1MMH5 // B2LSE6 // F1N2B6 // A7MB98 // Q3ZBN3 // F1MNQ3 // F1MGJ5 // F1MZ58 // E1BPX1 // E1BJU6 // F1MYC9 // F1N218 // Q0IID5 // F1MZ40 // A5PJL8 // E1BM72 // F1MNI5 // A5D7J6 // F1MQK2 // G3MZN2 // G3MWT9 // F1MIV9 // F1N1A9 // Q148M2 // A6QLC2 // G3X6P6 // F1MRI6…
GO:0080090	regulation of primary metabolic process	P	5.5e-53	6.1e-51	// F1N3L7 // F1N4Q5 // F1MBY7 // F1MMV5 // F1ML31 // G3N0R1 // Q5E9Q9 // Q3T0X1 // F1MBA3 // A7MB20 // F1MJQ9 // G3MW05 // G3N143 // A5D7C8 // F1MWI2 // F1MQT2 // F1N063 // E1B9S7 // G3MZ56 // E1BDX0 // F1N3U7 // F1N4A3 // A6QQD1 // F1N4I1 // F1MLT0 // E1BF88 // A4FV76 // F1N6R8 // F1MDT2 // E1BBD2 // E1B7Y9 // B2LSE6 // F1N2B6 // Q08DE0 // G5E6J2 // B0JYL2 // F1N2B8 // A5D7K6 // F1MY06 // A7MB98…
GO:0007242	intracellular signaling cascade	P	2e-51	2.1e-49	// E1BPU0 // F1MG24 // E1BPW2 // E1BE68 // Q3ZBE4 // Q5DWF9 // F1MIX6 // G3N0B5 // A5D7C8 // F1MWI2 // F1MJH6 // F1MQM7 // F1N2J9 // F1MX58 // F1MLT0 // E1B958 // G3MY23 // Q29630 // E1BIL8 // B2LSE6 // F1N2B6 // F1MHE4 // B0JYL2 // F1MM49 // F1N4H8 // G3N2H5 // E1BDA6 // A7MB98 // G8JKV1 // Q3ZBN3 // F1MNQ3 // E1BNE0 // A7MB14 // F1MF04 // G3MW05 // F1MZX2 // F1MZX4 // F1MZA2 // E1B9P1 // Q58CS5…
GO:0043412	macromolecule modification	P	1e-49	9.8e-48	// F1N3L7 // A6H7G1 // F1N4Q5 // Q29RR2 // A0A024QYS0 // F1MBY7 // E1BPW2 // F1N3G2 // F1ML31 // F1MTS8 // A5PJY9 // F1N218 // F1N0A8 // A0A140T892 // G3X6W2 // F1MKW8 // D5HSW4 // A5D7C8 // F1N063 // F1MQM7 // A6QP22 // E1B9B6 // A6QQD1 // F1MRU0 // F1MLT0 // E1BKX9 // F1MGK5 // G3MY23 // F1MN31 // Q17QG7 // E1B7Y9 // B2LSE6 // G5E6J2 // A5D7K6 // A6H799 // Q3SZ95 // Z4YHD9 // F1MVI9 // F1MUT0 /…
GO:0050789	regulation of biological process	P	5.9e-49	5.4e-47	// E1BC74 // E1BCI5 // F1MFY7 // F1MBY7 // E1BPW2 // F1ML31 // Q3ZBE4 // Q5DWF9 // E1BHA0 // G3MWH3 // Q08E48 // F1MQT2 // F1MJH6 // A6QP22 // G4V264 // E1BDX0 // G4V266 // Q1JQD3 // A6QQD1 // F1N4I1 // E1B958 // F1MVS9 // E1BIL8 // G3N2Q8 // F1MM49 // A7MB98 // G3N076 // E1BFC1 // A6QNR8 // F1MMF9 // F1MBF6 // F1MWS5 // F1MVX2 // F1MF04 // G3X6W2 // Q58CS5 // G3N1S2 // E1BP46 // E1BP47 // E1B820…
GO:0006464	protein modification process	P	2.4e-48	2.1e-46	// F1N3L7 // A6H7G1 // F1N4Q5 // Q29RR2 // A0A024QYS0 // F1MBY7 // E1BPW2 // F1ML31 // F1MTS8 // A5PJY9 // F1N0A8 // A0A140T892 // G3X6W2 // F1MKW8 // D5HSW4 // A5D7C8 // F1N063 // F1MQM7 // A6QP22 // E1B9B6 // A6QQD1 // F1MRU0 // F1MLT0 // E1BKX9 // F1MGK5 // G3MY23 // F1MN31 // Q17QG7 // E1B7Y9 // B2LSE6 // G5E6J2 // A5D7K6 // A6H799 // Q3SZ95 // Z4YHD9 // F1MVI9 // F1MUT0 // F1N1X5 // F1MC79 /…
GO:0043687	post-translational protein modification	P	3.4e-48	2.8e-46	// C9EEZ1 // A6H7G1 // F1N4Q5 // Q29RR2 // A0A024QYS0 // F1MBY7 // E1BPW2 // F1ML31 // F1MTS8 // A5PJY9 // F1N0A8 // A0A140T892 // G3X6W2 // F1MKW8 // D5HSW4 // A5D7C8 // F1N063 // F1MQM7 // A6QP22 // E1B9B6 // A6QQD1 // F1MLT0 // E1BKX9 // F1MGK5 // G3MY23 // F1MN31 // Q17QG7 // E1B7Y9 // B2LSE6 // G5E6J2 // A5D7K6 // A6H799 // Q3SZ95 // Z4YHD9 // F1MUT0 // F1N1X5 // F1MC79 // F1MUK4 // E1BNE0 /…
GO:0009987	cellular process	P	8e-48	6.4e-46	// E1BC74 // E1BCI5 // F1MFY7 // F1N7V1 // Q95ML6 // E1BPW2 // F1MMK7 // F1ML31 // E1BND4 // Q3ZBE4 // Q3MHR4 // Q5DWF9 // E1BHA0 // A0A140T892 // G3MWH3 // A6H7G1 // A4IFK6 // E1BNB9 // Q08E48 // F1MQT2 // F1MJH6 // F1MWA6 // G4V264 // E1BDX0 // G4V266 // Q1JQD3 // G3X6E6 // A6QQD1 // F1N4I1 // E1B958 // E1BPW3 // A5PJT4 // E1BIL8 // G3N2Q8 // F1MFP4 // G3X6X2 // Q09YL9 // Q17QV6 // A5PJT8 // A7…
GO:0044237	cellular metabolic process	P	7e-45	5.3e-43	// E1BPU0 // A6H7G1 // E1BPW3 // E1BPW2 // F1ML31 // E1BHA0 // A0A140T892 // G3MWH3 // F1MQT2 // F1MJH6 // A6QP22 // G4V264 // E1BDX0 // G4V266 // Q1JQD3 // A6QQD1 // F1N4I1 // F1MBY7 // A5PJT4 // G3N2Q8 // G3X6X2 // A5PJT8 // A7MB98 // G3N076 // A6QNR8 // A7MB94 // E1BAR2 // F1MMF9 // F1MGJ5 // F1MWS5 // G3X6W2 // G3N1S2 // F1N0Q7 // F1MJA2 // F1N1G2 // Q2HJ76 // E1B9H5 // F1MQK6 // G3MZN2 // G3…
GO:0005856	cytoskeleton	C	4.7e-43	1.4e-41	// A6QNJ7 // F1ML31 // Q9XSW5 // E1BFM0 // E1B7Q0 // E1BHA0 // E1BMB1 // E1B9B6 // F1MCP4 // Q9TUQ0 // A6QQD1 // E1B958 // F1N6R8 // E1BAT8 // F1MSQ8 // Q32WS5 // E1BHJ3 // F1MUI7 // F1MQI1 // F1MNQ3 // A6QNZ5 // E1BNE0 // E1BIX9 // E1BBZ3 // E1B9P1 // G3MYU2 // F1MZP2 // E1BDB0 // F1N3T1 // E1BC36 // G3MZG9 // F1MYC9 // E1BBM3 // G3N2Y5 // E1BIS8 // F1MEW3 // F1MRH9 // G3MZN5 // A7Z065 // F1MF50…
GO:0051649	establishment of localization in cell	P	1.3e-41	9.2e-40	// F1MG24 // E1BEW3 // F1MMV5 // A2VE76 // E1B7Q0 // A4IFK6 // F1N2J9 // E1B958 // G3MY23 // F1MMH5 // B2LSE6 // F1MFP4 // Q3ZBN3 // F1MNQ3 // F1MC79 // F1MGJ5 // E1BNE0 // F1MBF6 // G3MW05 // F1MZX2 // E1BPX1 // F1MYC9 // F1N218 // F1MZ40 // A5PJL8 // F1MP30 // E1BQ21 // F1MNI5 // A5D7J6 // E1BJZ6 // G3MZN2 // F1MIV9 // Q148M2 // A6QLV1 // F1N3U6 // F1MRI6 // A7Z090 // F1MIR2 // A7MBK4 // F1MS24…
GO:0016192	vesicle-mediated transport	P	4.5e-41	3.1e-39	// F1MFY7 // A2VE76 // E1B7Q0 // F1MBA3 // E1BBD2 // F1N063 // E1B958 // F1N6R8 // F1MFP4 // Q09YL9 // E1BMD8 // E1BNE0 // F1MBF6 // E1BDB7 // F1MYC9 // G3N2Y5 // F1MZ40 // A5D7J6 // E1BJZ6 // G3MZN2 // A6QNL0 // G3MYI0 // E1BNJ1 // Q148M2 // F1MPP1 // F1N3U6 // G3X6P6 // F1MRI6 // A7Z090 // F1MZ58 // Q3SX35 // F1MN61 // E1BG59 // E1BNK5 // E1BNK4 // E1BPZ1 // F1MP30 // G3X6Q8 // A6QQA1 // Q4TTZ1…
GO:0008104	protein localization	P	3.1e-40	2.1e-38	// F1MG24 // E1BEW3 // A2VE76 // E1B7Q0 // F1MBA3 // A4IFK6 // F1N740 // F1N2J9 // F1MLT0 // G3MY23 // F1MMH5 // A4FUX6 // F1N2B6 // Q3ZBN3 // F1MNQ3 // F1MGJ5 // E1BPX1 // E1BJU6 // F1MYC9 // F1N218 // Q0IID5 // F1MZ40 // A5PJL8 // E1B8R5 // E1BM72 // F1MNI5 // A5D7J6 // G3MZN2 // G3MWT9 // F1MIV9 // Q148M2 // G3X6P6 // F1MRI6 // A7Z090 // M5FHN8 // E1BMB1 // E1BQ19 // F1MXF3 // F1MWA6 // F1MGT1…
GO:0043234	protein complex	C	1.5e-39	4.3e-38	// E1BNU1 // F1MFY0 // F1MFY7 // E1BBZ3 // F1MN31 // E1BPW2 // A2VE76 // E1BHI2 // E1BPQ8 // E1B7Q3 // E1B7Q0 // A6QNJ7 // F1MBA3 // F1MJQ9 // G3MW05 // A6H7G1 // F1MJQ2 // F1MJH6 // F1MW63 // E1BKB7 // Q05B94 // F1MCP4 // F1N4I1 // F1N6R8 // F1MS24 // E1B7Y9 // F1MMH2 // Q08DE0 // F1MJ32 // E1BAT3 // Q0VCY5 // Q32WS5 // A6QP22 // F1MKG2 // F1MNQ3 // F1MGJ5 // F1MWS5 // E1BKJ8 // G3X6W2 // G3N365…
GO:0050794	regulation of cellular process	P	8.3e-40	5.4e-38	// E1BC74 // E1BCI5 // F1MFY7 // F1MBY7 // E1BPW2 // F1ML31 // Q3ZBE4 // Q5DWF9 // E1BHA0 // G3MWH3 // Q08E48 // F1MQT2 // F1MJH6 // E1BDX0 // Q1JQD3 // A6QQD1 // F1N4I1 // E1B958 // E1BIL8 // F1MJ32 // F1MM49 // A7MB98 // G3N076 // E1BFC1 // A6QNR8 // F1MMF9 // F1MBF6 // F1MWS5 // F1MVX2 // F1MF04 // G3X6W2 // Q58CS5 // G3N1S2 // E1BP46 // E1BP47 // E1B820 // G3N3C7 // E1BNA6 // F1N1G2 // E1B778…
GO:0044085	cellular component biogenesis	P	1.8e-38	1.1e-36	// F1MFY7 // A0JNE1 // F1ML31 // F1N218 // F1MBA3 // E1BBD2 // E1BKZ0 // F1MJQ2 // E1BDX0 // E1BFM0 // F1MSI2 // F1MGK1 // E1B958 // G3MY23 // F1N2B6 // F1MFP4 // F1N2B8 // F1N3G2 // F1MFV9 // A7MB94 // E1BDU8 // F1MNQ3 // F1MC79 // Q3ZBF2 // E1BNE0 // E1BCN3 // G3MW05 // E1B9P1 // F1N4H8 // F1MKG2 // E1BP46 // F1N0H9 // E1BBM3 // G3N2Y5 // E1BIS8 // A5PJL8 // A7MBD4 // A3KMW5 // E1BM72 // A5D7J6…
GO:0012505	endomembrane system	C	6e-36	1.6e-34	// E1BEW3 // A2VE76 // F1MYS1 // F1MJQ9 // F1N211 // F1MFH9 // Q9XSX9 // F1N2B8 // E1BIJ4 // F1MVI9 // E1BN60 // F1MGJ5 // F1MZX4 // E1BDY3 // F1MXF3 // E1BJU6 // F1MZ42 // E1BPZ1 // C6KE17 // E1BK92 // G3MZN2 // F1MBG9 // F1MPP1 // F1MZ58 // F1MUA8 // F1MGT1 // E1BMQ6 // F1N137 // E1BPR9 // F6QA59 // E1BEL0 // F1MPW7 // E1BPK6 // F1MG90 // Q6H8M9 // G3N1Q4 // F1MUZ9 // G3MZ44 // E1BMN3 // A4IFE8…
GO:0010468	regulation of gene expression	P	1.8e-35	1.1e-33	// Q29RR2 // F1MMV5 // Q5E9Q9 // Q3T0X1 // F1MBA3 // A7MB20 // F1MJQ9 // G3N143 // A5D7C8 // F1MWI2 // F1MQT2 // F1N063 // A6QP22 // G3MZ56 // E1BDX0 // F1N4A3 // A6QQD1 // F1N4I1 // F1MLT0 // A4FV76 // F1N6R8 // B9VPZ5 // F1N4A2 // E1BCV0 // B2LSE6 // F1N2B6 // Q08DE0 // F1MJ32 // F1N2B8 // A5D7K6 // F1MY06 // A7MB98 // A0A140T8C0 // F1MVI0 // A6QNR8 // F1MFV9 // E1BLQ9 // F1MUT0 // E1B741 // F1…
GO:0009889	regulation of biosynthetic process	P	9.8e-34	5.7e-32	// F1MG24 // B9VPZ5 // Q5E9Q9 // Q3T0X1 // F1MBA3 // A7MB20 // F1MJQ9 // G3N143 // A5D7C8 // F1MWI2 // F1MQT2 // F1N063 // G3MZ56 // E1BDX0 // F1N4A3 // F1N4I1 // F1MLT0 // E1BF88 // A4FV76 // F1N6R8 // F1MDT2 // F1N4A2 // E1BCV0 // F1N2B6 // Q08DE0 // G5E6J2 // B0JYL2 // A5D7K6 // F1MY06 // A0A140T8C0 // A6QNR8 // F1MFV9 // E1BLQ9 // F1MUT0 // G3N0P4 // F1N1X5 // F1MNQ3 // E1BNE0 // A7MB14 // F1…
GO:0022607	cellular component assembly	P	1.4e-33	8.1e-32	// F1MFY7 // A0JNE1 // F1ML31 // G3N2Y5 // F1MBA3 // E1BBD2 // E1BKZ0 // F1MJQ2 // E1BDX0 // E1BFM0 // F1MSI2 // F1MGK1 // E1B958 // G3MY23 // F1N2B6 // F1MFP4 // F1N2B8 // F1MFV9 // A7MB94 // F1MNQ3 // F1MC79 // E1BNE0 // E1BCN3 // G3MW05 // E1B9P1 // F1N4H8 // F1MKG2 // E1BP46 // F1N0H9 // E1BBM3 // E1BIS8 // A5PJL8 // A7MBD4 // A3KMW5 // A5D7J6 // E1B9H5 // E1BK92 // Q2KJH0 // F1N443 // E1B8U8…
GO:0005783	endoplasmic reticulum	C	6.9e-33	1.7e-31	// E1BPQ0 // F1MIR0 // B8YP93 // E1BPU0 // F1N649 // G3N3V9 // F1MN51 // E1BCM2 // F1MYS1 // F1MIV9 // F1MLU7 // E1B9D5 // E1BNB9 // F1MFH9 // E1BFA8 // E1BM23 // E1BF84 // F1N3U6 // A6QLN7 // G3X6P6 // E1B7B0 // G3N0R1 // G3MY23 // E1BGL6 // A2VE26 // E1BPC3 // F1N3H1 // A6QNP7 // A5D7K4 // F1MMF9 // F1MUA8 // E1BE76 // H9KUV1 // G3N0A5 // Q29630 // E1BMQ6 // F1N137 // E1BM45 // E1BET0 // F1MNQ3…
GO:0008092	cytoskeletal protein binding	F	2.7e-34	1.8e-31	// Q9XSW5 // E1B7Q0 // E1BHA0 // Q9TUQ0 // A6QQD1 // Q29S08 // E1B958 // G3MY23 // E1BAT8 // A7MB94 // F1MQI1 // E1BDB0 // F1MK25 // E1BJU6 // E1BE31 // G3N2Y5 // A6QR39 // F1MEW3 // Q1RMK4 // Q32L20 // F1MYC9 // Q2KJH0 // F1MIV9 // F1MLU7 // F1MX93 // U3Q123 // E1BN53 // F1MRI6 // E1BCI5 // E1BJR7 // G3MZ56 // F1MXF3 // F1MGT1 // F1MUA7 // F1MLW0 // G3MYH3 // F1N1J7 // E1BAI7 // E1BNC9 // F1MI97…
GO:0031326	regulation of cellular biosynthetic process	P	4.6e-33	2.5e-31	// F1MG24 // Q5E9Q9 // Q3T0X1 // F1MBA3 // A7MB20 // F1MJQ9 // G3N143 // A5D7C8 // F1MWI2 // F1MQT2 // F1N063 // G3MZ56 // E1BDX0 // F1N4A3 // F1N4I1 // F1MLT0 // E1BF88 // A4FV76 // F1N6R8 // F1MDT2 // F1N4A2 // E1BCV0 // F1N2B6 // Q08DE0 // G5E6J2 // B0JYL2 // A5D7K6 // F1MY06 // A0A140T8C0 // A6QNR8 // F1MFV9 // E1BLQ9 // F1MUT0 // G3N0P4 // F1N1X5 // F1MNQ3 // E1BNE0 // A7MB14 // F1MWS5 // F1…
GO:0031090	organelle membrane	C	1.4e-32	3.3e-31	// E1BMN3 // E1B7Q0 // F1MYS1 // F1N211 // F1MFH9 // F1N2J9 // E1BFM0 // Q9XSX9 // F1N2B8 // F1MY27 // E1BIJ4 // F1MVI9 // A7MB94 // F1N1X5 // E1BN60 // F1MGJ5 // E1BA29 // F1MZX4 // E1BDY3 // E1BPX1 // E1BJU6 // E1BQ28 // F1MZ42 // C6KE17 // E1BK92 // G3MZN2 // F6RDE3 // F1MZY9 // F1MBG9 // A6QLV1 // F1MN84 // Q0IIM6 // F1MZ58 // F1MUA8 // F1MGT1 // E1BMQ6 // F1N137 // E1BPR9 // F6QA59 // F1MSJ0…
GO:0016020	membrane	C	2.6e-31	5.7e-30	// E1BPU0 // F1MFY0 // F1MFY7 // Q95ML6 // F1ML31 // G3N104 // E1BND4 // E1BND6 // E1BHA0 // G3MZW6 // F1MLE1 // E1BNB9 // F1MWA6 // F1N2J9 // Q9TUQ0 // A0A140T8B9 // F1MBY7 // A5PJT4 // E1BIL3 // Q09YL9 // F1MTT2 // Q0P5D4 // Q0P5D5 // A7MB94 // G3N1Z4 // F1MGJ5 // F1MVX2 // G3N179 // F1MF04 // G3X6W2 // Q9XSW5 // F1MZ58 // Q866Q9 // E1BB44 // F1N218 // E1BQ28 // G3MWQ6 // E1B778 // E1B9H5 // E1…
GO:0044248	cellular catabolic process	P	1.5e-31	7.8e-30	// A6QNJ7 // A6H7G1 // F1N4Q5 // E1BHI2 // E1BCS3 // F1N0A8 // E1BHA0 // A6QP22 // Q1JQD3 // A6QQD1 // F1N0R8 // F1MGK2 // G3MY23 // F6Q0U6 // A5PJT4 // E1B7Y9 // Q2YDH3 // G3X6X2 // A5D7K6 // F1MY06 // A5PJT8 // A7MB98 // F1MY27 // E1BLQ9 // E1BKD2 // A7MB94 // F1MUK4 // E1BCW1 // Q1JPE3 // F1MQK6 // A6QQN6 // Q3SZS9 // F1MIV9 // F1MPP3 // E1BPQ0 // E1BMZ8 // F1N3U6 // Q0IIM6 // F1MN00 // F1MZ58…
GO:0044425	membrane part	C	4.4e-31	9.3e-30	// E1BPU0 // F1MFY0 // F1MFY7 // Q95ML6 // F1ML31 // G3N104 // E1BND4 // E1BHA0 // G3MZW6 // E1BNB9 // F1MWA6 // Q9TUQ0 // A0A140T8B9 // E1BIL3 // Q09YL9 // Q0P5D4 // Q0P5D5 // G3N1Z4 // F1MGJ5 // G3N179 // F1MF04 // Q9XSW5 // F1MZ58 // Q866Q9 // E1BB44 // E1BQ28 // G3MWQ6 // E1B778 // E1B9H5 // F1MZY9 // I1SWI7 // G3N2N5 // G3X6P6 // A7Z090 // E1BJR7 // A4IFL6 // E1BKP0 // Q08DG9 // F1MXF3 // F1…
GO:0006952	defense response	P	3.9e-30	2e-28	// F1MQ78 // Q2KHW2 // E1BNU1 // F1MGQ5 // A5PKF1 // G8JKV1 // F1MVS9 // Q08DW4 // F1MX59 // A6QQN6 // Q08E48 // E1BB89 // F1MXQ0 // E1BDB7 // F1MBA3 // A6QNL0 // F1MKU1 // F1MFY7 // H2CNR1 // A7YWG6 // F1MJH6 // E1BNJ1 // Q148M2 // A0A0F6QNP7 // F1MZ58 // E1BF88 // F1MWI2 // Q29630 // E1BIP1 // E1BK92 // F1MZM8 // B2LSE6 // F1MY27 // G3N2Q8 // A8DBT6 // F1MRU1 // E1BK06 // F1N7C5 // Q32PK0 // F1…
GO:0043170	macromolecule metabolic process	P	5.6e-30	2.8e-28	// E1BPU0 // A6H7G1 // F1MBY7 // E1BPW2 // F1ML31 // F1N1G2 // A8E4N2 // F1MQT2 // F1MJH6 // A6QP22 // G4V264 // E1BDX0 // G4V266 // A6QQD1 // F1N4I1 // E1BF88 // F1MVS9 // Q17QG7 // G3N2Q8 // A5PJT8 // A5PJT9 // A7MB98 // G3N076 // A6QNR8 // E1BAR2 // F1MMF9 // F1MWS5 // G3X6W2 // G3N1S2 // F1MJA2 // E1B9H5 // F1MQK6 // G3MZN2 // G3N258 // G3N2G4 // G3N318 // F1MIV9 // Q06AL5 // E1BPY4 // G3X6P6…
GO:0044260	cellular macromolecule metabolic process	P	6.4e-30	3.1e-28	// E1BPU0 // A6H7G1 // F1MBY7 // E1BPW2 // F1ML31 // F1N1G2 // A0A140T892 // F1MQT2 // F1MJH6 // A6QP22 // G4V264 // E1BDX0 // G4V266 // A6QQD1 // F1N4I1 // Q17QG7 // G3N2Q8 // A5PJT8 // A7MB98 // G3N076 // A6QNR8 // E1BAR2 // F1MMF9 // F1MWS5 // G3X6W2 // G3N1S2 // F1MJA2 // E1B9H5 // F1MQK6 // G3MZN2 // G3N258 // G3N2G4 // G3N318 // F1MIV9 // Q06AL5 // E1BPY4 // G3X6P6 // F1N3L7 // E1BJR7 // F1…
GO:0015630	microtubule cytoskeleton	C	1.6e-29	3.3e-28	// G3MZN5 // F1MZ69 // G3MYK5 // A6QLT3 // F1MTW3 // Q0VCE7 // F1MUI7 // F1MAW8 // E1BB89 // F1MDB9 // E1B7Q0 // A7Z065 // F1N319 // F1MMT4 // E1BEI6 // E1BKZ0 // F1MLZ4 // F1MD76 // E1BKI9 // E1BC48 // E1B9B6 // A2VDW3 // G3MY07 // F1MEW3 // E1BC93 // A6QQ95 // F1MFJ6 // F1N547 // E1BJV8 // F1N6R8 // G3MZ56 // E1BQ19 // E1BAT8 // F1MC50 // F1MSQ8 // F1MEA7 // A5D7V1 // F1MXF5 // E1BJH3 // F1N3U6…
GO:0008152	metabolic process	P	1.2e-29	5.6e-28	// E1BPU0 // A6H7G1 // E1BPW3 // E1BPW2 // F1ML31 // E1BHA0 // A8E4N2 // F1MVT1 // F1MLE1 // F1MQT2 // F1MJH6 // F1MWA6 // G4V264 // E1BDX0 // G4V266 // Q1JQD3 // A6QQD1 // F1N4I1 // E1BF88 // E1B958 // F1MBY7 // A5PJT4 // G3N2Q8 // G3X6X2 // A5PJT8 // A5PJT9 // A7MB98 // G3N076 // A6QNR8 // A7MB94 // E1BAR2 // F1MMF9 // F1MGJ5 // F1MWS5 // F1MRY9 // G3X6W2 // G3N1S2 // F1N0Q7 // F1MJA2 // F1N1G2…
GO:0006796	phosphate metabolic process	P	1.4e-29	6.3e-28	// C9EEZ1 // A0A024QYS0 // E1BPW2 // F1ML31 // G3N0R1 // A5PJY9 // F1MBA3 // A2VDX4 // D5HSW5 // D5HSW4 // A5D7C8 // D5HSW6 // F1N063 // F1MQM7 // E1B9B6 // F1MLT0 // E1BKX9 // F1MGK5 // G3MY23 // Q17QG7 // B2LSE6 // G5E6J2 // G3X6X2 // Z4YHD9 // E1BLQ9 // Q3ZBN3 // F1N1X5 // F1MNQ3 // F1MC79 // F1MUK4 // E1BNE0 // A6QPY6 // G3MW05 // F1MPL4 // A4IFR5 // F1N4H8 // F1N1W2 // E1BC36 // F1MRH9 // E1…
GO:0006793	phosphorus metabolic process	P	1.4e-29	6.3e-28	// C9EEZ1 // A0A024QYS0 // E1BPW2 // F1ML31 // G3N0R1 // A5PJY9 // F1MBA3 // A2VDX4 // D5HSW5 // D5HSW4 // A5D7C8 // D5HSW6 // F1N063 // F1MQM7 // E1B9B6 // F1MLT0 // E1BKX9 // F1MGK5 // G3MY23 // Q17QG7 // B2LSE6 // G5E6J2 // G3X6X2 // Z4YHD9 // E1BLQ9 // Q3ZBN3 // F1N1X5 // F1MNQ3 // F1MC79 // F1MUK4 // E1BNE0 // A6QPY6 // G3MW05 // F1MPL4 // A4IFR5 // F1N4H8 // F1N1W2 // E1BC36 // F1MRH9 // E1…
GO:0050801	ion homeostasis	P	2.2e-29	9.2e-28	// E1BPU0 // F1N045 // B8YP93 // A0JNB7 // F1N649 // Q3SX06 // Q0VD46 // Q9XSW5 // F1MMT2 // A8E655 // A5D9F0 // F1MIV9 // G3X6T7 // E1BMQ6 // F1MJQ2 // F1N272 // G3N0P4 // F1N1K4 // F1MPL2 // G3N0R1 // G3MY23 // F1MY31 // F1MY27 // E1BIL3 // F1MHL9 // F1MXF5 // E1BQ28 // F1N798 // E1BB89 // F1MW24 // F1MC36 // Q3ZBN3 // F1N137 // E1BN60 // F1N1X5 // F1N7J2 // F1MC79 // E1BGJ7 // F1MSJ0 // E1B8P3…
GO:0022610	biological adhesion	P	2.2e-29	9.2e-28	// A0A0M3T9B6 // G3N2Y5 // F1MBA3 // A5D7C8 // F1MI46 // E1B9B6 // E1BB79 // A7E344 // F1MLT0 // F1N6R8 // F1MMH2 // G5E6J2 // A7MB98 // F1N1W7 // A6QPF9 // E1BNE0 // F1MIW8 // E1BPX2 // F1N4H8 // F1N199 // F1MZP2 // F1N1W3 // E1BC36 // F1MMT2 // E1B949 // F1MZ40 // F6QPI1 // E1BK92 // A6QNS6 // A0JN60 // F1N1A9 // F1MYQ6 // A7MB04 // E1BBD2 // E1BNJ1 // G3MZ56 // F1MWN3 // Q32PC7 // E1BKL9 // A6…
GO:0007155	cell adhesion	P	2.2e-29	9.2e-28	// A0A0M3T9B6 // G3N2Y5 // F1MBA3 // A5D7C8 // F1MI46 // E1B9B6 // E1BB79 // A7E344 // F1MLT0 // F1N6R8 // F1MMH2 // G5E6J2 // A7MB98 // F1N1W7 // A6QPF9 // E1BNE0 // F1MIW8 // E1BPX2 // F1N4H8 // F1N199 // F1MZP2 // F1N1W3 // E1BC36 // F1MMT2 // E1B949 // F1MZ40 // F6QPI1 // E1BK92 // A6QNS6 // A0JN60 // F1N1A9 // F1MYQ6 // A7MB04 // E1BBD2 // E1BNJ1 // G3MZ56 // F1MWN3 // Q32PC7 // E1BKL9 // A6…
GO:0031012	extracellular matrix	C	3.4e-28	6.7e-27	// E1B9H5 // E1BIP4 // F1MIW8 // Q3SX06 // F1N3A1 // A0JN60 // F1MRZ6 // E1B7Q3 // F6QPI1 // A6QQQ3 // Q08DI9 // F1MXQ0 // E1BIY2 // E1BN99 // A6QPK6 // E1BK41 // Q1JQB0 // A7MB04 // E1BB79 // Q0VCF4 // E1B766 // F1MSI2 // F1MGK1 // F1MS46 // F1MGK5 // E1BA17 // Q17QC8 // G3N0M0 // A5PKA3 // F1MVN7 // F1MRU1 // Q0VC90 // E1BK01 // F1N5R1 // F1MX63 // A3KMW5 // F1MWN3 // F1MER4 // F1MHF3 // F1MF86…
GO:0051171	regulation of nitrogen compound metabolic process	P	2.4e-28	9.9e-27	// F1MG24 // F1MMV5 // Q5E9Q9 // Q3T0X1 // A7MB20 // F1MJQ9 // G3MW05 // G3N143 // A5D7C8 // F1MWI2 // F1MQT2 // F1N063 // G3MZ56 // E1BDX0 // F1N4A3 // F1N4I1 // F1MLT0 // E1BF88 // A4FV76 // F1N6R8 // B9VPZ5 // F1N4A2 // E1BCV0 // F1N2B6 // Q08DE0 // G5E6J2 // B0JYL2 // F1N2B8 // A5D7K6 // F1MY06 // A7MB98 // A0A140T8C0 // A6QNR8 // F1MFV9 // E1BLQ9 // F1MUT0 // G3N0P4 // F1MNQ3 // E1BNE0 // F1…
GO:0044430	cytoskeletal part	C	3.1e-27	5.7e-26	// A6QNJ7 // F1ML31 // E1B7Q0 // E1BHA0 // E1BMB1 // E1BFM0 // F1MCP4 // E1B958 // F1N6R8 // E1BAT8 // Q32WS5 // F1MUI7 // F1MNQ3 // F1MAW8 // G3MYU2 // F1MZP2 // F1N3T1 // E1BC36 // F1MYC9 // E1BBM3 // G3N2Y5 // F1MEW3 // G3MZN5 // A7Z065 // F1MRA1 // F1MX93 // F1N3U6 // E1BCI5 // E1BKZ0 // G3MZ56 // E1BQ19 // F1MXF5 // F1MUA7 // A3KMY1 // F1MLW0 // E1BE13 // E1BPK6 // F1MIU6 // F1N1J7 // E1BAI7…
GO:0043232	intracellular non-membrane-bounded organelle	C	4e-27	7e-26	// A6QNJ7 // F1N4Q5 // F1N3G2 // F1ML31 // Q9XSW5 // E1BFM0 // E1B7Q0 // E1BHA0 // E1BBZ3 // F1MF50 // F1MQT2 // F1MSA7 // F1MW63 // E1BMB1 // E1BDX0 // E1B9B6 // F1MAW0 // Q9TUQ0 // A6QQD1 // A6QNY2 // E1B958 // F1N6R8 // E1BLE5 // E1BAT8 // F1MCB5 // G3N2Q8 // F1MSQ8 // A5D7K6 // U3Q4C5 // Q32WS5 // F1MUT0 // E1BDU8 // F1MNQ3 // A6QNZ5 // Q3ZBF2 // E1BNE0 // E1BIX9 // G3X6W2 // G3N365 // F1MZX4…
GO:0043228	non-membrane-bounded organelle	C	4e-27	7e-26	// A6QNJ7 // F1N4Q5 // F1N3G2 // F1ML31 // Q9XSW5 // E1BFM0 // E1B7Q0 // E1BHA0 // E1BBZ3 // F1MF50 // F1MQT2 // F1MSA7 // F1MW63 // E1BMB1 // E1BDX0 // E1B9B6 // F1MAW0 // Q9TUQ0 // A6QQD1 // A6QNY2 // E1B958 // F1N6R8 // E1BLE5 // E1BAT8 // F1MCB5 // G3N2Q8 // F1MSQ8 // A5D7K6 // U3Q4C5 // Q32WS5 // F1MUT0 // E1BDU8 // F1MNQ3 // A6QNZ5 // Q3ZBF2 // E1BNE0 // E1BIX9 // G3X6W2 // G3N365 // F1MZX4…
GO:0019219	regulation of nucleobase, nucleoside, nucleotide and nucleic acid metabolic process	P	2e-27	8e-26	// F1MG24 // F1MMV5 // Q5E9Q9 // Q3T0X1 // A7MB20 // F1MJQ9 // G3MW05 // G3N143 // A5D7C8 // F1MWI2 // F1MQT2 // F1N063 // G3MZ56 // E1BDX0 // F1N4A3 // F1N4I1 // F1MLT0 // E1BF88 // A4FV76 // F1N6R8 // B9VPZ5 // F1N4A2 // E1BCV0 // F1N2B6 // Q08DE0 // G5E6J2 // B0JYL2 // F1N2B8 // A5D7K6 // F1MY06 // A7MB98 // A0A140T8C0 // A6QNR8 // F1MFV9 // E1BLQ9 // F1MUT0 // E1B741 // F1MNQ3 // E1BNE0 // F1…
GO:0031226	intrinsic to plasma membrane	C	3.5e-26	5.9e-25	// E1BHG3 // E1B9H5 // F1MAW1 // E1BMG7 // F1N045 // F1MN51 // Q9XSW5 // E1BND4 // F1N1A9 // A8E655 // F1MYS1 // F1MBA3 // F1MSM8 // A6QNL0 // F1MVT1 // F1MNQ3 // A5D7C8 // F1MJQ2 // E1BNJ1 // E1BN53 // G3N0Z4 // F1MH00 // E1BMQ6 // Q9TUQ0 // F1N1K4 // A5PJI9 // F1MG24 // E1BIP1 // F1MFH9 // F1MU18 // Q0IIM5 // E1BNU1 // F1MMH2 // F1MNJ4 // E1BP15 // F1N5E3 // F1N2L6 // F1MXF5 // E1BP81 // E1BCE5…
GO:0010556	regulation of macromolecule biosynthetic process	P	1.8e-26	7.1e-25	// Q5E9Q9 // Q3T0X1 // F1MBA3 // A7MB20 // F1MJQ9 // G3N143 // A5D7C8 // F1MWI2 // F1MQT2 // F1N063 // G3MZ56 // E1BDX0 // F1N4A3 // F1N4I1 // F1MLT0 // A4FV76 // F1N6R8 // B9VPZ5 // F1N4A2 // E1BCV0 // F1N2B6 // Q08DE0 // G5E6J2 // A5D7K6 // F1MY06 // A0A140T8C0 // A6QNR8 // F1MFV9 // E1BLQ9 // F1MUT0 // E1B741 // F1MNQ3 // E1BNE0 // A7MB14 // F1MWS5 // F1MYW4 // G3MW05 // E1BF37 // F1N1G2 // Q3…
GO:0051234	establishment of localization	P	3.9e-26	1.5e-24	// E1BPU0 // F1MMX5 // F1MG24 // F1MFY7 // Q8HY45 // F1N1J7 // Q95ML6 // F1MMV5 // F1MDZ7 // B0JYL2 // G3N0R1 // E1BND4 // E1B7Q0 // F1MBA3 // Q0IIJ1 // E1BBD2 // E1BKP0 // F1N063 // E1BEW3 // F1MWA6 // F1N2J9 // F1MSE7 // Q9TUQ0 // E1BFY8 // E1B958 // G3MY23 // F1MS24 // F1MMH5 // B2LSE6 // A6QPJ4 // E1BIL3 // G3N2Y5 // Q09YL9 // A5D7K6 // F1N2L6 // E1BDA6 // F1MTT2 // B2NIZ2 // F1MVI0 // E1B749…
GO:0016070	RNA metabolic process	P	4.8e-26	1.8e-24	// E1BC24 // F1MMV5 // F1MDZ7 // Q5E9Q9 // F1N218 // Q3T0X1 // A7MB20 // F1MJQ9 // G3N143 // A5D7C8 // F1MWI2 // F1MQT2 // F1MJH6 // G3MZ56 // E1BDX0 // G4V266 // F1N4A3 // F1N4I0 // F1N4I1 // F1MLT0 // A2VDR6 // A4FV76 // F1N6R8 // F1N4A2 // E1BCV0 // F1N2B6 // Q08DE0 // G3N2Q8 // F1N2B8 // A5D7K6 // F1MY06 // A7MB98 // A0A140T8C0 // F1N3G2 // A6QNR8 // F1MFV9 // E1BLQ9 // F1MUT0 // E1B741 // E1…
GO:0016310	phosphorylation	P	1.6e-25	5.8e-24	// C9EEZ1 // E1BPW2 // F1ML31 // G3N0R1 // A5PJY9 // G3X6W2 // D5HSW5 // D5HSW4 // A5D7C8 // D5HSW6 // F1N063 // F1MQM7 // E1B9B6 // F1MLT0 // E1BKX9 // G3MY23 // Q17QG7 // B2LSE6 // G5E6J2 // Z4YHD9 // Q3ZBN3 // F1N1X5 // F1MNQ3 // F1MC79 // F1MUK4 // E1BNE0 // A2VDX4 // F1MPL4 // F1N4H8 // F1N1W2 // E1BC36 // E1B8C5 // F1MYC9 // E1BIS8 // E1BEN2 // A6QQH7 // E1BMX0 // F1MZ40 // F1MYM3 // Q1JPE3…
GO:0044238	primary metabolic process	P	1.7e-25	6.2e-24	// E1BPU0 // A6H7G1 // E1BPW3 // E1BPW2 // F1ML31 // F1N1G2 // A8E4N2 // G3MWH3 // F1MQT2 // F1MJH6 // A6QP22 // G4V264 // E1BDX0 // G4V266 // Q1JQD3 // A6QQD1 // F1N4I1 // E1BF88 // E1B958 // F1MBY7 // A5PJT4 // G3N2Q8 // G3X6X2 // A5PJT8 // A5PJT9 // A7MB98 // A6QNR8 // E1BAR2 // F1MMF9 // F1MGJ5 // F1MWS5 // G3X6W2 // G3N1S2 // F1N0Q7 // F1MJA2 // E1B9H5 // F1MQK6 // A0A140T892 // G3N258 // G3…
GO:0005887	integral to plasma membrane	C	2.4e-24	4e-23	// E1BHG3 // E1B9H5 // F1MAW1 // E1BMG7 // F1N045 // F1MN51 // Q9XSW5 // E1BND4 // F1N1A9 // A8E655 // F1MYS1 // F1MBA3 // F1MSM8 // F1MVT1 // F1MNQ3 // A5D7C8 // F1MJQ2 // E1BNJ1 // E1BN53 // G3N0Z4 // F1MH00 // E1BMQ6 // Q9TUQ0 // F1N1K4 // A5PJI9 // F1MG24 // E1BIP1 // F1MFH9 // F1MU18 // Q0IIM5 // E1BNU1 // F1MMH2 // F1MNJ4 // E1BP15 // F1N5E3 // F1N2L6 // F1MXF5 // E1BP81 // E1BCE5 // Q17QV6…
GO:0006807	nitrogen compound metabolic process	P	7.2e-24	2.5e-22	// F1MQT2 // F1MJH6 // G4V264 // E1BDX0 // G4V266 // F1N4I0 // F1N4I1 // F1MJ32 // G3X6X2 // A5PJT8 // A5PJT9 // A7MB98 // A6QNR8 // E1BAR2 // F1MMF9 // F1MWS5 // G3X6W2 // G3N1S2 // A7MBB7 // G3N318 // F1MIV9 // Q06AL5 // E1BPY4 // G3X6P6 // F1N281 // A7MBK4 // F1MBJ1 // G4V267 // E1BJ25 // Q17QJ4 // E1BPK6 // F1MFG6 // A6QLQ3 // F1MFG2 // F1MC99 // F1MZV4 // G3N0W8 // A0JNH0 // A4IFE8 // G5E5Q0…
GO:0051252	regulation of RNA metabolic process	P	3.2e-23	1.1e-21	// F1MMV5 // Q5E9Q9 // Q3T0X1 // A7MB20 // F1MJQ9 // G3N143 // A5D7C8 // F1MWI2 // F1MQT2 // F1MJH6 // G3MZ56 // E1BDX0 // F1N4A3 // F1N4I1 // F1MLT0 // A4FV76 // F1N6R8 // F1N4A2 // E1BCV0 // F1N2B6 // Q08DE0 // F1MJ32 // F1N2B8 // A5D7K6 // F1MY06 // A7MB98 // A0A140T8C0 // A6QNR8 // F1MFV9 // E1BLQ9 // F1MUT0 // E1B741 // F1MNQ3 // A0JNA9 // F1MWS5 // G3MW05 // E1BF37 // Q32KX6 // E1BGF9 // G3…
GO:0005911	cell-cell junction	C	8.4e-23	1.3e-21	// F1MLJ8 // A6QNJ7 // F1MX58 // E1B9N6 // E1BPU9 // G5E512 // F1MKU1 // Q08DQ6 // E1BDU8 // F1MN51 // E1B9D7 // F1MGL8 // F1N6N2 // Q3T0G3 // F1MYC9 // F1MAV2 // M5FHN8 // Q6PP84 // Q0IIM6 // Q17QV6 // A7Z039 // E1BF70 // F1MFC2 // Q3SX32 // A2VE81 // F1MYN2 // E1BHJ3 // F1MFE8 // F1MNQ3 // F1MLW0 // A7MB14 // F1MIW8 // F1MVT1 // E1B7V9 // E1BKL9 // E1B9A3 // G3MZE2 // F1MFK1 // F1N2K7 // E1BNC9…
GO:0019725	cellular homeostasis	P	1e-22	3.4e-21	// E1BPU0 // F1N045 // A5D9F0 // F1MFY7 // F1N649 // Q3SX06 // Q9XSW5 // F1MMT2 // A8E655 // B8YP93 // F1MIV9 // G3X6T7 // E1BHK2 // E1BMQ6 // A0JNB7 // F1MJQ2 // F1N272 // G3N0P4 // F1N1K4 // A6QQB6 // G3N0R1 // G3MY23 // F1MY31 // E1BCS3 // F1MY27 // F1MHL9 // F1MXF5 // E1BCE5 // F1N798 // F1MW24 // F1MC36 // Q3ZBN3 // F1N137 // E1BN60 // E1BET0 // F1N7J2 // F1MC79 // G3MWI1 // F1MSJ0 // E1B8P3…
GO:0005102	receptor binding	F	1.1e-23	5e-21	// F1MG24 // F1MVX2 // F1ML31 // G3N104 // D5HSW9 // E5DCU8 // A5D7C8 // F1N2J9 // E1BB79 // Q2KIN7 // F1MLT0 // A6QNY2 // G3MY23 // F1MDT2 // E1BBD2 // B2LSE6 // F1N2B6 // G5E6J2 // E1BAT3 // G3N2H5 // E1BDA6 // Q3ZBN3 // Q2F6J5 // F1MC79 // E1BNE0 // Q2F6J1 // Q2F6J3 // Q2F6J2 // G3MXW6 // F1MZX2 // Q2F6J8 // E1BPX2 // I3PGL3 // F1MZ40 // F1MBA3 // F1MP15 // A5D7J6 // E1B778 // Q17QV6 // E1B9H5…
GO:0006810	transport	P	1.9e-22	6.3e-21	// E1BPU0 // F1MMX5 // F1MG24 // F1MFY7 // Q8HY45 // F1N1J7 // Q95ML6 // F1MMV5 // F1MDZ7 // B0JYL2 // G3N0R1 // E1BND4 // E1B7Q0 // F1MBA3 // Q0IIJ1 // E1BBD2 // E1BKP0 // F1N063 // E1BEW3 // F1N740 // F1N2J9 // F1MSE7 // Q9TUQ0 // E1BFY8 // E1B958 // G3MY23 // F1MS24 // F1MMH5 // B2LSE6 // A6QPJ4 // E1BIL3 // G3N2Y5 // Q09YL9 // A5D7K6 // F1N2L6 // E1BDA6 // F1MTT2 // B2NIZ2 // F1MVI0 // E1B749…
GO:0005578	proteinaceous extracellular matrix	C	1.2e-21	1.8e-20	// E1B9H5 // F6QPI1 // F1MMT2 // F1MRZ6 // E1B7Q3 // F1MRZ5 // A6QQQ3 // A7MB04 // E1BN99 // A6QPK6 // E1BK41 // Q1JQB0 // G8JKX1 // E1BB79 // Q0VCF4 // F1MSI2 // F1MGK1 // F1MS46 // F1MGK5 // E1B766 // G3N0M0 // A5PKA3 // F1MVN7 // F1MRU1 // F1N5R1 // F1MX63 // A3KMW5 // F1MWN3 // F1MER4 // F1MHF3 // F1MF86 // F1N2Y2 // F1MLJ7 // F1MNQ3 // F1MJR6 // F1MND6 // F1MDZ7 // A7MB18 // A7E2Z1 // E1BIY2…
GO:0045184	establishment of protein localization	P	2.1e-21	6.8e-20	// E1BDU6 // G3MZN2 // A6QLT3 // F1MF50 // F1MC26 // F1MMI6 // E1BCM2 // F1N218 // E1BEW3 // F1MBA3 // F1MTJ5 // F1N319 // F1MKU1 // F1N740 // G3MYI0 // A4IFK6 // E1B796 // E1BPX1 // E1BPN1 // F1MWA6 // Q148M2 // F1N2J9 // A4IFP5 // G3X6P6 // F1MRI6 // F1MPB1 // A7Z090 // F1MY23 // F1MMH5 // E1BCC3 // B2LSE6 // F1N2B6 // A7E309 // F1MYF4 // F1MRU1 // F1MS24 // Q32PK0 // E1BHF5 // F1MG24 // G3MWT9…
GO:0044267	cellular protein metabolic process	P	3.8e-21	1.2e-19	// I6XXP7 // F1N3L7 // A6H7G1 // F1N4Q5 // Q29RR2 // A0A024QYS0 // F1MBY7 // E1BPW2 // F1ML31 // F1MTS8 // A5PJY9 // E1BDB7 // F1N0A8 // F1N1G2 // A0A140T892 // G3X6W2 // F1MKW8 // D5HSW4 // A5D7C8 // F1N063 // F1MQM7 // A6QP22 // E1B9B6 // A6QQD1 // F1MRU0 // F1MLT0 // E1BKX9 // F1MGK5 // G3MY23 // F1MN31 // Q17QG7 // E1B7Y9 // B2LSE6 // G5E6J2 // A5D7K6 // F1MY06 // F1MZ40 // Q3SZ95 // Z4YHD9 /…
GO:0006351	transcription, DNA-dependent	P	4e-21	1.2e-19	// Q5E9Q9 // Q3T0X1 // A7MB20 // F1MJQ9 // G3N143 // A5D7C8 // F1MWI2 // F1MQT2 // F1MJH6 // G3MZ56 // E1BDX0 // F1N4I0 // F1N4I1 // F1MLT0 // A4FV76 // F1N6R8 // F1N4A2 // E1BCV0 // F1N2B6 // Q08DE0 // F1MJ32 // Q58CR9 // A5D7K6 // A0A140T8C0 // A6QNR8 // F1MFV9 // E1BLQ9 // F1MUT0 // E1B741 // F1MNQ3 // A0JNA9 // F1MWS5 // G3MW05 // E1BF37 // Q32KX6 // E1BGF9 // G3N1S2 // E1BDB7 // A3QU31 // A3…
GO:0006355	regulation of transcription, DNA-dependent	P	5.8e-21	1.8e-19	// Q5E9Q9 // Q3T0X1 // A7MB20 // F1MJQ9 // G3N143 // A5D7C8 // F1MWI2 // F1MQT2 // F1MJH6 // G3MZ56 // E1BDX0 // F1N4I1 // F1MLT0 // A4FV76 // F1N6R8 // F1N4A2 // E1BCV0 // F1N2B6 // Q08DE0 // F1MJ32 // A5D7K6 // A0A140T8C0 // A6QNR8 // F1MFV9 // E1BLQ9 // F1MUT0 // E1B741 // F1MNQ3 // A0JNA9 // F1MWS5 // G3MW05 // E1BF37 // Q32KX6 // E1BGF9 // G3N1S2 // E1BDB7 // A3QU31 // A3QU33 // F1N281 // F1…
GO:0032774	RNA biosynthetic process	P	6.7e-21	2e-19	// Q5E9Q9 // Q3T0X1 // A7MB20 // F1MJQ9 // G3N143 // A5D7C8 // F1MWI2 // F1MQT2 // F1MJH6 // G3MZ56 // E1BDX0 // F1N4I0 // F1N4I1 // F1MLT0 // A4FV76 // F1N6R8 // F1N4A2 // E1BCV0 // F1N2B6 // Q08DE0 // F1MJ32 // Q58CR9 // A5D7K6 // A0A140T8C0 // A6QNR8 // F1MFV9 // E1BLQ9 // F1MUT0 // E1B741 // F1MNQ3 // A0JNA9 // F1MWS5 // G3MW05 // E1BF37 // Q32KX6 // E1BGF9 // G3N1S2 // E1BDB7 // A3QU31 // A3…
GO:0070727	cellular macromolecule localization	P	1.1e-20	3.2e-19	// B8YP93 // F1MX59 // G3MZN2 // A6QLT3 // G3N0R1 // A2VE76 // F1MC26 // F1N6Y9 // E1BCM2 // E1B7Q0 // E1BEW3 // F1MIV9 // F1MKU1 // A6QLV1 // E1B796 // F1MQ85 // E1BPN1 // F1N0J9 // F1N2J9 // F1MPB1 // G3N0P4 // E1BEZ8 // F1MLT0 // A7Z090 // F1MY23 // G3MY23 // F1MMH5 // E1BCC3 // B2LSE6 // A7E309 // Q29630 // F1MS24 // Q32PK0 // E1BHF5 // E1BA05 // G3MWT9 // F1N218 // F1MRD8 // F1MAV2 // F1MGT1…
GO:0034613	cellular protein localization	P	1.1e-20	3.2e-19	// B8YP93 // F1MX59 // G3MZN2 // A6QLT3 // G3N0R1 // A2VE76 // F1MC26 // F1N6Y9 // E1BCM2 // E1B7Q0 // E1BEW3 // F1MIV9 // F1MKU1 // A6QLV1 // E1B796 // F1MQ85 // E1BPN1 // F1N0J9 // F1N2J9 // F1MPB1 // G3N0P4 // E1BEZ8 // F1MLT0 // A7Z090 // F1MY23 // G3MY23 // F1MMH5 // E1BCC3 // B2LSE6 // A7E309 // Q29630 // F1MS24 // Q32PK0 // E1BHF5 // E1BA05 // G3MWT9 // F1N218 // F1MRD8 // F1MAV2 // F1MGT1…
GO:0006955	immune response	P	8.5e-20	2.4e-18	// Q2KHW2 // E1B9H5 // F1MGQ5 // A5PKF1 // F1MY79 // G3X6S8 // Q08DW4 // A6QQN6 // G3MXT9 // E1B9S7 // G1K218 // A6QNL0 // F1MKU1 // F1MNQ3 // F1MX59 // E1BBD2 // H2CNR1 // F1MYQ6 // F1MJH6 // Q148M2 // A0A0F6QNP7 // G8JKV1 // Q0V7N1 // E1BF88 // Q08E48 // F1MDT2 // E1BN78 // F1MMH5 // B2LSE6 // F1MY27 // G3N2Q8 // A8DBT6 // F1MRU1 // E1BK06 // F1N7C5 // Q32PK0 // F1MNM2 // A7Z039 // G3LUN8 // A6…
GO:0046907	intracellular transport	P	4.5e-19	1.3e-17	// E1BDU6 // E1BKI9 // G3MZN2 // E1BDW9 // A6QLT3 // F1MMV5 // E1BG59 // F1MC26 // E1BEW3 // E1BCM2 // E1BEZ8 // E1B7Q0 // F1MZ69 // F1MKU1 // F1MG24 // Q0IIJ1 // A6QLV1 // E1B796 // F1MYC9 // E1BPN1 // F1N2J9 // F1N3U6 // F1MRI6 // A7Z090 // E1B958 // F1MY23 // F1MS24 // F1MMH5 // E1BCC3 // B2LSE6 // E1BI57 // F1MFP4 // Q29630 // E1BFA8 // Q32PK0 // E1BHF5 // G3MWT9 // F1N218 // A2VE76 // F1MRD8…
GO:0006629	lipid metabolic process	P	4.9e-19	1.4e-17	// E1B7M6 // Q309F3 // E1BDU6 // F1MX59 // E1B9D5 // E1BPW3 // E1B958 // A6QQN6 // E1B8N2 // E1BB89 // Q29630 // F1N334 // F1MYM3 // G3MZU2 // F1MZV4 // E1BFH4 // G3MWH3 // F1N431 // F1MPP3 // E1BBD2 // F1MWI2 // F1MPP7 // Q6H8M9 // Q2NL07 // F1MV32 // F1N1E9 // F1MCP4 // A6QLC2 // A5PJI9 // Q0VCD7 // F1MBG9 // F1MFV9 // F1MFJ6 // E1BE68 // E1BIP1 // F1MHR4 // A5PJT4 // E1BPC3 // F1MHB9 // F1MNM2…
GO:0006139	nucleobase, nucleoside, nucleotide and nucleic acid metabolic process	P	1.1e-18	3e-17	// A7E309 // E1BC24 // F1N3U7 // F1MMV5 // F1MDZ7 // A0A140T8C0 // Q5E9Q9 // F1N218 // Q3T0X1 // A7MB20 // F1MJQ9 // G3MW05 // G3N143 // A5D7C8 // A6QLQ3 // F1MWI2 // F1MQT2 // F1N063 // F1MW63 // G3MZ56 // E1BDX0 // G4V266 // F1N4A3 // F1N4I0 // F1N4I1 // F1MLT0 // E1BF88 // A2VDR6 // A4FV76 // F1N6R8 // B9VPZ5 // F1N4A2 // F1MPL4 // F1N2B6 // Q08DE0 // Q2YDH3 // B0JYL2 // F1N2B8 // A5D7K6 // F1…
GO:0010467	gene expression	P	1.4e-18	3.7e-17	// A7E309 // E1BC24 // Q29RR2 // F1MVS9 // F1MMV5 // A2VDR6 // A0A140T8C0 // G3N0R1 // Q5E9Q9 // F1N218 // Q3T0X1 // F1MBA3 // A7MB20 // F1MJQ9 // A6QP22 // G3N143 // A5D7C8 // F1MWI2 // F1MQT2 // F1N063 // F1MWA6 // G3MZ56 // E1BDX0 // A4FV53 // A6QQD1 // F1N4I1 // F1MLT0 // A4FV76 // F1N6R8 // B9VPZ5 // F1N4A2 // E1BCV0 // B2LSE6 // F1N2B6 // Q08DE0 // F1MJ32 // F1N2B8 // A5D7K6 // F1MY06 // A7…
GO:0044265	cellular macromolecule catabolic process	P	2.2e-18	5.9e-17	// E1BPU0 // B8YP93 // A6H7G1 // F1N4Q5 // G3N0Y2 // E1BAV2 // G3N0R1 // F1MXQ0 // G3MYZ7 // F1MIV9 // F1MGQ5 // F1MNM2 // Q0VCU3 // F1MQK6 // E1BEI6 // E1BNW5 // E1BPQ0 // E1BPN1 // A6QP22 // A6H7J3 // G3N0P4 // A6QQD1 // A6QQB6 // F1MDC0 // F1MFJ6 // A2VE20 // E1BJV8 // G3MY23 // Q2KJ77 // E1BKD2 // E1BCS3 // G3N2Q8 // A5D7K6 // E1BCW1 // F1MZ58 // F1N3H4 // F1MY06 // A5PJT8 // F1N0A8 // A7MB98…
GO:0045449	regulation of transcription	P	2.5e-18	6.6e-17	// Q5E9Q9 // Q3T0X1 // A7MB20 // F1MJQ9 // G3N143 // A5D7C8 // F1MWI2 // F1MQT2 // F1N063 // G3MZ56 // E1BDX0 // F1N4I1 // F1MLT0 // A4FV76 // F1N6R8 // B9VPZ5 // F1N4A2 // E1BCV0 // F1N2B6 // Q08DE0 // F1MJ32 // A5D7K6 // A0A140T8C0 // A6QNR8 // F1MFV9 // E1BLQ9 // F1MUT0 // E1B741 // F1MNQ3 // E1BNE0 // F1MWS5 // G3MW05 // E1BF37 // Q32KX6 // E1BGF9 // G3N1S2 // E1BDB7 // A3QU31 // A3QU33 // F1…
GO:0043933	macromolecular complex subunit organization	P	7.1e-18	1.8e-16	// A0JNE1 // F1ML31 // A7MB24 // G3N2Y5 // E1BKP0 // E1BDX0 // Q05B94 // F1MSI2 // F1MGK1 // G3MY23 // F1N2B6 // F1MFP4 // F1N2B8 // F1MFV9 // E1BDU8 // F1MNQ3 // F1MC79 // E1BNE0 // E1BCN3 // F1N4H8 // F1MKG2 // E1BP46 // F1N0H9 // A5PJL8 // A7MBD4 // A3KMW5 // A5D7J6 // E1B9H5 // E1BK92 // Q2KJH0 // F1N443 // G3N318 // F1MIV9 // F1MYQ6 // E1BMZ9 // Q1JQB0 // E1BC24 // E1BCV0 // E1BLB1 // G3N3D4…
GO:0004674	protein serine/threonine kinase activity	F	9.1e-19	3e-16	// E1BPU0 // E1B9H5 // A5D9F0 // G5E677 // Q0VCE7 // E1BH35 // F1MF50 // F1MKW8 // A6QNX4 // A6QQH7 // E1BNH0 // E1BNW0 // E1BEI6 // E1BC69 // F1N063 // F1MNS2 // G3MXZ8 // E1B9B6 // A0JN96 // F1MRI6 // E1BIP3 // A7YWG6 // Q17QG7 // E1BCC3 // E1B7J7 // E1BHE7 // B3V7E3 // F1MI60 // F1MY86 // F1MN48 // A5PKC1 // A0JNE6 // A5PJY9 // A2VDX4 // G3MXU2 // F1MBL6 // G3MZE2 // Q32PK0 // E1BC36 // F1MFK1…
GO:0055085	transmembrane transport	P	1.9e-17	4.8e-16	// F1MME4 // F1MKS0 // A6QLT3 // Q95ML6 // G3N179 // E1BND4 // A8E655 // G3X6T7 // A5HSH2 // F1N1A9 // F1MFY7 // E1BKP0 // F1N1K4 // F6RDE3 // E1BPC3 // E1BCC7 // E1BMB9 // F1N5E3 // F1MW24 // E1BMQ6 // E1B749 // A6QNP7 // F1MC36 // E1BET0 // F1N7J2 // Q148F5 // V6F9A2 // Q5BLW6 // E1BIJ2 // F1MZZ5 // F1MY01 // A6QPJ4 // F1MEW9 // E1BGJ7 // A6QQA1 // E1BJW2 // Q866Q9 // B2DG24 // B6D7N9 // A2VDL2…
GO:0044255	cellular lipid metabolic process	P	2e-17	5e-16	// Q309F3 // E1BDU6 // E1B9D5 // E1BPW3 // A6QQN6 // E1B8N2 // Q29630 // F1N334 // F1MYM3 // G3MZU2 // E1BFH4 // G3MWH3 // F1MBG9 // F1N431 // F1MPP7 // Q2NL07 // F1MV32 // A6QLC2 // G5E5Q1 // Q0VCD7 // F1MFJ6 // E1BE68 // E1BIP1 // F1MHR4 // A5PJT4 // F1MN00 // F1MHB9 // E1BMB9 // G3X7A5 // F1MZ58 // Q32PK0 // A5D7K4 // F1MNM2 // F1MFT9 // E1BMH4 // E1BLQ9 // F1MVI9 // E1BM45 // F1N1X5 // G3X6U1…
GO:0006350	transcription	P	3.4e-17	8.3e-16	// F1N4K5 // Q5E9Q9 // Q3T0X1 // A7MB20 // F1MJQ9 // G3N143 // A5D7C8 // F1MWI2 // F1MQT2 // F1N063 // G3MZ56 // E1BDX0 // F1N4I0 // F1N4I1 // F1MLT0 // A4FV76 // F1N6R8 // B9VPZ5 // F1N4A2 // E1BCV0 // F1N2B6 // Q08DE0 // F1MJ32 // A5D7K6 // A0A140T8C0 // A6QNR8 // E1BFQ6 // E1BLQ9 // F1MUT0 // E1B741 // F1MNQ3 // E1BNE0 // F1MWS5 // G3MW05 // E1BF37 // Q32KX6 // E1BGF9 // G3N1S2 // E1BDB7 // A3…
GO:0003779	actin binding	F	1e-17	2.7e-15	// E1BPU0 // Q32L20 // B8YP93 // E1BE31 // Q8HYY3 // F1N2A1 // E1BDU8 // F1MIV9 // E1BHK2 // F1MX93 // U3Q123 // U3PZ10 // E1BN53 // A5PKK3 // F1MJ56 // G3N0P4 // Q29S08 // G3N0R1 // G3MY23 // F1MI97 // U3Q4C5 // F1MXF3 // F1MWF0 // F1MRT9 // A6QQJ0 // F1MGT1 // E1B8Z3 // F1MQI1 // E1BC74 // A4IFK3 // F1MLW0 // G3MYH3 // F1N1J7 // E1BDB0 // F1MK25 // E1BAI7 // E1BJU6 // F1MYC9 // A6QR39 // F1MKE9…
GO:0005509	calcium ion binding	F	2e-17	4.4e-15	// E1B7M6 // F1MIR0 // E1B7B0 // Q08DW4 // F1N3A1 // A6QLT3 // F1MVS9 // F1MS41 // A6QNS6 // F1ML31 // F1N6Y9 // F1MB09 // E1BB35 // F1MB01 // Q08DI9 // E1B796 // E1BNJ1 // E1BD46 // F1N7F6 // F1MLJ7 // A7MB04 // F1MZ58 // A6QLC2 // F1MSI2 // A6QR67 // G3MXZ5 // F1N547 // A4FUH7 // E1BPX2 // F1MC50 // F1N3H1 // E1B971 // G3N2H5 // F1MNH3 // E1BHF5 // Q0VCG7 // F1MFC2 // H9KUV1 // A6H703 // F1MWN3…
GO:0016021	integral to membrane	C	5.3e-16	7.7e-15	// F1MFY0 // F1MFY7 // Q95ML6 // F1ML31 // G3N104 // E1BND4 // G3MZW6 // E1BNB9 // F1MWA6 // Q9TUQ0 // A0A140T8B9 // E1BIL3 // Q09YL9 // Q0P5D4 // Q0P5D5 // G3N1Z4 // F1MGJ5 // G3N179 // F1MF04 // Q9XSW5 // Q866Q9 // E1BB44 // E1BQ28 // G3MWQ6 // E1B778 // E1B9H5 // F1MZY9 // I1SWI7 // G3N2N5 // G3X6P6 // E1BKP0 // Q08DG9 // F1MXF3 // F1MXF5 // E1BET0 // F6QA59 // F1MNW1 // F1N1Q8 // A7E370 // F1…
GO:0019538	protein metabolic process	P	5.8e-16	1.4e-14	// E1BPU0 // A6H7G1 // F1MBY7 // E1BPW2 // F1ML31 // F1N1G2 // A8E4N2 // F1MWA6 // A6QQD1 // F1MVS9 // Q17QG7 // F1MWS5 // G3X6W2 // F1MJA2 // E1B9H5 // F1MQK6 // A0A140T892 // G3N258 // G3N2G4 // F1MIV9 // A7MB04 // E1BPY4 // F1N3L7 // E1BJR7 // A7MBK9 // A7MBK4 // E1BM61 // E1BLB1 // A6QP22 // E1BMH4 // Q17QJ4 // E1BE13 // E1BIY2 // F1MFG2 // F1N1Q8 // Q0IID5 // F1MI99 // E1B9U7 // E1BH35 // F1…
GO:0031224	intrinsic to membrane	C	1e-15	1.5e-14	// F1MFY0 // F1MFY7 // Q95ML6 // F1ML31 // G3N104 // E1BND4 // G3MZW6 // E1BNB9 // F1MWA6 // Q9TUQ0 // A0A140T8B9 // E1BIL3 // Q09YL9 // Q0P5D4 // Q0P5D5 // G3N1Z4 // F1MGJ5 // G3N179 // F1MF04 // Q9XSW5 // Q866Q9 // E1BB44 // E1BQ28 // G3MWQ6 // E1B778 // E1B9H5 // F1MZY9 // I1SWI7 // G3N2N5 // G3X6P6 // E1BKP0 // Q08DG9 // F1MXF3 // F1MXF5 // E1BET0 // F6QA59 // F1MNW1 // F1N1Q8 // A7E370 // F1…
GO:0015031	protein transport	P	1.9e-15	4.6e-14	// E1BDU6 // G3MZN2 // A6QLT3 // A2VE76 // F1MC26 // E1BCM2 // F1N218 // E1BEW3 // E1BPX1 // F1MTJ5 // F1MKU1 // F1MG24 // G3MYI0 // A4IFK6 // E1B796 // E1BPN1 // F1N740 // Q148M2 // F1N2J9 // G3X6P6 // F1MRI6 // F1MPB1 // A7Z090 // F1MY23 // F1MMH5 // E1BCC3 // B2LSE6 // A7E309 // F1MYF4 // F1MRU1 // F1MS24 // Q32PK0 // E1BHF5 // G3MWT9 // F1MRD8 // G3N3V9 // F1MAV2 // Q3ZBN3 // F1ME49 // Q2KIE7…
GO:0015629	actin cytoskeleton	C	3.6e-15	5e-14	// A6QNJ7 // F1MRA1 // F1N2A1 // Q08DQ6 // E1BDU8 // E1BBZ3 // F1MX93 // E1B8H0 // A5PKK3 // F1MJ56 // F1N6V1 // G3X6R3 // F1MI97 // E1BNE0 // E1BHF6 // Q32WS5 // F1MYN2 // F1MFE8 // F1ME49 // F1MLW0 // F1MF26 // F1MUI7 // E1BPK6 // E1B9P1 // F1MCP4 // E1BPZ0 // F1MZP2 // F1N1J7 // F1MKU1 // E1BAI7 // G3MY19 // F1MYC9 // A4IFK3 // F1MKE9 // F1N6S8 // G5E6K7 // F1MM57 // E1BHK2 // E1B801 // G5E5V6…
GO:0044431	Golgi apparatus part	C	5e-15	6.7e-14	// E1BPU0 // E1B9U7 // G3MZN2 // D9ZZB7 // D9ZZB6 // A4IFK6 // E1B8N2 // A6H738 // E1B7Q0 // F1MYS1 // G3X6T7 // F1MPP1 // E1BPQ0 // E1BKI9 // F1N211 // E1B7B0 // Q2HJA3 // F1MFP4 // Q6H8M9 // F1MXF5 // E1BLR9 // E1BP90 // F1MAV2 // F1MVI9 // F1MPB1 // E1BE13 // F1MQ90 // F1MXK9 // A7MBH7 // E1BPZ1 // E1BDY3 // E1B9C0 // Q1LZD7 // E1BNG2 // Q0VCE7 // F1N554 // E1BFH4 // A4IFE8 // G3N2K4 // F6QA59
GO:0006974	response to DNA damage stimulus	P	5.1e-15	1.2e-13	// A7Z065 // G3N143 // F1ME21 // G3MYK8 // E1BPK6 // E1BEI6 // A2VDW3 // F1MD76 // F1MQ85 // F1MW63 // G4V264 // G4V267 // G4V266 // E1BIR1 // F1MZX4 // F1N4K5 // E1BJV8 // E1BBD2 // E1BFI5 // A5D7K6 // E1BLB1 // Q29630 // F1MUT0 // A7MB14 // E1BMN3 // E1BFD5 // G3N365 // A5D798 // A0JNP9 // F1MBL6 // G4V273 // G4V270 // G4V271 // A5D7V1 // Q0VCE7 // Q32PH9 // F1MLM2 // F1N7F3 // G3X6W2 // E1BFH7…
GO:0006468	protein amino acid phosphorylation	P	8.3e-15	1.9e-13	// C9EEZ1 // E1BPW2 // F1ML31 // E0AE18 // A2VDX4 // F1MKW8 // D5HSW4 // A5D7C8 // F1N063 // E1B9B6 // F1MLT0 // E1BKX9 // G3MY23 // Q17QG7 // B2LSE6 // G5E6J2 // Z4YHD9 // F1N1X5 // F1MC79 // E1BNE0 // G3X6W2 // E1BC36 // E1B8C5 // F1MYC9 // E1BIS8 // E1BEN2 // E1BMX0 // F1MZ40 // F1MNI5 // E1B9H5 // F1MXQ7 // F1MIV9 // A6QQH7 // E1BIR1 // F1MRI6 // F1N3L7 // A7MBK9 // F1MXF5 // F1N2F1 // E1BE92…
GO:0032991	macromolecular complex	C	1.4e-14	1.9e-13	// E1BNU1 // F1MFY0 // F1MFY7 // E1BBZ3 // F1MN31 // E1BPW2 // A2VE76 // E1BHI2 // E1BPQ8 // E1B7Q3 // E1B7Q0 // A6QNJ7 // F1MBA3 // F1MJQ9 // G3MW05 // A6H7G1 // F1MJQ2 // F1MJH6 // F1MW63 // E1BKB7 // E1BDX0 // Q05B94 // F1MCP4 // F1N4I1 // F1N6R8 // F1MS24 // E1B7Y9 // F1MMH2 // Q08DE0 // F1MJ32 // E1BAT3 // Q0VCY5 // F1N2B8 // A7MB98 // Q32WS5 // A6QP22 // F1MKG2 // F1MNQ3 // F1MGJ5 // F1MWS5…
GO:0005635	nuclear envelope	C	1.5e-14	1.9e-13	// E1BPS3 // E1BEW3 // A6QQJ0 // F1MJL3 // F1MJQ9 // E1BPK6 // A6QLV1 // F1MJJ1 // F1MYW4 // A6QQ95 // E1BIP1 // F1MY27 // F1N2B8 // F1MGT1 // E1BIJ4 // E1BPR9 // E1BA05 // E1BMN3 // E1BEL0 // F1MPW7 // G3MYH3 // F1MZX4 // E1BC93 // E1BPZ1 // F1MXF3 // E1BJU6 // F1MI58 // F1N6Q9 // E1BN60 // F1MQ78
GO:0030246	carbohydrate binding	F	2.5e-15	4.7e-13	// E1B9H5 // E1B9U7 // E1BK92 // F1MN51 // F6QPI1 // F1MSE7 // Q5W1C4 // A7MB04 // E1BN99 // E1BNJ1 // Q0V7N1 // A6QQB6 // F1MS46 // G3N0M7 // A4FV99 // E1BCS3 // A5PKA3 // F6RMC4 // F1MVI0 // A6QPF9 // B9VPZ5 // F1MER4 // F1MHF3 // F1MLJ7 // F1N3A1 // F1MZX2 // E1BFD0 // F6QA59 // Q08DW4 // F1N1W3 // G3X6Q8 // F1N3X0 // G3X7D2 // F1N554 // F1MZY9 // Q3SYR8 // A0JNJ8 // G3N1F4 // E1BH94 // F1MMM6…
GO:0005488	binding	F	2.8e-15	4.7e-13	// E1BC74 // E1BCI5 // F1MFY7 // Q95ML6 // A7KWG0 // F1MMK7 // F1ML31 // G3N104 // Q3ZBE4 // E1BHA0 // G3MZW6 // F1MLB9 // E1BNB9 // Q08E48 // F1MQT2 // F1N1G9 // F1MWA6 // F1N2J9 // Q1JQD3 // Q9TUQ0 // F1MRY9 // A6QQD1 // E1B958 // F1MVS9 // Q17QG7 // G3N2Q8 // E1BIL3 // G3X6X2 // A7MB98 // Q0VCG7 // A6QNR8 // A7MB94 // G3N1Z4 // E1BAR2 // F1MMF9 // F1MBF6 // F1MWS5 // F1MVX2 // A6QLJ6 // G3X6W2…
GO:0008610	lipid biosynthetic process	P	5.3e-14	1.2e-12	// E1BDU6 // E1B8N2 // G3MZU2 // E1B9D5 // F1MPP7 // Q2NL07 // F1MV32 // A4FUD2 // A5PJI9 // Q0VCD7 // E1BIP1 // E1BMB9 // A7MBK4 // F1MZ58 // G3X7A5 // A5D7K4 // Q29630 // E1BLQ9 // F1MVI9 // E1BM45 // E1BPV2 // F1N1X5 // G3X6U1 // F1MN51 // V6F9A2 // A7MBH7 // Q6H8M9 // Q32PK0 // F1N431 // F1MNU5 // F1N0Q7 // E1BB89 // F1MZV4 // F1N7N1 // F1MNI5 // F1MQ78
GO:0044249	cellular biosynthetic process	P	7.5e-14	1.7e-12	// A6QNJ7 // F1N663 // B9VPZ5 // A4FV53 // Q5E9Q9 // E1BDU6 // F1MBA3 // A7MB20 // F1MJQ9 // G3MW05 // G3N143 // A5D7C8 // F1MWI2 // F1MQT2 // F1N063 // G3MZ56 // E1BDX0 // A1L588 // F1N4I0 // F1N4I1 // F1MLT0 // E1BF88 // Q9XSX9 // F1N6R8 // F1MDT2 // F1N4A2 // E1BCV0 // B2LSE6 // F1N2B6 // Q08DE0 // G5E6J2 // B0JYL2 // Q3T0X1 // F1MY06 // A5D7K4 // A0A140T8C0 // A6QNR8 // F1MBK3 // F1MFV9 // E1…
GO:0009058	biosynthetic process	P	9.7e-14	2.2e-12	// F1N1G2 // F1MQT2 // F1MJH6 // E1BDX0 // F1N4I0 // F1N4I1 // F1MJ32 // A6QNR8 // F1MMF9 // F1MWS5 // G3X6W2 // G3N1S2 // F1N0Q7 // A7MBB7 // G3N258 // G3N2G4 // G3N318 // F1MIV9 // Q06AL5 // E1BPY4 // G3X6P6 // F1N281 // A7MBK4 // F1MBJ1 // A7E3B5 // E1BJ25 // Q17QJ4 // E1BPK6 // F1MFG6 // A6QLQ3 // F1MFG2 // F1MC99 // Q0IID5 // G3N0W8 // A0JNH0 // G5E5Q0 // F6PZN1 // E1BDD9 // F1MN77 // E1B9U7…
GO:0051603	proteolysis involved in cellular protein catabolic process	P	1.4e-13	3.1e-12	// E1BPU0 // B8YP93 // A6H7G1 // F1N4Q5 // G3N0Y2 // E1BAV2 // G3N0R1 // F1MXQ0 // G3MYZ7 // F1MIV9 // F1MNM2 // Q0VCU3 // F1MQK6 // E1BNW5 // E1BPQ0 // E1BPN1 // A6QP22 // A6H7J3 // G3N0P4 // A6QQD1 // F1MFJ6 // A2VE20 // E1BJV8 // G3MY23 // Q2KJ77 // E1BKD2 // F1N3H4 // E1BCW1 // E1BF70 // F1MDC0 // E1B7Y9 // E1BMF2 // E1BMN7 // Q0IIM6 // F1MUK4 // E1BFD5 // E1BHI2 // A4IFA2 // F1MGQ5 // Q3SZS9…
GO:0044257	cellular protein catabolic process	P	1.4e-13	3.1e-12	// E1BPU0 // B8YP93 // A6H7G1 // F1N4Q5 // G3N0Y2 // E1BAV2 // G3N0R1 // F1MXQ0 // G3MYZ7 // F1MIV9 // F1MNM2 // Q0VCU3 // F1MQK6 // E1BNW5 // E1BPQ0 // E1BPN1 // A6QP22 // A6H7J3 // G3N0P4 // A6QQD1 // F1MFJ6 // A2VE20 // E1BJV8 // G3MY23 // Q2KJ77 // E1BKD2 // F1N3H4 // E1BCW1 // E1BF70 // F1MDC0 // E1B7Y9 // E1BMF2 // E1BMN7 // Q0IIM6 // F1MUK4 // E1BFD5 // E1BHI2 // A4IFA2 // F1MGQ5 // Q3SZS9…
GO:0065003	macromolecular complex assembly	P	2.2e-13	4.7e-12	// A0JNE1 // F1ML31 // E1BDX0 // F1MSI2 // F1MGK1 // G3MY23 // F1N2B6 // F1MFP4 // F1N2B8 // F1MFV9 // F1MNQ3 // F1MC79 // E1BNE0 // E1BCN3 // F1N4H8 // F1MKG2 // E1BP46 // F1N0H9 // A5PJL8 // A7MBD4 // A3KMW5 // A5D7J6 // E1B9H5 // E1BK92 // Q2KJH0 // F1N443 // G3N318 // F1MIV9 // F1MYQ6 // Q1JQB0 // E1BC24 // E1BCV0 // E1BLB1 // G3N3D4 // E1BE92 // A6QNM4 // E1BG59 // V6F9A2 // Q5BLW6 // G3MXU3…
GO:0043623	cellular protein complex assembly	P	2.2e-13	4.7e-12	// E1B9H5 // B8YP93 // E1BDW9 // Q2KJH0 // F1MIV9 // F1MYQ6 // E1BP90 // G3N0P4 // F1MSI2 // G3N0R1 // G3MY23 // E1B7J7 // F1MFP4 // F1MY86 // E1BE92 // F1MLJ7 // F1MNQ3 // A6QNM4 // A4IFK3 // E1BNE0 // F1MDZ7 // E1BGJ7 // E1BJY4 // F1N4H8 // F1MP30 // E1BP46 // E1BAI7 // E1BCH5 // F1N0H9 // G5E6K7 // F1MWF0 // E1BHK2 // G3MYG1 // G3N0A5 // A5D7J6
GO:0022613	ribonucleoprotein complex biogenesis	P	4.8e-13	1e-11	// E1BMI6 // Q2TBI9 // F1MAW0 // F1N3G2 // F1N443 // F1N218 // F1MQV1 // A6QQS8 // F1MDN8 // E1BDX0 // F1N420 // F1MYW4 // E1BC24 // F1N2B8 // A1L545 // Q2KHZ5 // Q3ZBF2 // A0JNE1 // F1MVV2 // F1MDX9 // F1MRM3 // F1MNS2 // F1N532 // E1BIM7 // E1BM72
GO:0043632	modification-dependent macromolecule catabolic process	P	6e-13	1.2e-11	// E1BPU0 // B8YP93 // A6H7G1 // F1N4Q5 // G3N0Y2 // E1BAV2 // G3N0R1 // E1B7Y9 // G3MYZ7 // G3N0A5 // F1MQK6 // E1BPQ0 // E1BPN1 // A6QP22 // A6H7J3 // G3N0P4 // A6QQD1 // F1MFJ6 // A2VE20 // E1BJV8 // G3MY23 // Q2KJ77 // E1BKD2 // F1N3H4 // E1BCW1 // E1BF70 // F1MDC0 // E1BMF2 // E1BMN7 // Q0IIM6 // F1MUK4 // E1BFD5 // E1BHI2 // A4IFA2 // F1MGQ5 // Q3SZS9 // F1MZM8 // F1MQ38 // A7E3C2 // G3MYG1…
GO:0019941	modification-dependent protein catabolic process	P	6e-13	1.2e-11	// E1BPU0 // B8YP93 // A6H7G1 // F1N4Q5 // G3N0Y2 // E1BAV2 // G3N0R1 // E1B7Y9 // G3MYZ7 // G3N0A5 // F1MQK6 // E1BPQ0 // E1BPN1 // A6QP22 // A6H7J3 // G3N0P4 // A6QQD1 // F1MFJ6 // A2VE20 // E1BJV8 // G3MY23 // Q2KJ77 // E1BKD2 // F1N3H4 // E1BCW1 // E1BF70 // F1MDC0 // E1BMF2 // E1BMN7 // Q0IIM6 // F1MUK4 // E1BFD5 // E1BHI2 // A4IFA2 // F1MGQ5 // Q3SZS9 // F1MZM8 // F1MQ38 // A7E3C2 // G3MYG1…
GO:0034641	cellular nitrogen compound metabolic process	P	6.2e-13	1.2e-11	// B8YP93 // F1MX59 // E1B8N2 // E1BPL8 // E1B7M5 // F1MIV9 // F1N7K8 // D2KQI7 // E1BD46 // F1N549 // F6R993 // G3N0P4 // B0JYP8 // F1N0R8 // F1MGK2 // F1MS41 // G3N0R1 // G3MY23 // F1N3U5 // F1MN00 // A5PJV5 // E1BDG9 // F1MZ58 // F1N7C5 // F1N7F3 // F1MC37 // E1BD99 // F1MTV7 // F1MF22 // V6F9A2 // A1L588 // A7MBH7 // F1MTX7 // G3X6Q8 // F1MNI5 // E1BM12 // A7YWE2 // A5PJL0 // G3MYG1 // A7MBD4…
GO:0006605	protein targeting	P	6.2e-13	1.2e-11	// E1BPN1 // E1BHF5 // E1BCM2 // F1N218 // F1MKU1 // F1MS24 // F1N2J9 // E1BEZ8 // E1BCC3 // B2LSE6 // A7E309 // Q32PK0 // G3MWT9 // Q3ZBN3 // F1ME49 // F1MPB1 // A0JNE1 // F1MVV2 // F1MS32 // E1BIF6 // E1BPZ1 // E1BPX1 // F1MYC9 // E1BEW3 // Q0IID5 // F1N0J9 // F1MZ40 // F1N0L2 // F1MNI5 // A5D7J6
GO:0019898	extrinsic to membrane	C	1.1e-12	1.4e-11	// F1MX58 // F1MFT9 // E1BMX0 // E1B796 // F1MFH9 // U3PZ10 // F1MFC6 // Q0IIM6 // A4IFL6 // U3Q123 // F1MY23 // U3Q4C5 // Q32PK0 // E1BMD8 // A7Z039 // E1BF70 // F1MN61 // E1BNE0 // G5E6P3 // F1MZX2 // F1MG90 // E1BIF6 // F1N1Q0 // E1BDB0 // F1MSL0 // E1BPX1 // G3N3Y1
GO:0005739	mitochondrion	C	2.4e-12	2.9e-11	// E1BPU0 // B8YP93 // G3X6X2 // F6RDE3 // G3N0R1 // D3JW61 // Q2KHY3 // F1MJL3 // E1BDU6 // F1MIV9 // D3JW60 // F1N7K8 // M5FK26 // Q08E48 // F1MPP7 // F1N2J9 // E1BFM0 // G3N0P4 // F1N0R8 // F1MS41 // E1BIP2 // G3MY23 // E1BMD3 // E1BCS3 // E1BDG9 // Q3SX06 // F1MN00 // F1N3H4 // F1MY27 // E1BMH4 // F1MQV8 // E1BPV2 // F1N1X5 // E1BPX1 // F1N7H5 // F1MPL4 // F1N5N0 // A6QQT4 // F1MPW0 // D2Y182…
GO:0016337	cell-cell adhesion	P	1.5e-12	3e-11	// F6RMC4 // F1MYM3 // E1BK92 // E1BPU9 // E1BMG7 // G5E5Q0 // A7YWE2 // E1BB35 // F1MF50 // F1N1A9 // F1N279 // A5D7C8 // A7YWG6 // A5PJI9 // F1MLT0 // A6QR67 // A5PKA3 // F1N5E3 // E1BM91 // A7MB98 // F1N739 // Q32PC7 // F1MFC2 // E1BFQ6 // F1MX60 // E1BKL9 // A6QNM4 // Q17QV6 // F1MIW8 // F1MDZ7 // V6F9A2 // F1MEX4 // F1N199 // F1MU06 // F1MPF3 // F1MYQ6 // G3N1F4 // E1B949 // F1N3M0 // F1MZV4…
GO:0060589	nucleoside-triphosphatase regulator activity	F	2.3e-13	3.4e-11	// E1BPU0 // E1BNN3 // F1MTN6 // F1MZ03 // F1N644 // E1BMG8 // E1B7M1 // F1MCG4 // A3KMY6 // F1MC26 // E1BFM0 // Q5DWF9 // F1MIX6 // E1BNK4 // E1BBD2 // E1B796 // E1BKI9 // G5E5Q8 // F1MAZ5 // F1MX58 // F1MQ90 // F1N6V1 // F1N3L7 // F1MMR9 // E1BP38 // Q3T0G3 // F1MY23 // E1BIL8 // F1MC50 // E1BDG6 // F1MM49 // F1MS24 // F1MQ43 // G3N076 // E1BHF6 // F1MRD8 // E1BP90 // F1MFC6 // A0JN79 // F1MXJ8…
GO:0030695	GTPase regulator activity	F	2.5e-13	3.4e-11	// E1BPU0 // E1BNN3 // F1MTN6 // F1MZ03 // F1N644 // E1BMG8 // E1B7M1 // F1MCG4 // A3KMY6 // F1MC26 // E1BFM0 // Q5DWF9 // F1MIX6 // E1BNK4 // E1BBD2 // E1B796 // E1BKI9 // G5E5Q8 // F1MAZ5 // F1MX58 // F1MQ90 // F1N6V1 // F1N3L7 // F1MMR9 // E1BP38 // F1MY23 // E1BIL8 // F1MC50 // E1BDG6 // F1MM49 // F1MS24 // F1MQ43 // G3N076 // E1BHF6 // F1MRD8 // E1BP90 // F1MFC6 // A0JN79 // F1MXJ8 // E1B7Z1…
GO:0006511	ubiquitin-dependent protein catabolic process	P	2e-12	3.9e-11	// E1BPU0 // B8YP93 // A6H7G1 // F1N4Q5 // G3N0Y2 // G3N0R1 // E1B7Y9 // G3MYZ7 // G3N0A5 // F1MQK6 // E1BPQ0 // E1BPN1 // A6QP22 // A6H7J3 // G3N0P4 // A6QQD1 // F1MFJ6 // A2VE20 // E1BJV8 // G3MY23 // Q2KJ77 // E1BAV2 // F1N3H4 // E1BCW1 // E1BF70 // F1MDC0 // E1BKD2 // F1MUK4 // E1BMN7 // Q0IIM6 // E1BFD5 // E1BHI2 // A4IFA2 // F1MGQ5 // Q3SZS9 // F1MZM8 // F1MQ38 // A7E3C2 // G3MYG1 // F1MIV9…
GO:0032787	monocarboxylic acid metabolic process	P	1.3e-11	2.6e-10	// Q309F3 // F1MN51 // E1B9D5 // F1MBG9 // F1MPP3 // F1MPP7 // F1N1E9 // F1N3U5 // F1N0R8 // Q29630 // E1BPC3 // E1BDG9 // E1BMB9 // F1MN00 // F1N7C5 // Q32PK0 // A7MBA0 // E1BMH4 // E1BLQ9 // F1N2F2 // F1N1X5 // G3X6U1 // E1B8C5 // Q3T0W1 // F1N7N1 // Q402A0 // F1MNI5 // F1MNU5 // F1MQ78
GO:0009059	macromolecule biosynthetic process	P	2.6e-11	5e-10	// A6QNJ7 // F1N663 // E1BMM2 // A4FV53 // Q5E9Q9 // E1BDU6 // F1MBA3 // A7MB20 // F1MJQ9 // G3MW05 // G3N143 // A5D7C8 // F1N211 // F1MWI2 // F1MQT2 // F1N063 // G3MZ56 // E1BDX0 // F1N4A3 // F1N4I0 // F1N4I1 // F1MLT0 // A4FV76 // G3MY23 // B9VPZ5 // F1N4A2 // E1BCV0 // B2LSE6 // F1N2B6 // Q08DE0 // G5E6J2 // Q3T0X1 // F1MY06 // A0A140T8C0 // A6QNR8 // F1MFV9 // E1BLQ9 // F1MVI9 // F1MUT0 // E1…
GO:0007017	microtubule-based process	P	6.2e-11	1.2e-09	// G3MZN5 // E1BCI5 // G3MYK5 // E1BG59 // E1B8U8 // E1B7Q0 // A7Z065 // E1BBH1 // F1N319 // E1BKZ0 // A7MB48 // Q0IIA8 // E1BFM0 // G3X7R8 // F1N3L7 // F1N6R8 // G3MZ56 // E1BQ19 // E1BAT8 // F1MSQ8 // F1MEA7 // A5D7V1 // F1MXF5 // F1N3U6 // E1BDP9 // F1MY86 // E1BC48 // F1MNQ3 // A6QNZ5 // E1BNE0 // E1B8R5 // F1MDZ7 // A6QPW4 // E1BMB1 // E1BC93 // F1MIU6 // G3MY07 // A7E3T9 // F1MDB9 // F1MT49…
GO:0034645	cellular macromolecule biosynthetic process	P	1.2e-10	2.2e-09	// A6QNJ7 // F1N663 // E1BMM2 // A4FV53 // Q5E9Q9 // E1BDU6 // F1MBA3 // A7MB20 // F1MJQ9 // G3MW05 // G3N143 // A5D7C8 // F1MWI2 // F1MQT2 // F1N063 // G3MZ56 // E1BDX0 // F1N4A3 // F1N4I0 // F1N4I1 // F1MLT0 // A4FV76 // F1N6R8 // B9VPZ5 // F1N4A2 // E1BCV0 // B2LSE6 // F1N2B6 // Q08DE0 // G5E6J2 // Q3T0X1 // F1MY06 // A0A140T8C0 // A6QNR8 // F1MFV9 // E1BLQ9 // F1MVI9 // F1MUT0 // E1B741 // G5…
GO:0005543	phospholipid binding	F	1.9e-11	2.3e-09	// F1MTN6 // E1BPS3 // A6QLT3 // A4IFK6 // F1N3A1 // V6F9A2 // G3N3Y1 // F1MB01 // E1B796 // Q17QZ6 // F1MN61 // F1MMR9 // F1MY23 // E1BMD8 // F1MYN1 // F1MAV2 // F1N137 // Q32WS9 // F1MKP9 // E1BA05 // F1MWF0 // F1MF26 // E1BG59 // A5PJY9 // F1MG90 // F1MU06 // E1B7Z1 // Q3SYR8 // F1MYC9 // F1MKE9 // F1MZ40 // F1N6Q9 // M5FHR4
GO:0046486	glycerolipid metabolic process	P	1.4e-10	2.7e-09	// F1MYM3 // F1MHR4 // Q58CR8 // G3MZU2 // E1B9D5 // G3MWH3 // E1BM45 // F1MFJ6 // E1BE68 // A5PJT4 // F1MHB9 // F1MZ58 // G3X7A5 // F1MFT9 // E1BLQ9 // F1MGJ5 // V6F9A2 // F1MDX9 // F1MBL6 // F1N2K7 // E1BB89 // F1MNM2 // A0JNJ7
GO:0008047	enzyme activator activity	F	2.5e-11	2.8e-09	// E1BPU0 // F1MTN6 // F1MZ03 // E1BMG8 // F1MC26 // E1BMG1 // E1BFM0 // F1MIX6 // E1BNK4 // E1BP38 // Q3T0G3 // F1MG06 // A5PJI9 // F1N6V1 // F1MCG4 // F1N6R8 // G3MZ56 // F1MM49 // G3N076 // E1BHF6 // F1MRD8 // B9VPZ5 // E1B7Z1 // Q0VD52 // F1MGL2 // F1N450 // A3KMY6 // V6F9A2 // E1BA29 // E1BKY4 // F1N0S1 // G3MZE2 // E1BDL7 // G3X6F7 // I6XXP7 // E1BI57 // F1MZ40 // F1MFS4 // E1B800 // F1MF26…
GO:0030234	enzyme regulator activity	F	3.4e-11	3.5e-09	// E1BPU0 // G5E5Q8 // Q5DWF9 // F1MIX6 // E1BBD2 // E1BFM0 // F1MY23 // E1BLX4 // F1N6R8 // E1BIL8 // F1MM49 // G3N076 // A0JN79 // F1N450 // F1MZX2 // A6QLJ5 // F1MZA2 // E1B9P1 // Q58CS5 // F1MK25 // G3X6F7 // F1MZ40 // Q0V8A6 // F1MTN6 // F1MRA1 // F1MYQ7 // Q3T0G3 // F1MAZ5 // F1MRI6 // F1N3L7 // G3MZ56 // F1MS24 // F1MQ43 // Q0VD52 // F1MKP9 // F1MGL2 // E1BG59 // V6F9A2 // E1BNK4 // E1B7Z1…
GO:0051169	nuclear transport	P	2.2e-10	4.1e-09	// E1BPN1 // F1N218 // F1MKU1 // E1BEW3 // E1BEZ8 // F1MMV5 // E1BCC3 // B2LSE6 // A7E309 // A1A4I5 // E1BHF5 // Q3ZBN3 // F1ME49 // F1MPQ0 // F1MS32 // F1MYC9 // Q32PK0 // F1N0J9 // F1MZ40 // E1BDF7 // F1N0L2 // F1MNI5 // A5D7J6
GO:0006913	nucleocytoplasmic transport	P	2.2e-10	4.1e-09	// E1BPN1 // F1N218 // F1MKU1 // E1BEW3 // E1BEZ8 // F1MMV5 // E1BCC3 // B2LSE6 // A7E309 // A1A4I5 // E1BHF5 // Q3ZBN3 // F1ME49 // F1MPQ0 // F1MS32 // F1MYC9 // Q32PK0 // F1N0J9 // F1MZ40 // E1BDF7 // F1N0L2 // F1MNI5 // A5D7J6
GO:0000151	ubiquitin ligase complex	C	4e-10	4.7e-09	// A6QP22 // A6H7J3 // F1MQK6 // A6H7G1 // F1MDC0 // F1MN31 // E1BKJ8 // G3N0Y2 // F1MGJ5 // E1BJV8 // F1MQ38 // E1B7Y9 // F1MUK4 // E1BCW1 // F1MJQ9 // F1MBJ1 // E1BFD5 // E1BMN7 // F1N7B5
GO:0006869	lipid transport	P	3.4e-10	6.2e-09	// F1MQK2 // F1MMX5 // E1BDU6 // F1N3A1 // A7Z029 // F1N1A9 // G3MYI0 // E1BKP0 // A6QLC2 // F1MG24 // E1BNB9 // E1BPC3 // F1MZ58 // Q32PK0 // F1MLJ8 // E1BA05 // V6F9A2 // F1MSL3 // A6QQA1 // F1MNU5 // E1BB89 // F1MDS1 // Q4TTZ1
GO:0055114	oxidation reduction	P	3.6e-10	6.3e-09	// A7MBA0 // Q309F3 // E1B7M5 // Q8HZJ8 // Q2KIN7 // Q3SZW0 // F1N334 // I2APM7 // E1B9D5 // I2APM4 // Q8HXS0 // F1N7K8 // A2VDY5 // D2KQI7 // F1MS24 // F1N549 // A4FUD2 // F1N542 // F1MGK2 // F1MPG3 // Q9XSX9 // Q8HYK1 // Q8HYK0 // Q8HYK3 // Q8HYK2 // E1BMD3 // A7E3L4 // E1BDG9 // F1N7C5 // A5PJL0 // Q8HYK4 // Q08D92 // A6QLN7 // E1BD99 // F1MC37 // E1BPV2 // F1MF22 // A7YY69 // F1MBG9 // F1MRY9…
GO:0005667	transcription factor complex	C	5.8e-10	6.7e-09	// F1MN77 // F1MII0 // E1BPN1 // Q58DF0 // G3N318 // Q06AL5 // F1MEB1 // F1MJH6 // F1MXB9 // F1MC80 // G5E5Q0 // E1BFC1 // Q08DE0 // E1BG11 // E1BPV9 // F1MWL7 // E1BE92 // E1BPR9 // F1MWS5 // Q32KX6 // A6QPK5 // A0JNH0 // F1MJ02 // F1MSP2
GO:0019955	cytokine binding	F	7.5e-11	7.2e-09	// E1B9H5 // E1B9W2 // F1N1A9 // F1MGK8 // Q148M2 // A7KWG0 // E1BP15 // F1MRU1 // F1MLJ8 // A6QNP0 // F1N018 // Q29630 // A3KN55 // F1MXH7 // E1BAT3 // F1MJR4 // Q2KIE7 // G3MZT8 // F1N4H8 // Q3SZ24 // F1MH16 // E1BL59 // F1ML91 // F1N3K3
GO:0006886	intracellular protein transport	P	4.8e-10	8.5e-09	// G3MZN2 // A6QLT3 // A2VE76 // F1MC26 // E1BCM2 // F1N218 // E1BEW3 // F1MKU1 // E1B796 // E1BPN1 // F1N2J9 // E1BEZ8 // A7Z090 // F1MY23 // F1MMH5 // E1BCC3 // B2LSE6 // A7E309 // Q29630 // F1MS24 // Q32PK0 // E1BHF5 // G3MWT9 // F1MRD8 // F1MAV2 // Q3ZBN3 // F1ME49 // F1MPB1 // A0JNE1 // F1MLY6 // F1MVV2 // F1MS32 // E1BIF6 // E1BPZ1 // E1BPX1 // F1MYC9 // E1BNC9 // F1MGJ5 // Q0IID5 // F1N0J9…
GO:0044262	cellular carbohydrate metabolic process	P	5e-10	8.7e-09	// B8YP93 // G3N2G4 // E1B8N2 // E1BMM2 // E1B9U7 // F1MIV9 // F1MPP3 // F1MJJ1 // E1BPY4 // F1N1E9 // G3N0P4 // A6QQB6 // E1B7B0 // G3N0R1 // G3MY23 // F1MDT2 // F1MHB9 // E1BMB9 // A5D7K6 // Q2HJA3 // E1BP90 // E1BD99 // F1N1W2 // F1MVI9 // F1N2F2 // F1N1X5 // F1MPB1 // F1MLY6 // A3KMW5 // F1MS32 // F1MDX9 // Q6H8M9 // E1BCS3 // F1N3X0 // E1B8C5 // E1BNG2 // I6XXP7 // F1N554 // A6QNJ7 // A0JNJ8…
GO:0055080	cation homeostasis	P	6e-10	1e-08	// F1N045 // F1MYM3 // A0JNB7 // Q0VD46 // Q9XSW5 // A8E655 // G3X6T7 // F1N272 // F1N1K4 // F1MMV0 // E1BIL3 // E1BMQ6 // F1N7F3 // F1N798 // F1MC36 // Q3ZBN3 // F1N137 // E1BET0 // F1N7J2 // E1BN60 // G3MWI1 // F1MSJ0 // E1B8P3 // F1N1X5 // E1BPM4 // F1MBL7 // E1BGJ7 // E1BNC9 // E1BB89 // E1BQ28 // A3KMW5
GO:0032259	methylation	P	7.1e-10	1.2e-08	// G1K1K3 // F1MF22 // A7MB41 // F1N3G2 // Q0VCH7 // G3N1Q4 // F1MGK2 // F1MUT0 // E1BF88 // F1N532 // F1N443 // F1MHA1 // Q2HJ76 // E1BCV0 // A6QQS8 // F1MYZ3 // F1MFG2 // F1MNB5
GO:0007600	sensory perception	P	7.8e-10	1.3e-08	// E1B7M6 // F1MQK6 // F1MCY0 // E1BPL8 // F1MBA3 // F1MTJ5 // E1BNQ0 // F1N0T1 // E1B958 // F1MSM8 // E1BPC3 // O18978 // G3X7C1 // F1MLJ8 // F1MHF3 // F1MC79 // F1MTK7 // F1MZX2 // E1BPM4 // E1BGJ7 // F1MM57 // F1MBS0 // F1MNI5
GO:0015674	di-, tri-valent inorganic cation transport	P	8.9e-10	1.5e-08	// F1MME4 // F1MFY7 // Q95ML6 // A8E655 // E1BIP1 // F1N1A9 // G3X6P6 // F1MRI6 // E1BD04 // E1BIL3 // F1MC36 // E1BMQ6 // Q3ZBN3 // F1N137 // E1BET0 // F1N7J2 // F1MSJ0 // F1MLY6 // E1BPM4 // F1MZ40 // E1BQ28 // G3N3V9 // F1MMV0 // E1BN60 // F1MNI5 // F1N7F9
GO:0006066	alcohol metabolic process	P	9.4e-10	1.6e-08	// B8YP93 // E1B8N2 // E1BCS3 // F1MIV9 // E1BDU6 // F1MPP3 // E1BPY4 // F1N1E9 // G3N0P4 // A6QQB6 // F1MG24 // F1MS41 // G3N0R1 // G3MY23 // F1MDT2 // F1MHB9 // E1BMB9 // F1MZ58 // A5D7K6 // F1N2F2 // F1N1X5 // V6F9A2 // A4FUD2 // A6QQT4 // F1MS32 // F1MDX9 // A7MBH7 // F1N1W2 // F1N3X0 // E1B8C5 // I6XXP7 // A6QNJ7 // G3MYG1 // A4IFE8 // G3N0A5 // A3KMW5 // Q1JPE3
GO:0000087	M phase of mitotic cell cycle	P	1.1e-09	1.9e-08	// E1BMZ9 // F1MTU0 // A4IFA1 // Q05B94 // B8QGI3 // E1BCH5 // E1BGU2 // F1MLT0 // F1MT49 // G3N2Y5 // E1BAT8 // A7Z065 // A3KN39 // F1MY41 // F1MUI7 // A6QPW4 // G3N365 // A5D7V1 // E1BEI6
GO:0070838	divalent metal ion transport	P	1.2e-09	2e-08	// F1MME4 // F1MFY7 // Q95ML6 // A8E655 // E1BIP1 // F1N1A9 // G3X6P6 // F1MMV0 // E1BD04 // E1BIL3 // F1MC36 // E1BMQ6 // Q3ZBN3 // F1N137 // E1BET0 // F1N7J2 // F1MSJ0 // F1MLY6 // E1BPM4 // F1MZ40 // G3N3V9 // E1BN60 // F1MNI5 // F1N7F9
GO:0006575	cellular amino acid derivative metabolic process	P	2.5e-09	4e-08	// A7MBA0 // E1BD46 // B8YP93 // Q1JQD3 // F1N3U5 // G3N0P4 // F1MS41 // G3N0R1 // E1BM12 // G3MY23 // A6H738 // E1BPL8 // E1B7M5 // F1MIV9 // G3MYG1 // V6F9A2 // G3N0A5 // F1MZ58 // F1N7C5 // F1MN00
GO:0005085	guanyl-nucleotide exchange factor activity	F	5.5e-10	4.9e-08	// E1BNN3 // F1N644 // E1BMG8 // E1B7M1 // Q5DWF9 // F1MIX6 // E1BBD2 // E1BKI9 // G5E5Q8 // F1MAZ5 // F1MX58 // F1N3L7 // F1MMR9 // E1BIL8 // E1B9P1 // F1MJ73 // F1MQ43 // E1BP90 // F1MFC6 // A0JN79 // F1MXJ8 // Q0VD52 // F1MKP9 // F1ME49 // E1BG59 // F1MNV2 // F1MQ90 // F1MZA2 // F1MC50 // Q58CS5 // E1BKY4 // F1MG15 // E1B7C4 // E1BDL7 // Q0V7M5 // F1MS53 // Q3MHR4 // A1L558 // E1BNA6 // G3MXA5…
GO:0048285	organelle fission	P	3.5e-09	5.6e-08	// E1BMZ9 // F1MTU0 // A4IFA1 // Q05B94 // B8QGI3 // F1MY27 // E1BCH5 // F1MLT0 // F1MT49 // E1BAT8 // A7Z065 // A3KN39 // F1MY41 // F1MUI7 // A6QPW4 // G3N365 // A5D7V1 // E1BEI6
GO:0000280	nuclear division	P	3.8e-09	6e-08	// E1BMZ9 // F1MTU0 // A4IFA1 // Q05B94 // B8QGI3 // E1BCH5 // F1MLT0 // F1MT49 // E1BAT8 // A7Z065 // A3KN39 // F1MY41 // F1MUI7 // A6QPW4 // G3N365 // A5D7V1 // E1BEI6
GO:0007067	mitosis	P	3.8e-09	6e-08	// E1BMZ9 // F1MTU0 // A4IFA1 // Q05B94 // B8QGI3 // E1BCH5 // F1MLT0 // F1MT49 // E1BAT8 // A7Z065 // A3KN39 // F1MY41 // F1MUI7 // A6QPW4 // G3N365 // A5D7V1 // E1BEI6
GO:0005057	receptor signaling protein activity	F	8.5e-10	7.1e-08	// E1B9H5 // F1MX58 // A7YWG6 // E1BPY4 // A0JN96 // E1B7J7 // B3V7E3 // E1BAT3 // C9VZX2 // F1MI60 // F1N5R1 // E1BE92 // F1MDZ7 // E0AE18 // G3MZE2 // E1BBM3 // E1BIS8 // Q32PK0 // E1BDS2 // F1MZ40 // F1N7F3 // C9VZX1 // E1BJ19 // E1B847
GO:0009100	glycoprotein metabolic process	P	5.4e-09	8.4e-08	// E1B9U7 // F1N663 // G3N2G4 // E1B8N2 // F1MXQ0 // E1BPL8 // E1BDU6 // A7MB04 // A7YWG6 // F1MJJ1 // A5PJI9 // E1B7B0 // E1BGL6 // A2VE26 // Q2HJA3 // E1BP90 // E1BD99 // F1MVI9 // F1MFE8 // F1MNQ3 // F6QPI1 // F1MPB1 // F1MLY6 // E1BMM2 // Q6H8M9 // E1BNG2 // F1N554 // A0JNJ8 // F6QA59
GO:0042254	ribosome biogenesis	P	5.7e-09	8.8e-08	// F1N3G2 // E1BMI6 // Q2TBI9 // F1N420 // F1MAW0 // E1BM72 // F1MYW4 // E1BC24 // F1N532 // Q2KHZ5 // F1MRM3 // Q3ZBF2 // F1N218 // A6QQS8 // F1MQV1 // F1MDN8 // A1L545 // F1MDX9
GO:0030003	cellular cation homeostasis	P	6e-09	9.2e-08	// F1N045 // F1MYM3 // A0JNB7 // Q9XSW5 // A8E655 // G3X6T7 // F1N272 // F1N1K4 // F1MMV0 // E1BMQ6 // F1N798 // F1MC36 // Q3ZBN3 // F1N137 // E1BET0 // F1N7J2 // E1BN60 // G3MWI1 // F1MSJ0 // E1B8P3 // E1BPM4 // F1MBL7 // E1BGJ7 // E1BB89 // E1BQ28 // A3KMW5
GO:0007264	small GTPase mediated signal transduction	P	6.7e-09	1e-07	// E1BHG3 // E1BNN3 // F1N3L7 // F1N644 // E1BMG8 // E1B7M1 // F1MMK7 // F1MF50 // F1N6Y9 // Q3SX06 // Q3ZBE4 // A4IFA1 // E1BMX0 // Q5DWF9 // E1BNA6 // F1N319 // G3N0B5 // F1MG24 // F1N279 // E1BBD2 // F1MPP1 // F1N5K9 // G3MZN2 // E1BPU0 // E1BM23 // F1MAZ5 // Q08DC2 // F1MX58 // Q2KI93 // F1MCG4 // E1BP38 // F1MS24 // E1BIL8 // F1MC50 // E1BPV3 // G5E6J2 // F1MFE8 // F1MM49 // E1BKI9 // F1MQ43…
GO:0016072	rRNA metabolic process	P	6.8e-09	1e-07	// F1N3G2 // E1BMZ8 // F1N218 // Q2TBI9 // F1N420 // F1MAW0 // E1BM72 // F1MYW4 // E1BC24 // F1N532 // Q2KHZ5 // F1MRM3 // Q3ZBF2 // F1MQV1 // A6QQS8 // A1L545
GO:0045202	synapse	C	9.8e-09	1.1e-07	// E1BPU0 // A0JNB7 // E1BFY8 // E1BPW2 // F1MMT4 // F1ML31 // E1BPL8 // E1BHA0 // F1MRX7 // E1BNH3 // F1MPP5 // F1MH00 // E1BFM0 // F1MS41 // E1BIP1 // F1MX60 // E1BEC1 // E1BK01 // F1N7F3 // F1MGT1 // F1MNQ3 // G3MWI1 // F1MAW8 // F1MZX2 // F1MCB5 // F1MP30 // E1BNC9 // F1N474 // F1MRT9 // A7YWQ4
GO:0016311	dephosphorylation	P	8e-09	1.2e-07	// A0A024QYS0 // E1BPU9 // F1MGK5 // E1BEZ8 // F1MBA3 // F1MLB9 // A5D7C8 // F1MQM7 // F1MJ56 // A5PJI9 // Q28006 // E1BJR7 // F1MY23 // B3RFM8 // F1MHB9 // Q2YDH3 // G3X6X2 // E1BHF5 // F1MFT9 // G3MXS7 // A6H703 // E1BLQ9 // F1N2F2 // E1BAA9 // A6QPY6 // E1BMN3 // E1BN63 // G3MW05 // A4IFR5 // F1MDX9 // Q1KZG2 // F1MRH9 // Q2KJE3 // E1BBK6 // F1MFJ3 // F1MQV1 // F1MI99
GO:0016071	mRNA metabolic process	P	9.6e-09	1.4e-07	// A7MB98 // E1BMZ8 // E1BDX0 // E1BIM7 // A5PKK4 // F1MAW0 // A1L545 // G3MZC7 // F1MNS2 // F1MMV5 // F1MBL6 // F1MX40 // F1N443 // E1BCC3 // E1BPQ8 // F1MXQ7 // A0JNE1 // E1BEI6 // F1N2B8 // F1MVV2 // F1MY06
GO:0007266	Rho protein signal transduction	P	9.8e-09	1.4e-07	// F1MX58 // E1B7M1 // Q3SX06 // F1N6Y9 // Q5DWF9 // F1N319 // F1MF50 // F1N279 // E1BBD2 // F1MNV2 // F1MG24 // E1BIL8 // E1B9P1 // F1MFC6 // F1MFE8 // V6F9A2 // F1MAZ5 // F1MZA2 // F1MC50 // Q58CS5 // F1N739 // E1BKY4 // G5E6P3 // E1BDL7 // Q0V7M5 // G3X6F7 // Q3MHR4 // E1B801 // Q0V8A6 // F1MM93
GO:0006006	glucose metabolic process	P	9.9e-09	1.4e-07	// B8YP93 // A6QNJ7 // G3N0A5 // F1MPP3 // E1BPY4 // F1N1E9 // G3N0P4 // A6QQB6 // G3N0R1 // G3MY23 // E1BCS3 // E1BMB9 // A5D7K6 // F1N2F2 // F1N1X5 // F1MS32 // F1N3X0 // E1B8C5 // I6XXP7 // G3MYG1 // F1MIV9 // A3KMW5 // Q1JPE3
GO:0009308	amine metabolic process	P	1.4e-08	2.1e-07	// B8YP93 // F1N0R8 // F1N663 // E1B8N2 // E1BPL8 // E1B7M5 // F1MIV9 // F1N7K8 // F1N211 // D2KQI7 // E1BD46 // A7MB04 // F6R993 // G3N0P4 // B0JYP8 // H2CNR1 // F1MS41 // G3N0R1 // G3MY23 // F1N1Z6 // A2VE26 // A5PJV5 // F1MN00 // F1MZ58 // F1N7C5 // A4IFE8 // A7MBA0 // F1MC37 // F1MTV7 // F1MF22 // F6QPI1 // V6F9A2 // E1BFD0 // A1L588 // A7MBH7 // F1MTX7 // G3N0A5 // G3X7D2 // E1BM12 // G3MYG1…
GO:0006816	calcium ion transport	P	2e-08	2.8e-07	// F1MME4 // F1MFY7 // Q95ML6 // A8E655 // F1N1A9 // G3X6P6 // F1MMV0 // E1BIP1 // F1MC36 // E1BMQ6 // Q3ZBN3 // F1N137 // E1BET0 // F1N7J2 // F1MSJ0 // F1MLY6 // E1BPM4 // F1MZ40 // G3N3V9 // E1BN60 // F1MNI5 // F1N7F9
GO:0000287	magnesium ion binding	F	4.5e-09	3.5e-07	// F1MQK2 // F1MMX5 // A7Z029 // A0JN96 // F1MSL3 // F1MNS2 // G5E6T0 // A4IFA1 // E1BNB9 // E1BCH5 // A6QNJ7 // E1BPC3 // E1BHE7 // F1MDS1 // E1BN63 // F1MKW8 // F1MLB9 // G3MXU2 // E1BN61 // E1BH93 // F1MDX9
GO:0019897	extrinsic to plasma membrane	C	3.2e-08	3.5e-07	// A7Z039 // F1N1Q0 // G5E6P3 // F1MSL0 // E1BF70 // E1BMX0 // F1MN61 // Q0IIM6 // A4IFL6 // Q32PK0 // F1MY23 // E1BNE0 // F1MZX2 // E1B796 // F1MFH9 // F1MX58
GO:0043167	ion binding	F	5.1e-09	3.8e-07	// A6QNQ1 // F1MMX5 // A6QNJ7 // F1MRY9 // E1BNG2 // Q95ML6 // F1MS41 // F1MIP9 // F1ML31 // F1MTS8 // E1BCN3 // A7MB20 // G3MZW6 // F1MRX7 // F1MKW8 // E1BBD2 // A6QLE8 // F1MWI2 // A4FUH7 // E1BK41 // F1MCP3 // G8JKX1 // E1BFM5 // A6QQD1 // A1L584 // F1MGK2 // Q08DG9 // Q9XSX9 // Q58DC1 // E1BMD6 // E1BMD3 // F1N2B6 // F1MJ32 // E1BJV7 // F1MWE1 // G3N2H5 // F1MNH3 // A7MB98 // A2VE49 // H9KUV1…
GO:0006364	rRNA processing	P	3.6e-08	5.1e-07	// F1N3G2 // F1N218 // Q2TBI9 // F1N420 // F1MAW0 // E1BM72 // F1MYW4 // E1BC24 // F1N532 // Q2KHZ5 // F1MRM3 // Q3ZBF2 // F1MQV1 // A6QQS8 // A1L545
GO:0043169	cation binding	F	7.4e-09	5.2e-07	// A6QNQ1 // F1MMX5 // A6QNJ7 // F1MRY9 // E1BNG2 // Q95ML6 // F1MS41 // F1MIP9 // F1ML31 // F1MTS8 // E1BCN3 // A7MB20 // G3MZW6 // F1MRX7 // F1MKW8 // E1BBD2 // A6QLE8 // F1MWI2 // A4FUH7 // E1BK41 // F1MCP3 // G8JKX1 // E1BFM5 // A6QQD1 // A1L584 // F1MGK2 // Q08DG9 // Q9XSX9 // Q58DC1 // E1BMD6 // E1BMD3 // F1N2B6 // F1MJ32 // E1BJV7 // F1MWE1 // G3N2H5 // F1MNH3 // A7MB98 // A2VE49 // H9KUV1…
GO:0046872	metal ion binding	F	8.2e-09	5.5e-07	// A6QNQ1 // F1MMX5 // A6QNJ7 // F1MRY9 // E1BNG2 // Q95ML6 // F1MS41 // F1MIP9 // F1ML31 // F1MTS8 // E1BCN3 // A7MB20 // G3MZW6 // F1MRX7 // F1MKW8 // E1BBD2 // A6QLE8 // F1MWI2 // A4FUH7 // E1BK41 // F1MCP3 // G8JKX1 // E1BFM5 // A6QQD1 // A1L584 // F1MGK2 // Q08DG9 // Q9XSX9 // Q58DC1 // E1BMD6 // E1BMD3 // F1N2B6 // F1MJ32 // E1BJV7 // F1MWE1 // G3N2H5 // F1MNH3 // A7MB98 // A2VE49 // H9KUV1…
GO:0007265	Ras protein signal transduction	P	4.5e-08	6.4e-07	// E1BNN3 // F1MX58 // E1B7M1 // Q3SX06 // F1N6Y9 // E1BMX0 // Q5DWF9 // F1N319 // F1MF50 // F1N279 // E1BBD2 // E1BKI9 // F1MAZ5 // F1MG24 // E1BIL8 // E1B9P1 // G5E6J2 // E1BP90 // F1MFC6 // Q0VD52 // F1MFE8 // F1MKP9 // F1ME49 // E1BG59 // V6F9A2 // F1MNV2 // F1MZA2 // F1MC50 // Q58CS5 // F1N739 // E1BKY4 // F1MG15 // G5E6P3 // E1BDL7 // Q0V7M5 // G3X6F7 // Q3MHR4 // F1MPZ9 // E1B800 // E1B801…
GO:0000139	Golgi membrane	C	6.5e-08	6.9e-07	// E1B9U7 // G3MZN2 // D9ZZB7 // D9ZZB6 // E1B8N2 // F1MYS1 // F1MPP1 // E1BKI9 // F1N211 // E1B7B0 // Q2HJA3 // E1BP90 // F1MAV2 // F1MVI9 // F1MPB1 // A4IFK6 // A7MBH7 // Q6H8M9 // E1BDY3 // Q1LZD7 // E1BNG2 // F1N554 // A4IFE8 // G3N2K4 // F6QA59
GO:0050817	coagulation	P	6.5e-08	9.1e-07	// F1MYM3 // F1MFY7 // G5E6P3 // E1BNK4 // E1B8X5 // E1BIP1 // E1BJY4 // E1BK92 // F1MZ40 // F1N3A1 // F1MDZ7 // A4IFC0 // F1N5E3 // F1MW44
GO:0006644	phospholipid metabolic process	P	9.6e-08	1.3e-06	// F1MYM3 // F1MHR4 // A6QQN6 // Q58CR8 // G3MZU2 // G3MWH3 // E1BM45 // F1MV32 // A6QLC2 // E1BE68 // F1MHB9 // F1MZ58 // F1MFT9 // V6F9A2 // F1MDX9 // F1MBL6 // F1MNU5 // F1N2K7 // E1BB89 // E1BFH4 // F1MNM2 // A0JNJ7
GO:0006576	cellular biogenic amine metabolic process	P	1.1e-07	1.5e-06	// E1B7M5 // G3N0P4 // F1MS41 // G3N0R1 // E1BM12 // G3MY23 // B8YP93 // F1MIV9 // G3MYG1 // V6F9A2 // G3N0A5 // F1MZ58 // F1N7C5 // F1MN00
GO:0016053	organic acid biosynthetic process	P	1.5e-07	2e-06	// A1L588 // B0JYP8 // F1N0R8 // F1MNU5 // F1MTV7 // F1MN51 // F1N7N1 // E1BMB9 // Q29630 // F1MPP7 // F1MQ78 // E1B9D5 // Q9XSY0 // F1N1X5 // F1N7C5 // Q32PK0 // F1MNI5
GO:0046394	carboxylic acid biosynthetic process	P	1.5e-07	2e-06	// A1L588 // B0JYP8 // F1N0R8 // F1MNU5 // F1MTV7 // F1MN51 // F1N7N1 // E1BMB9 // Q29630 // F1MPP7 // F1MQ78 // E1B9D5 // Q9XSY0 // F1N1X5 // F1N7C5 // Q32PK0 // F1MNI5
GO:0044433	cytoplasmic vesicle part	C	2e-07	2.1e-06	// F6RMC4 // E1BK92 // A6QLT3 // G3N1Q4 // G8JKW4 // F1N476 // Q9XSX9 // G3MWJ5 // A2VDL2 // F1MZ42 // F1MBG9 // A5PKM1 // C6KE17
GO:0030659	cytoplasmic vesicle membrane	C	2e-07	2.1e-06	// F6RMC4 // E1BK92 // A6QLT3 // G3N1Q4 // G8JKW4 // F1N476 // Q9XSX9 // G3MWJ5 // A2VDL2 // F1MZ42 // F1MBG9 // A5PKM1 // C6KE17
GO:0006606	protein import into nucleus	P	2.5e-07	3.3e-06	// E1BHF5 // F1MYC9 // E1BPN1 // Q3ZBN3 // A7E309 // F1N0L2 // F1N0J9 // F1N218 // B2LSE6 // F1MNI5 // F1MKU1 // F1MZ40 // Q32PK0 // F1MS32 // E1BEW3
GO:0051170	nuclear import	P	2.5e-07	3.3e-06	// E1BHF5 // F1MYC9 // E1BPN1 // Q3ZBN3 // A7E309 // F1N0L2 // F1N0J9 // F1N218 // B2LSE6 // F1MNI5 // F1MKU1 // F1MZ40 // Q32PK0 // F1MS32 // E1BEW3
GO:0051258	protein polymerization	P	2.9e-07	3.8e-06	// B8YP93 // E1BP46 // E1BP90 // G3N0P4 // E1BAI7 // E1BCH5 // E1B7J7 // F1N0H9 // Q2KJH0 // G3N0R1 // G3MY23 // F1MNQ3 // G5E6K7 // A4IFK3 // E1BNE0 // F1MIV9 // E1BHK2 // G3MYG1 // G3N0A5 // F1MLJ7
GO:0031967	organelle envelope	C	4.3e-07	4.3e-06	// E1BPU0 // E1BPS3 // E1BEW3 // A6QQJ0 // F6RDE3 // Q3SX06 // F1MJL3 // F1MJQ9 // E1BPK6 // M5FK26 // A6QLV1 // F1MJJ1 // E1BFM0 // F1MYW4 // A6QQ95 // E1BIP1 // E1BC93 // F1MY27 // F1MXF3 // F1N3H4 // F1MGT1 // E1BIJ4 // F1N1X5 // E1BPR9 // E1BA05 // E1BMN3 // E1BEL0 // F1MPW7 // G3MYH3 // F1MZX4 // A6QQT4 // E1BPZ1 // F1N2B8 // E1BPX1 // E1BJU6 // F1MUZ9 // F1MI58 // F1N6Q9 // E1BN60 // F1MQ78
GO:0001664	G-protein-coupled receptor binding	F	7.1e-08	4.5e-06	// B8YP93 // A5PKF1 // Q3SX06 // G3N0A5 // G3N0P4 // G3N0R1 // G3MY23 // G3LUN8 // G3X7A5 // F1N5R1 // Q3ZBN3 // Q1RMX1 // F1MDZ7 // E1BA29 // F1MLY6 // F1MZA2 // G5E6P3 // F1MZV4 // G3MYG1 // F1MIV9 // F1MP15 // F1MZ86
GO:0008380	RNA splicing	P	3.5e-07	4.7e-06	// E1BDX0 // A5PKK4 // F1MAW0 // G3MZC7 // F1MNS2 // F1MMV5 // F1MX40 // F1N443 // E1BCC3 // F1MXQ7 // E1BIM7 // A1L545
GO:0006259	DNA metabolic process	P	3.8e-07	5e-06	// E1BMI6 // A7Z065 // F1ME21 // G3MYK8 // G3MXT9 // F1N443 // G1K218 // G3X6W2 // E1BEI6 // A2VDW3 // F1MQ85 // F1MW63 // G4V264 // G4V267 // G4V266 // E1BIR1 // Q32LP5 // F1MYW4 // G3X6R3 // E1BJV8 // E1BCV0 // G3N2Q8 // E1BFI5 // A5D7V1 // A5PJT8 // E1BD99 // G5E6J2 // E1BJY4 // Q3ZBF2 // E1B8R5 // E1BFD5 // G3N365 // A5D798 // A0JNP9 // F1MBL6 // F1MBL7 // G4V273 // G4V270 // G4V271 // A5D7K6…
GO:0019637	organophosphate metabolic process	P	3.9e-07	5e-06	// F1MYM3 // F1MHR4 // A6QQN6 // Q58CR8 // G3MZU2 // G3MWH3 // E1BM45 // F1MV32 // A6QLC2 // E1BE68 // F1MHB9 // F1MZ58 // F1MFT9 // V6F9A2 // F1MDX9 // F1MBL6 // F1MNU5 // F1N2K7 // E1BB89 // E1BFH4 // F1MNM2 // A0JNJ7
GO:0031975	envelope	C	5.8e-07	5.7e-06	// E1BPU0 // E1BPS3 // E1BEW3 // A6QQJ0 // F6RDE3 // Q3SX06 // F1MJL3 // F1MJQ9 // E1BPK6 // M5FK26 // A6QLV1 // F1MJJ1 // E1BFM0 // F1MYW4 // A6QQ95 // E1BIP1 // E1BC93 // F1MY27 // F1MXF3 // F1N3H4 // F1MGT1 // E1BIJ4 // F1N1X5 // E1BPR9 // E1BA05 // E1BMN3 // E1BEL0 // F1MPW7 // G3MYH3 // F1MZX4 // A6QQT4 // E1BPZ1 // F1N2B8 // E1BPX1 // E1BJU6 // F1MUZ9 // F1MI58 // F1N6Q9 // E1BN60 // F1MQ78
GO:0016563	transcription activator activity	F	1.6e-07	9.6e-06	// E1BPY4 // E1BE31 // F1MII0 // E1BPN1 // F1MRA1 // F1MYL8 // E1BLQ9 // F1MBJ1 // E1B741 // F1N778 // F1MB38 // F1MDZ7 // E1BEB3 // F1MFG6 // F1N037
GO:0006650	glycerophospholipid metabolic process	P	9e-07	1.2e-05	// F1MFT9 // F1MBL6 // F1MYM3 // E1BM45 // F1MHR4 // F1N2K7 // E1BE68 // E1BB89 // Q58CR8 // G3MZU2 // F1MHB9 // G3MWH3 // V6F9A2 // F1MNM2 // F1MZ58 // A0JNJ7 // F1MDX9
GO:0006022	aminoglycan metabolic process	P	1.1e-06	1.3e-05	// A7MB04 // F6QPI1 // F1N663 // E1BFD0 // G3X7D2 // F1N1Z6 // A2VE26 // A4IFE8 // E1BH94 // F1N211 // H2CNR1 // A5PJT9
GO:0006790	sulfur metabolic process	P	1.1e-06	1.3e-05	// F6QPI1 // F1N3U5 // B0JYP8 // F1N663 // F1MFE8 // F1MF22 // A6H738 // E1BGL6 // A2VE26 // A4IFE8 // A7MB04 // D2KQI7
GO:0019318	hexose metabolic process	P	1.1e-06	1.4e-05	// B8YP93 // A6QNJ7 // G3N0A5 // F1MPP3 // E1BPY4 // F1N1E9 // G3N0P4 // A6QQB6 // G3N0R1 // G3MY23 // E1BCS3 // E1BMB9 // A5D7K6 // F1N2F2 // F1N1X5 // F1MS32 // F1N3X0 // E1B8C5 // I6XXP7 // G3MYG1 // A4IFE8 // F1MIV9 // A3KMW5 // Q1JPE3
GO:0034220	ion transmembrane transport	P	1.4e-06	1.7e-05	// F1MME4 // F1MFY7 // Q95ML6 // A8E655 // G3X6T7 // F1N1A9 // F1N1K4 // F6RDE3 // F1MW24 // E1BMQ6 // F1MC36 // E1BET0 // F1N7J2 // Q148F5 // Q5BLW6 // E1BGJ7 // E1BJW2 // F1MZ40 // E1BQ28 // E1BN63 // E1BN60 // F1MEW9 // F1N7F9
GO:0042180	cellular ketone metabolic process	P	1.6e-06	1.9e-05	// Q309F3 // F1MN51 // E1BPL8 // E1B9D5 // F1N7K8 // F1MBG9 // F1MPP3 // D2KQI7 // F1MPP7 // E1BD46 // F1N1E9 // F6R993 // F1N3U5 // B0JYP8 // F1N0R8 // Q29630 // A5PJL0 // E1BPC3 // A5PJV5 // E1BDG9 // E1BMB9 // F1MN00 // F1N7C5 // Q32PK0 // A7MBA0 // F1MC37 // G3X6U1 // E1BMH4 // E1BLQ9 // F1MTV7 // F1N2F2 // F1N1X5 // F1MF22 // A1L588 // F1MTX7 // F1MNU5 // Q3T0W1 // F1N7N1 // Q402A0 // F1MNI5…
GO:0017038	protein import	P	1.8e-06	2.2e-05	// E1BHF5 // F1N2J9 // F1MYC9 // E1BPN1 // Q3ZBN3 // A7E309 // F1N0L2 // F1N0J9 // F1N218 // B2LSE6 // F1MNI5 // F1MKU1 // F1MZ40 // Q32PK0 // F1MS32 // E1BEW3
GO:0005581	collagen	C	2.8e-06	2.7e-05	// Q1JQB0 // A7E2Z1 // Q0VCF4 // F1MGK1 // F1N474 // F1N2Y2 // E1B766 // A5PJL8 // F1N0F4 // F1MJR6 // A3KMW5 // W0SK50
GO:0043436	oxoacid metabolic process	P	2.3e-06	2.8e-05	// Q309F3 // F1MN51 // E1B9D5 // F1N7K8 // F1MBG9 // F1MPP3 // D2KQI7 // F1MPP7 // E1BD46 // F1N1E9 // F6R993 // F1N3U5 // B0JYP8 // F1N0R8 // Q29630 // E1BPC3 // A5PJV5 // E1BDG9 // E1BMB9 // F1MN00 // F1N7C5 // Q32PK0 // A7MBA0 // F1MC37 // G3X6U1 // E1BMH4 // E1BLQ9 // F1MTV7 // F1N2F2 // F1N1X5 // F1MF22 // A1L588 // F1MTX7 // F1MNU5 // F1MNI5 // Q3T0W1 // F1N7N1 // Q402A0 // F1MQ78 // A7MBD4…
GO:0006631	fatty acid metabolic process	P	2.3e-06	2.8e-05	// Q309F3 // F1MN00 // E1BMH4 // E1BLQ9 // F1MNU5 // Q29630 // Q3T0W1 // F1N7N1 // E1BMB9 // Q402A0 // F1MQ78 // E1B9D5 // F1MPP7 // F1MBG9 // F1N1X5 // Q32PK0 // F1MNI5
GO:0006082	organic acid metabolic process	P	2.3e-06	2.8e-05	// Q309F3 // F1MN51 // E1B9D5 // F1N7K8 // F1MBG9 // F1MPP3 // D2KQI7 // F1MPP7 // E1BD46 // F1N1E9 // F6R993 // F1N3U5 // B0JYP8 // F1N0R8 // Q29630 // E1BPC3 // A5PJV5 // E1BDG9 // E1BMB9 // F1MN00 // F1N7C5 // Q32PK0 // A7MBA0 // F1MC37 // G3X6U1 // E1BMH4 // E1BLQ9 // F1MTV7 // F1N2F2 // F1N1X5 // F1MF22 // A1L588 // F1MTX7 // F1MNU5 // F1MNI5 // Q3T0W1 // F1N7N1 // Q402A0 // F1MQ78 // A7MBD4…
GO:0019752	carboxylic acid metabolic process	P	2.3e-06	2.8e-05	// Q309F3 // F1MN51 // E1B9D5 // F1N7K8 // F1MBG9 // F1MPP3 // D2KQI7 // F1MPP7 // E1BD46 // F1N1E9 // F6R993 // F1N3U5 // B0JYP8 // F1N0R8 // Q29630 // E1BPC3 // A5PJV5 // E1BDG9 // E1BMB9 // F1MN00 // F1N7C5 // Q32PK0 // A7MBA0 // F1MC37 // G3X6U1 // E1BMH4 // E1BLQ9 // F1MTV7 // F1N2F2 // F1N1X5 // F1MF22 // A1L588 // F1MTX7 // F1MNU5 // F1MNI5 // Q3T0W1 // F1N7N1 // Q402A0 // F1MQ78 // A7MBD4…
GO:0035023	regulation of Rho protein signal transduction	P	2.5e-06	3e-05	// F1MX58 // E1B7M1 // Q3SX06 // Q5DWF9 // F1N279 // E1BBD2 // F1MNV2 // F1MG24 // E1BIL8 // E1B9P1 // F1MFC6 // V6F9A2 // F1MAZ5 // F1MZA2 // F1MC50 // Q58CS5 // F1N739 // E1BKY4 // E1BDL7 // Q0V7M5 // G3X6F7 // Q3MHR4 // E1B801 // Q0V8A6 // F1MM93
GO:0055066	di-, tri-valent inorganic cation homeostasis	P	2.7e-06	3.2e-05	// E1BQ28 // F1MBL7 // A0JNB7 // G3X6T7 // F1MMV0 // E1BMQ6 // Q3ZBN3 // E1BNC9 // E1BB89 // E1BET0 // F1N7J2 // E1BN60 // F1N272 // F1MYM3 // F1N137 // F1N7F3 // F1MSJ0 // E1BIL3 // A3KMW5 // E1BPM4 // E1B8P3
GO:0048193	Golgi vesicle transport	P	2.8e-06	3.3e-05	// E1BPZ1 // F1MYC9 // Q0IIJ1 // G3MZN2 // E1BDW9 // A7Z090 // E1BNC9 // F1MBF6 // F1MFP4 // E1BFA8 // F1N3U6 // E1BKI9
GO:0006397	mRNA processing	P	3.4e-06	4e-05	// A7MB98 // E1BDX0 // A5PKK4 // F1MAW0 // A1L545 // G3MZC7 // F1MNS2 // F1MMV5 // F1MX40 // F1N443 // E1BCC3 // E1BPQ8 // F1MXQ7 // E1BIM7 // F1MVV2 // F1MY06
GO:0006281	DNA repair	P	4.8e-06	5.5e-05	// A7Z065 // G3MYK8 // G3X6W2 // E1BEI6 // F1MW63 // G4V264 // G4V267 // G4V266 // A2VDW3 // E1BJV8 // E1BFI5 // A5D7K6 // E1BFD5 // G3N365 // A5D798 // A0JNP9 // F1MBL6 // G4V273 // G4V270 // G4V271 // A5D7V1 // Q32PH9 // F1MLM2 // F1N7F3
GO:0005996	monosaccharide metabolic process	P	4.8e-06	5.5e-05	// B8YP93 // A6QNJ7 // G3N0A5 // F1MPP3 // E1BPY4 // F1N1E9 // G3N0P4 // A6QQB6 // G3N0R1 // G3MY23 // E1BCS3 // E1BMB9 // A5D7K6 // F1N2F2 // F1N1X5 // F1MS32 // F1N3X0 // E1B8C5 // I6XXP7 // G3MYG1 // A4IFE8 // F1MIV9 // A3KMW5 // Q1JPE3
GO:0030203	glycosaminoglycan metabolic process	P	6.1e-06	6.9e-05	// A7MB04 // F6QPI1 // F1N663 // F1N1Z6 // A2VE26 // A4IFE8 // E1BH94 // F1N211 // H2CNR1 // A5PJT9
GO:0008289	lipid binding	F	1.3e-06	7.5e-05	// F1MTN6 // Q3T0X1 // F1MX59 // G3X6U1 // A6QLT3 // A4IFK6 // F1N3A1 // A5PJY9 // G3N3Y1 // F1MB01 // E1B796 // F1MFH9 // Q17QZ6 // F1MUY5 // Q58DW1 // F1MN61 // F1MMR9 // A0A0U1WLT2 // F1MY23 // F1MN00 // F1MG90 // E1BPS3 // E1BMD8 // F1MYN1 // F1MAV2 // F1N137 // Q32WS9 // F1MKP9 // E1BA05 // E1BNE0 // F1MF26 // E1BG59 // V6F9A2 // F1MS32 // F1MU06 // E1B7Z1 // F1MP30 // Q3SYR8 // F1MYC9 // F1…
GO:0006725	cellular aromatic compound metabolic process	P	7.2e-06	8.2e-05	// B8YP93 // Q1JQD3 // G3N0P4 // G3N0A5 // E1BD99 // F1MGK2 // F1MC37 // F1MS41 // G3N0R1 // G3MY23 // G3MYG1 // F1N549 // F1MIV9 // E1BDG9 // F1N7K8 // F1N7C5 // A5PJL0
GO:0006396	RNA processing	P	7.6e-06	8.5e-05	// Q2TBI9 // F1MAW0 // F1N3G2 // F1N443 // F1N218 // F1MQV1 // E1BPQ8 // F1MXQ7 // A6QQS8 // G1K1K3 // E1BDX0 // F1N0T4 // F1N420 // A5PKK4 // F1MYW4 // E1BC24 // F1MMV5 // E1BCC3 // A1L545 // F1MY06 // A7MB98 // Q2KHZ5 // F1MX40 // E1BAR2 // Q3ZBF2 // G3MZC7 // F1MVV2 // F1MRM3 // F1MNS2 // F1N532 // E1BIM7 // E1BM72
GO:0019787	small conjugating protein ligase activity	F	1.8e-06	9.8e-05	// F1MGQ5 // A6H7G1 // F1MN31 // E1BHI2 // D3JW60 // D3JW61 // A6QP22 // A6H7J3 // E1BJV8 // E1BAV2 // E1BJ09 // A2VE03 // Q3SZ95 // E1BKJ8 // D2Y183 // A4IFA2 // D2Y182 // Q08DB6 // D2Y181 // F1MNS0 // E1BLB1 // E1BJI0 // F1N0L2
GO:0005096	GTPase activator activity	F	2.1e-06	0.00011	// E1BPU0 // F1MTN6 // F1MZ03 // E1BMG8 // F1MC26 // F1MIX6 // E1BFM0 // F1N6V1 // F1MCG4 // E1BP38 // F1MM49 // G3N076 // E1BHF6 // F1MRD8 // Q0VD52 // F1MGL2 // F1N450 // A3KMY6 // E1BNK4 // E1B7Z1 // F1N0S1 // E1BA29 // E1BDL7 // G3X6F7 // E1BI57 // F1MFS4 // E1B800 // F1N3K0
GO:0006310	DNA recombination	P	1e-05	0.00011	// F1MBL7 // A5D7V1 // A2VDW3 // F1MUZ9 // G3MXT9 // Q32PH9 // E1BFH7 // G3X6W2 // E1BEI6 // A5D7K6
GO:0005088	Ras guanyl-nucleotide exchange factor activity	F	2.5e-06	0.00013	// F1N644 // E1B7M1 // Q5DWF9 // E1BBD2 // F1MX58 // G5E5Q8 // F1MNV2 // F1MMR9 // E1BIL8 // E1B9P1 // F1MFC6 // Q0VD52 // F1ME49 // E1BG59 // F1MAZ5 // F1MZA2 // F1MC50 // Q58CS5 // E1BKY4 // E1BDL7 // Q0V7M5 // Q3MHR4 // Q0V8A6 // F1MM93 // F1N3K0
GO:0034621	cellular macromolecular complex subunit organization	P	1.4e-05	0.00016	// E1B9H5 // B8YP93 // F1MAW0 // F1MDZ7 // Q2KJH0 // G3MZN5 // F1N443 // A7MB24 // G3N318 // F1MIV9 // E1BDW9 // F1MYQ6 // A6QPK5 // F1MQ85 // E1BP90 // E1BMZ9 // E1BDX0 // Q05B94 // F1MXB9 // G3N0P4 // F1MSI2 // E1BJY4 // E1BC24 // G3N0R1 // G3MY23 // E1BCV0 // E1B7J7 // F1MY41 // F1MFP4 // F1N2B8 // A1L545 // E1BLB1 // F1MFX5 // F1MY86 // E1BE92 // E1BDU8 // F1MNQ3 // A6QNM4 // A4IFK3 // E1BNE0…
GO:0055067	monovalent inorganic cation homeostasis	P	1.7e-05	0.00018	// F1N045 // F1N798 // E1BGJ7 // F1N1K4 // F1MC36 // Q0VD46 // F1N1X5 // G3MWI1 // A8E655 // Q9XSW5
GO:0051276	chromosome organization	P	1.8e-05	0.00019	// F1MTU0 // E1BMI6 // A7Z065 // F1MYZ3 // F1MRA1 // F1MDK3 // A7MB41 // F1MJL3 // F1N443 // G3MYZ7 // E1BPQ8 // F1MXQ7 // E1BEI6 // E1BA41 // F1MQ85 // F1MSA7 // E1BMZ9 // E1BPY4 // Q05B94 // F1N3U7 // F6RF21 // A5PKK5 // F1N542 // F1MGK2 // G3X6R3 // F1MFJ6 // E1BCV0 // A3KN39 // F1MY41 // A7MBK4 // F1MFG2 // A5D7V1 // E1BLB1 // F1MFX5 // F1MKU0 // E1B8Z0 // F1MUT0 // E1B741 // A4IFA1 // F1MF22…
GO:0016032	viral reproduction	P	1.9e-05	0.00021	// G3LUN8 // F1N0T4 // G3X6Q8 // F1MFK1 // F1MNS2 // A7E309 // F1MMI6 // A0JNE6 // B9VPZ5 // F1MZ40 // G3N2Q8 // F1N1A9 // F1MPQ0 // A7MBK4 // A1A4I5 // F1N3U6
GO:0044242	cellular lipid catabolic process	P	1.9e-05	0.00021	// E1BMH4 // E1BLQ9 // F1MNU5 // A6QQN6 // Q3T0W1 // A5PJT4 // F1MN00 // F1MZ58 // G5E5Q1
GO:0016327	apicolateral plasma membrane	C	2.2e-05	0.00021	// F1MFC2 // G3MY07 // F1MYN2 // F1MFK1 // E1BHJ3 // E1BNC9 // Q6PP84 // F1MNQ3 // A4IFM4 // E1B9D7 // A5PJL8 // F1MKU1 // F1MEA7 // E1B7V9 // A2VE81
GO:0006519	cellular amino acid and derivative metabolic process	P	2.4e-05	0.00026	// B8YP93 // A6H738 // E1BPL8 // E1B7M5 // G3N0A5 // F1N7K8 // D2KQI7 // E1BD46 // Q1JQD3 // F6R993 // G3N0P4 // B0JYP8 // F1N0R8 // F1MS41 // G3N0R1 // G3MY23 // F1MN00 // A5PJV5 // F1MZ58 // F1N7C5 // A7MBA0 // F1MTV7 // F1MC37 // F1MF22 // V6F9A2 // A1L588 // F1MTX7 // F1N3U5 // E1BM12 // G3MYG1 // A7MBD4 // Q9XSY0 // F1MIV9 // A5PJL0
GO:0006633	fatty acid biosynthetic process	P	2.6e-05	0.00028	// Q29630 // F1MNU5 // F1N1X5 // F1MPP7 // F1MQ78 // E1B9D5 // E1BMB9 // F1N7N1 // Q32PK0 // F1MNI5
GO:0070851	growth factor receptor binding	F	6.7e-06	0.00033	// F1MSL0 // E1BLE5 // F6PN06 // D5HSW9 // E1BJY4 // E1BEB9 // E1BNE0 // D5HSX0 // F1MVT1 // A4IFC0 // E1BBD2 // E1BDA6
GO:0018149	peptide cross-linking	P	3.4e-05	0.00037	// F1N2I1 // E1B9N6 // F1MJA2 // F1N3A1 // F6QPI1 // A0A140T892 // A7MB04 // F1MW44
GO:0034470	ncRNA processing	P	3.9e-05	0.00041	// F1N3G2 // G1K1K3 // F1N218 // Q2TBI9 // F1N420 // F1MAW0 // E1BM72 // F1MYW4 // E1BC24 // F1N532 // Q2KHZ5 // F1MRM3 // Q3ZBF2 // F1MQV1 // A6QQS8 // A1L545
GO:0046578	regulation of Ras protein signal transduction	P	3.9e-05	0.00041	// E1BNN3 // F1MX58 // E1B7M1 // Q3SX06 // E1BMX0 // Q5DWF9 // F1N279 // E1BBD2 // E1BKI9 // F1MAZ5 // F1MG24 // E1BIL8 // E1B9P1 // G5E6J2 // E1BP90 // F1MFC6 // F1MKP9 // E1BG59 // V6F9A2 // F1MNV2 // F1MZA2 // F1MC50 // Q58CS5 // F1N739 // E1BKY4 // F1MG15 // E1BDL7 // Q0V7M5 // G3X6F7 // Q3MHR4 // E1B800 // E1B801 // Q0V8A6 // F1MM93
GO:0009101	glycoprotein biosynthetic process	P	3.9e-05	0.00041	// Q6H8M9 // E1B9U7 // E1BP90 // F1N663 // F1MVI9 // E1B7B0 // F1N554 // E1B8N2 // G3N2G4 // F1MPB1 // E1BD99 // F1MFE8 // A0JNJ8 // A2VE26 // Q2HJA3 // E1BNG2 // F6QA59 // F1MLY6 // A7YWG6 // E1BMM2 // F1MJJ1
GO:0006979	response to oxidative stress	P	4.2e-05	0.00043	// F1MS32 // F1MRA1 // F1MC36 // F1N4K5 // Q0VCE7 // A8E655 // E1BNE0 // E1BMD3 // F1N7F3 // F1MI99 // F1MNI5 // E1B8P3
GO:0005975	carbohydrate metabolic process	P	5.2e-05	0.00054	// B8YP93 // F1N663 // G3N2G4 // E1B8N2 // E1BMM2 // E1B9U7 // F1MIV9 // F1MPP3 // F1N211 // H2CNR1 // F1MJJ1 // E1BPY4 // A7MB04 // F1N1E9 // G3N0P4 // A6QQB6 // G5E5Q1 // E1B7B0 // G3N0R1 // G3MY23 // F1MDT2 // F1N1Z6 // A2VE26 // F1MHB9 // E1BMB9 // B3RFM8 // A5D7K6 // Q2HJA3 // E1BP90 // E1BD99 // F1N1W2 // F1MVI9 // F1N2F2 // F1N1X5 // A1L598 // F6QPI1 // F1MPB1 // F1MLY6 // E1BFD0 // A3KMW5…
GO:0030005	cellular di-, tri-valent inorganic cation homeostasis	P	5.9e-05	0.00061	// F1MBL7 // A0JNB7 // G3X6T7 // F1MMV0 // E1BMQ6 // Q3ZBN3 // F1N137 // E1BB89 // E1BET0 // F1N7J2 // E1BN60 // F1N272 // F1MYM3 // E1BQ28 // F1MSJ0 // A3KMW5 // E1BPM4 // E1B8P3
GO:0004702	receptor signaling protein serine/threonine kinase activity	F	1.5e-05	0.0007	// E1B9H5 // G3MZE2 // E1B7J7 // E1BBM3 // E1BIS8 // A7YWG6 // E1B847 // C9VZX2 // B3V7E3 // C9VZX1 // A0JN96 // E1BJ19 // F1MI60
GO:0005083	small GTPase regulator activity	F	1.6e-05	0.00073	// F1MZ03 // F1N644 // E1B7M1 // F1MC26 // Q5DWF9 // E1BNK4 // E1BBD2 // E1B796 // E1BKI9 // G5E5Q8 // F1MAZ5 // F1MX58 // E1BKQ2 // F1MMR9 // F1MY23 // E1BIL8 // E1B9P1 // E1BDG6 // F1MS24 // F1MRD8 // E1BP90 // F1MFC6 // Q0VD52 // F1MKP9 // F1ME49 // E1BG59 // F1MNV2 // F1MQ90 // F1MZA2 // F1MC50 // Q58CS5 // E1BKY4 // F1MG15 // E1BDL7 // Q0V7M5 // Q3MHR4 // E1BI57 // Q0V8A6 // F1MM93 // F1N3K0
GO:0051056	regulation of small GTPase mediated signal transduction	P	7.7e-05	0.00079	// E1BHG3 // E1BNN3 // F1MX58 // E1B7M1 // Q3SX06 // E1BMX0 // Q5DWF9 // F1N279 // E1BBD2 // E1BKI9 // F1MAZ5 // F1MG24 // F1MCG4 // E1BP38 // E1BIL8 // E1B9P1 // G5E6J2 // F1MM49 // E1BHF6 // E1BP90 // F1MFC6 // F1MLJ7 // F1MKP9 // E1BG59 // V6F9A2 // F1MNV2 // F1MZA2 // F1MC50 // Q58CS5 // F1N739 // E1BKY4 // F1MG15 // E1BDL7 // Q0V7M5 // G3X6F7 // Q3MHR4 // E1B800 // E1B801 // Q0V8A6 // F1MM93
GO:0046700	heterocycle catabolic process	P	7.9e-05	0.0008	// F1N549 // Q1JQD3 // E1BD99 // F1MGK2 // G3X6X2 // E1BDG9 // F1N7K8 // F1MPW5 // F1N7C5
GO:0044432	endoplasmic reticulum part	C	9.7e-05	0.00089	// A7MBH7 // F1MUA8 // E1BM45 // A6QLN7 // F1MFK3 // F1N137 // E1BA05 // G3MZ44 // F1MGJ5 // F1MYS1 // G3MZU2 // E1BMQ6 // F1MXK9 // F1MYE3 // F1MFH9 // A5D7J6
GO:0044106	cellular amine metabolic process	P	9e-05	0.00091	// B8YP93 // E1B7M5 // G3N0A5 // F1N7K8 // D2KQI7 // E1BD46 // F6R993 // G3N0P4 // B0JYP8 // F1N0R8 // F1MS41 // G3N0R1 // G3MY23 // F1MN00 // A5PJV5 // F1MZ58 // F1N7C5 // F1MTV7 // F1MC37 // F1MF22 // V6F9A2 // A1L588 // F1MTX7 // E1BM12 // G3MYG1 // A7MBD4 // Q9XSY0 // F1MIV9 // A5PJL0
GO:0006302	double-strand break repair	P	0.00011	0.0011	// A5D7V1 // Q32PH9 // A2VDW3 // G3X6W2 // E1BFI5 // A5D7K6 // E1BEI6
GO:0016458	gene silencing	P	0.00011	0.0011	// G3N258 // F1MEY1 // E1BE01 // E1BCV0 // E1BCW1 // F1MX25 // F1MY06
GO:0070585	protein localization in mitochondrion	P	0.00011	0.0011	// B8YP93 // G3N0P4 // G3N0R1 // G3MY23 // G3N0A5 // G3MYG1 // F1MIV9
GO:0009056	catabolic process	P	0.00011	0.0011	// A6QNJ7 // A6H7G1 // F1N4Q5 // E1BHI2 // E1BDU6 // F1N0A8 // E1BHA0 // A6QP22 // Q1JQD3 // A6QQD1 // F1N0R8 // F1MGK2 // G3MY23 // F6Q0U6 // A5PJT4 // E1B7Y9 // Q2YDH3 // G3X6X2 // G3X7D2 // A5D7K6 // F1MY06 // A5PJT8 // A5PJT9 // A7MB98 // F1MY27 // E1BLQ9 // E1BKD2 // A7MB94 // F1MUK4 // F1MZX2 // E1BCW1 // E1BNW5 // Q1JPE3 // F1MQK6 // A6QQN6 // Q3SZS9 // F1MIV9 // F1MPP3 // E1BPQ0 // E1BMZ8…
GO:0008202	steroid metabolic process	P	0.00012	0.0011	// E1BDU6 // F1MX59 // F1MZ58 // A5PJI9 // F1MG24 // F1MZV4 // E1BPC3 // F1MN51 // A4FUD2 // V6F9A2 // F1MPP3 // A7MBK4 // F1N1E9
GO:0046943	carboxylic acid transmembrane transporter activity	F	3e-05	0.0013	// F1MXZ5 // F1MKS0 // F1MYX6 // G3MZ44 // Q0IIM5 // E1BND4 // Q58CR8 // B6D7N9 // G3N179 // F1N5E3 // A0JNJ7 // A6QNP7
GO:0004725	protein tyrosine phosphatase activity	F	3.2e-05	0.0014	// F1MFT9 // E1BEZ8 // Q1KZG2 // G3MXS7 // A0A024QYS0 // E1BPU9 // Q28006 // F1MRH9 // Q2KJE3 // E1BJR7 // F1MGK5 // E1BAA9 // E1BMN3 // F1MFJ3 // F1MQM7 // F1MI99 // F1MDX9
GO:0005976	polysaccharide metabolic process	P	0.00015	0.0015	// A7MB04 // F6QPI1 // F1N663 // E1BFD0 // G3X7D2 // F1N1Z6 // A6QNJ7 // A2VE26 // A4IFE8 // E1BH94 // F1N211 // H2CNR1 // A5PJT9
GO:0030684	preribosome	C	0.00019	0.0017	// E1BC24 // F1N532 // Q2KHZ5 // F1MRM3 // F1N218 // F1MQV1 // E1BM72
GO:0015291	secondary active transmembrane transporter activity	F	4.2e-05	0.0018	// D9ZZB7 // F1MAW1 // Q0VD46 // Q9XSW5 // A8E655 // F1MS08 // A5HSH2 // Q9TUQ0 // A5PK04 // Q0IIM5 // E1BMB9 // F1N3J7 // F1N5E3 // O18978 // B2NIZ2 // F1N798 // E1B749 // F1MC36 // E1BIJ2 // G3MWI1 // D9ZZB6 // F1MCB5 // F1MYX6 // Q866Q9 // A6QQA1 // F1MAY3
GO:0008643	carbohydrate transport	P	0.00019	0.0018	// A6QL89 // D9ZZB7 // D9ZZB6 // E1BMB9 // A5D7K6 // G3X7A5 // E1BDA6
GO:0046165	alcohol biosynthetic process	P	0.00019	0.0018	// A7MBH7 // F1N1E9 // F1N1W2 // F1N2F2 // E1B8N2 // F1MDT2 // F1MPP3
GO:0006508	proteolysis	P	0.0002	0.002	// A6H7G1 // F1N4Q5 // F1MVS9 // E1BHI2 // F1N0A8 // A8E4N2 // A6QP22 // G8JKX1 // A6QQD1 // G3MY23 // E1B7Y9 // M5FK93 // F1MUK4 // F1MZX2 // E1BDY3 // F1MQD1 // E1BCW5 // E1BCW1 // F1MZ42 // F1MQK6 // F1N121 // Q3SZS9 // F1MIV9 // E1BPQ0 // F1MN84 // Q0IIM6 // E1BM61 // A7E3C2 // E1BK41 // F1MND6 // E1BIY2 // G3N1Q4 // F1N1Q8 // F1MQ38 // G3MYG1 // F1N7B5 // G3N0Y2 // F1MXQ0 // E1BPL8 // F1MGQ5…
GO:0042175	nuclear envelope-endoplasmic reticulum network	C	0.00023	0.0021	// A7MBH7 // F1MUA8 // E1BM45 // A6QLN7 // E1BJU6 // F1MFK3 // F1N137 // G3MZ44 // F1MGJ5 // F1MYS1 // G3MZU2 // E1BMQ6 // F1MXK9 // F1MYE3 // F1MFH9
GO:0043296	apical junction complex	C	0.00024	0.0021	// F1MFC2 // A2VE81 // F1MYN2 // F1MFK1 // E1BHJ3 // E1BNC9 // Q6PP84 // F1MNQ3 // A4IFM4 // E1B9D7 // A5PJL8 // F1MKU1 // E1B7V9
GO:0005342	organic acid transmembrane transporter activity	F	5.7e-05	0.0023	// F1MXZ5 // F1MKS0 // F1MYX6 // G3MZ44 // Q0IIM5 // E1BND4 // Q58CR8 // B6D7N9 // G3N179 // F1N5E3 // A0JNJ7 // A6QNP7
GO:0043566	structure-specific DNA binding	F	5.9e-05	0.0023	// F1MW63 // A0JNP9 // Q3SYR8 // F1MGK2 // F1N4K5 // F1MDK3 // G3N0W8 // F1MKU1 // G3X6W2 // G3X7C1
GO:0016705	oxidoreductase activity, acting on paired donors, with incorporation or reduction of molecular oxygen	F	5.9e-05	0.0023	// A7MBA0 // E1BD99 // A6QLN7 // F1N542 // F1MGK2 // Q3SZW0 // Q9XSX9 // Q8HYK1 // Q8HYK0 // Q8HYK3 // Q8HYK2 // Q8HYK4 // E1B9D5 // F1MBK3 // F1MBG9 // A5D798 // C6KE17 // F1MNI5
GO:0030136	clathrin-coated vesicle	C	0.0003	0.0026	// E1BPU0 // E1BEC1 // A0JNB7 // F1MSL0 // E1BFY8 // F6PN06 // E1BPL8 // F1MWF0 // G3X6T7 // F1MBG9 // E1BPK6 // E1BNH3
GO:0009187	cyclic nucleotide metabolic process	P	0.00028	0.0027	// G3MWT9 // E1BA29 // G3X6P6 // F1MG24 // F1MFJ6 // F1N3A1 // G5E6P3 // G3N3V9 // B0JYL2 // F1MPW5 // F1MLY6
GO:0030135	coated vesicle	C	0.00037	0.0031	// E1BPU0 // E1BEC1 // A0JNB7 // F1MSL0 // E1BFY8 // F6PN06 // F1MUZ9 // F1MFE8 // E1BPL8 // F1MWF0 // G3X6T7 // F1MBG9 // E1BPK6 // E1BNH3
GO:0009311	oligosaccharide metabolic process	P	0.00035	0.0033	// Q6H8M9 // E1B7B0 // F1MVI9 // E1BNG2 // F1MPB1 // G5E5Q1
GO:0006487	protein amino acid N-linked glycosylation	P	0.00035	0.0033	// Q6H8M9 // E1BNG2 // F1MVI9 // E1B7B0 // E1BMM2 // F1MPB1
GO:0035091	phosphoinositide binding	F	9.7e-05	0.0036	// F1MTN6 // F1MYN1 // F1MN61 // F1N137 // E1B7Z1 // F1MAV2 // F1MMR9 // E1BA05 // F1MY23 // F1MWF0 // F1MF26 // F1N6Q9 // E1BPS3 // A4IFK6 // M5FHR4 // E1BMD8
GO:0030384	phosphoinositide metabolic process	P	0.00038	0.0036	// F1MFT9 // F1MBL6 // F1MYM3 // E1BM45 // F1MHR4 // F1N2K7 // E1BE68 // G3MZU2 // F1MHB9 // G3MWH3 // F1MNM2 // F1MDX9
GO:0044427	chromosomal part	C	0.00044	0.0036	// F1MTU0 // A7MB41 // A7Z065 // E1BKR3 // F1MSA7 // F1MRA1 // A6QLV1 // E1BMZ9 // F1MJL3 // G3N2Y5 // A7YWE2 // E1BPQ8 // F1MC39 // F1MPQ0 // F1MX59 // E1BEI6 // G3N0W8 // E1BA41 // F1MQ85 // F1MY86 // F1MW63 // Q05B94 // F6RF21 // A5PKK5 // E1BF88 // G3X6R3 // F1N6R8 // G3MZ56 // E1BCV0 // A3KN39 // F1MY41 // E1BFI5 // A5D7V1 // E1BLB1 // G3X7C1 // F1MFX5 // F1N037 // E1BE92 // E1BNE0 // E1B8R5…
GO:0005694	chromosome	C	0.00044	0.0036	// F1MTU0 // A7MB41 // A7Z065 // E1BKR3 // F1MSA7 // F1MRA1 // A6QLV1 // E1BMZ9 // Q3SYQ6 // F1MJL3 // G3N2Y5 // A7YWE2 // E1BPQ8 // F1MC39 // F1MPQ0 // F1MX59 // E1BEI6 // G3N0W8 // E1BA41 // F1MQ85 // F1MY86 // F1MW63 // Q05B94 // F6RF21 // A5PKK5 // E1BF88 // G3X6R3 // F1N6R8 // G3MZ56 // E1BCV0 // A3KN39 // F1MY41 // E1BGU2 // E1BFI5 // A5D7V1 // E1BLB1 // G3X7C1 // F1MFX5 // F1N037 // F1MUT0…
GO:0016052	carbohydrate catabolic process	P	0.00047	0.0044	// E1BFD0 // E1BCS3 // F1N3X0 // A6QQB6 // G5E5Q1 // F1N2F2 // A6QNJ7 // G3X7D2 // E1BH94 // A5PJT9 // H2CNR1 // Q1JPE3 // A5D7K6
GO:0005605	basal lamina	C	0.0006	0.0048	// E1B7Q3 // F1MWN3 // F1N474 // F1MNQ3 // F1MMT2 // F1MSI2
GO:0019207	kinase regulator activity	F	0.00014	0.005	// E1BKY4 // F1MG06 // G3MZE2 // F1MRA1 // B9VPZ5 // F1MMV0 // F1MMI6 // E1BMG1 // E1BHH6 // F1MZ40 // E1BN63 // F1MVT1
GO:0005789	endoplasmic reticulum membrane	C	0.00065	0.0051	// A7MBH7 // F1MUA8 // E1BM45 // A6QLN7 // F1MFK3 // F1N137 // G3MZ44 // F1MGJ5 // F1MYS1 // G3MZU2 // E1BMQ6 // F1MXK9 // F1MYE3 // F1MFH9
GO:0009123	nucleoside monophosphate metabolic process	P	0.00058	0.0054	// G3MWT9 // E1BA29 // G3X6P6 // F1MG24 // F1MFJ6 // F1N3A1 // F1MNQ3 // G5E6P3 // G3N3V9 // B0JYL2 // F1MPW5 // F1MLY6 // F1N6Q4
GO:0016042	lipid catabolic process	P	0.0006	0.0056	// E1B7M6 // E1BMH4 // E1BLQ9 // F1MNU5 // A6QLC2 // F1MFJ6 // A6QQN6 // Q3T0W1 // A5PJT4 // F1MN00 // F1MZ58 // G5E5Q1
GO:0006694	steroid biosynthetic process	P	0.00073	0.0067	// E1BDU6 // A4FUD2 // A5PJI9 // F1MN51 // F1MZV4 // V6F9A2 // A7MBK4
GO:0022804	active transmembrane transporter activity	F	0.00022	0.0079	// E1BDU6 // D9ZZB7 // F1MAW1 // Q95ML6 // Q0VD46 // Q9XSW5 // E1BND4 // Q58CR8 // A8E655 // G3X6T7 // A5HSH2 // F1MS08 // E1BKP0 // F1N272 // Q9TUQ0 // F1N1K4 // A5PK04 // E1BIP2 // Q0IIM5 // E1BMB9 // F1N3J7 // F1N5E3 // E1BMQ6 // O18978 // B2NIZ2 // F1N798 // E1B749 // A6QNP7 // F1MC36 // E1BIJ2 // F1N7J2 // G3MWI1 // D9ZZB6 // G3N179 // F1MY01 // F1MCB5 // F1MXZ5 // E1BGJ7 // F1MYX6 // A6QQA1…
GO:0008234	cysteine-type peptidase activity	F	0.00024	0.0082	// E1B9S7 // E1BF70 // F1MZM8 // G3MZU7 // E1B741 // Q0IIM6 // F1MZJ2 // F1N121 // F1MQD1 // F1MB09 // A6H799 // G3MYZ7 // F1N0A8 // E1BDM3 // Q0VCU3 // G3MX88 // F1N3H4
GO:0019208	phosphatase regulator activity	F	0.00025	0.0084	// G5E5Q8 // I6XXP7 // F1MK25 // A5PJI9 // F1MRI6 // F1MMR9 // F1ML65 // F1MUI8 // A6QLJ5
GO:0046854	phosphoinositide phosphorylation	P	0.00097	0.0088	// F1MBL6 // F1MYM3 // F1MHR4 // F1N2K7 // E1BE68 // G3MWH3
GO:0046834	lipid phosphorylation	P	0.00097	0.0088	// F1MBL6 // F1MYM3 // F1MHR4 // F1N2K7 // E1BE68 // G3MWH3
GO:0016301	kinase activity	F	0.00027	0.0089	// E0AE18 // G3MWH3 // D5HSW5 // D5HSW4 // D5HSW6 // F1N063 // E1B9B6 // E1BKX9 // Q17QG7 // B3V7E3 // Z4YHD9 // F1N1X5 // F1MNQ3 // E1BNE0 // G3X6W2 // F1MPL4 // F1N1W2 // E1BC36 // E1B8C5 // E1BBM3 // E1BIS8 // E1BEN2 // Q1JPE3 // E1B9H5 // G5E677 // F1MKW8 // A6QQH7 // F1MRI6 // C9EEZ1 // A7MBK9 // F1MUI8 // G3MXU2 // F1MVV2 // F1N1Q0 // F1MBL6 // E1BCH5 // E1B847 // E1BH93 // E1BCS3 // E1BH35…
GO:0010927	cellular component assembly involved in morphogenesis	P	0.0011	0.0096	// E1BP46 // E1BAI7 // F1N2K7 // G5E6K7 // A4IFK3 // G3MW05 // F1MJQ2
GO:0006304	DNA modification	P	0.0011	0.01	// F1N443 // F1MHA1 // F1MGK2 // E1BCV0 // E1BD99
GO:0006026	aminoglycan catabolic process	P	0.0011	0.01	// E1BFD0 // E1BH94 // G3X7D2 // H2CNR1 // A5PJT9
GO:0000272	polysaccharide catabolic process	P	0.0011	0.01	// E1BFD0 // E1BH94 // G3X7D2 // H2CNR1 // A5PJT9
GO:0019210	kinase inhibitor activity	F	0.00035	0.011	// F1MRA1 // E1BHH6 // F1MMV0 // F1MMI6 // E1BN63 // F1MVT1
GO:0004860	protein kinase inhibitor activity	F	0.00035	0.011	// F1MRA1 // E1BHH6 // F1MMV0 // F1MMI6 // E1BN63 // F1MVT1
GO:0006836	neurotransmitter transport	P	0.0012	0.011	// B8YP93 // G3N0P4 // G3N0R1 // G3MY23 // F1MP30 // F1MIV9 // G3MYG1 // G3MW05 // G3N0A5 // E1BN60 // E1B796
GO:0006260	DNA replication	P	0.0013	0.012	// A7Z065 // E1BIR1 // Q32LP5 // F1MYW4 // G3X6R3 // F1ME21 // G1K218 // E1BJV8 // E1BJY4 // Q32PH9 // Q3ZBF2 // F1N7F3 // G5E6J2 // G3X6W2 // E1BEI6 // A5D7J6 // F1MQ85 // E1B8R5
GO:0022406	membrane docking	P	0.0014	0.012	// F1MP30 // Q3SX35 // E1BDW9 // A2VE76 // F1MY23 // F1MIR2 // A6QLD1 // F1MF50
GO:0034622	cellular macromolecular complex assembly	P	0.0014	0.012	// E1B9H5 // B8YP93 // F1MAW0 // F1MDZ7 // Q2KJH0 // F1N443 // G3N318 // F1MIV9 // E1BDW9 // F1MYQ6 // A6QPK5 // F1MQ85 // E1BP90 // E1BDX0 // F1MXB9 // G3N0P4 // F1MSI2 // E1BC24 // G3N0R1 // G3MY23 // E1BCV0 // E1B7J7 // F1MFP4 // F1N2B8 // A1L545 // E1BLB1 // F1MFX5 // F1MY86 // E1BE92 // F1MLJ7 // F1MNQ3 // A6QNM4 // A4IFK3 // E1BNE0 // A0JNE1 // E1BCN3 // E1BGJ7 // E1BJY4 // F1MVV2 // F1N4H8…
GO:0033559	unsaturated fatty acid metabolic process	P	0.0015	0.013	// Q309F3 // Q29630 // F1MNU5 // Q402A0 // F1MQ78 // Q32PK0 // F1MNI5
GO:0006885	regulation of pH	P	0.0015	0.013	// F1N798 // E1BGJ7 // F1N1K4 // Q0VD46 // F1N1X5 // G3MWI1 // Q9XSW5
GO:0006690	icosanoid metabolic process	P	0.0015	0.013	// Q309F3 // Q29630 // F1MNU5 // Q402A0 // F1MQ78 // Q32PK0 // F1MNI5
GO:0043413	macromolecule glycosylation	P	0.0016	0.013	// Q6H8M9 // E1B9U7 // E1BP90 // E1BD99 // F1MVI9 // E1B7B0 // F1N554 // E1B8N2 // G3N2G4 // F1MPB1 // E1BMM2 // A0JNJ8 // Q2HJA3 // E1BNG2 // F6QA59 // F1MLY6 // F1MJJ1
GO:0006486	protein amino acid glycosylation	P	0.0016	0.013	// Q6H8M9 // E1B9U7 // E1BP90 // E1BD99 // F1MVI9 // E1B7B0 // F1N554 // E1B8N2 // G3N2G4 // F1MPB1 // E1BMM2 // A0JNJ8 // Q2HJA3 // E1BNG2 // F6QA59 // F1MLY6 // F1MJJ1
GO:0070085	glycosylation	P	0.0016	0.013	// Q6H8M9 // E1B9U7 // E1BP90 // E1BD99 // F1MVI9 // E1B7B0 // F1N554 // E1B8N2 // G3N2G4 // F1MPB1 // E1BMM2 // A0JNJ8 // Q2HJA3 // E1BNG2 // F6QA59 // F1MLY6 // F1MJJ1
GO:0004499	flavin-containing monooxygenase activity	F	0.00048	0.015	// A6QLN7 // Q3SZW0 // Q8HYK1 // Q8HYK0 // Q8HYK3 // Q8HYK2 // Q8HYK4
GO:0030133	transport vesicle	C	0.0022	0.017	// F1MN51 // F1MFE8 // F1MY23 // G3X6T7 // A5PJL8 // E1B796
GO:0000775	chromosome, centromeric region	C	0.0024	0.018	// F1MTU0 // F1MY86 // F1MRA1 // G3N2Y5 // E1BCV0 // E1BA41 // E1BGU2 // F1MQ85
GO:0008484	sulfuric ester hydrolase activity	F	0.00066	0.02	// G3N2T7 // Q58D51 // E1BIN3 // A6QLR7 // F1MFZ8 // E1BGL6 // E1BKH3 // Q19AM0 // A6P7M0
GO:0019887	protein kinase regulator activity	F	0.00074	0.021	// F1MG06 // G3MZE2 // F1MRA1 // B9VPZ5 // F1MMV0 // F1MMI6 // E1BHH6 // F1MZ40 // E1BN63 // F1MVT1
GO:0005089	Rho guanyl-nucleotide exchange factor activity	F	0.00076	0.021	// E1BKY4 // F1MNV2 // F1MX58 // E1B7M1 // Q3MHR4 // E1BDL7 // Q0V7M5 // F1MFC6 // F1N3K0 // E1BBD2 // E1BIL8 // Q5DWF9 // F1MC50 // F1MAZ5 // Q0V8A6 // F1MM93 // F1MZA2 // E1B9P1 // Q58CS5
GO:0034660	ncRNA metabolic process	P	0.0027	0.022	// F1N3G2 // E1BMZ8 // F1N218 // Q2TBI9 // F1N420 // F1MAW0 // F1MTX7 // E1BM72 // F1MYW4 // E1BC24 // F1N532 // Q2KHZ5 // F1MRM3 // Q3ZBF2 // F1MQV1 // A7MBD4 // A6QQS8 // G1K1K3 // A1L545
GO:0000145	exocyst	C	0.0031	0.023	// Q3SX35 // E1BJZ6 // A6QLD1 // E1BDW9 // F1MIR2
GO:0045017	glycerolipid biosynthetic process	P	0.0028	0.024	// E1BM45 // E1BLQ9 // E1BB89 // G3MZU2 // V6F9A2 // F1MZ58 // G3X7A5
GO:0042440	pigment metabolic process	P	0.0031	0.025	// F1MBG9 // F1MC37 // C6KE17 // Q9XSX9 // F1MBK3
GO:0008299	isoprenoid biosynthetic process	P	0.0031	0.025	// G3X6U1 // Q2NL07 // Q0VCD7 // F1N0Q7 // F1N431
GO:0015297	antiporter activity	F	0.001	0.029	// B2NIZ2 // F1N798 // F1MYX6 // Q9TUQ0 // A5PK04 // F1MC36 // Q0VD46 // E1BIJ2 // G3MWI1 // A8E655 // F1N5E3 // Q9XSW5 // F1MCB5
GO:0016773	phosphotransferase activity, alcohol group as acceptor	F	0.0011	0.029	// E0AE18 // F1MKW8 // D5HSW4 // F1N063 // E1B9B6 // E1BKX9 // Q17QG7 // B3V7E3 // Z4YHD9 // F1N1X5 // E1BNE0 // A2VDX4 // F1N1W2 // E1BC36 // E1B8C5 // E1BBM3 // E1BIS8 // E1BEN2 // Q1JPE3 // E1B9H5 // G5E677 // Q17QU1 // E1BGC6 // F1MRI6 // C9EEZ1 // A7MBK9 // F1MUI8 // G3MXU2 // F1MVV2 // F1N1Q0 // F1MBL6 // E1BCH5 // E1B847 // E1BH93 // E1BCS3 // E1BH35 // F1MYM3 // E1BNH0 // A6QQH7 // Q3SZM0…
GO:0030545	receptor regulator activity	F	0.0011	0.03	// E1BPY4 // F1MDZ7 // F1MZ40 // E1BDS2 // F1N5R1
GO:0005104	fibroblast growth factor receptor binding	F	0.0011	0.03	// E1BEB9 // F1MVT1 // D5HSX0 // D5HSW9 // E1BDA6
GO:0006470	protein amino acid dephosphorylation	P	0.0037	0.031	// F1MFT9 // E1BEZ8 // Q1KZG2 // G3MXS7 // A6H703 // E1BPU9 // Q28006 // F1MRH9 // A0A024QYS0 // Q2KJE3 // E1BJR7 // F1MGK5 // E1BAA9 // A6QPY6 // E1BMN3 // F1MFJ3 // F1MQM7 // F1MI99 // F1MDX9
GO:0004672	protein kinase activity	F	0.0014	0.036	// A5PJY9 // E1BPU0 // E1B9H5 // A5D9F0 // G5E677 // E1BKX9 // E1BH35 // F1MF50 // F1MN51 // F1MUI8 // E1BHE7 // E1B847 // A6QNX4 // A6QQH7 // E1BNH0 // D5HSW4 // E1BGC6 // E1BEN2 // E1BEI6 // F1N063 // F1MNS2 // G3MXZ8 // E1B9B6 // A0JN96 // F1MKW8 // Z4YHD9 // G3N1G7 // C9EEZ1 // E1BIP3 // A7YWG6 // Q17QG7 // E1BCC3 // E1B7J7 // E1B8H0 // F1MIB7 // A7MBK9 // F1MRU0 // Q0VCE7 // F1MI60 // E1BC69…
GO:0016709	oxidoreductase activity, acting on paired donors, with incorporation or reduction of molecular oxygen, NADH or NADPH as one donor, and incorporation of one atom of oxygen	F	0.0015	0.037	// A6QLN7 // Q3SZW0 // Q8HYK1 // Q8HYK0 // Q8HYK3 // Q8HYK2 // Q8HYK4
GO:0050661	NADP or NADPH binding	F	0.0015	0.037	// A6QLN7 // Q3SZW0 // Q8HYK1 // Q8HYK0 // Q8HYK3 // Q8HYK2 // Q8HYK4
GO:0042578	phosphoric ester hydrolase activity	F	0.0016	0.038	// E1B7M6 // A0A024QYS0 // E1BPU9 // F1MCY0 // A6QQN6 // F1MGK5 // E1BEZ8 // F1MLB9 // Q3SZL1 // F1MQM7 // F1MCP4 // Q28006 // E1BJR7 // F1MNJ3 // B3RFM8 // F1MHB9 // Q2YDH3 // G3X6X2 // F1MFT9 // G3MXS7 // A6H703 // E1BLQ9 // F1N5T6 // F1N2F2 // E1BAA9 // A6QPY6 // E1BMN3 // F1MUI9 // F1MPW5 // F1MDX9 // Q1KZG2 // F1MRH9 // Q2KJE3 // E1B820 // E1BFH4 // F1MNM2 // F1MFJ3 // F1MI99
GO:0048278	vesicle docking	P	0.0048	0.04	// Q3SX35 // E1BDW9 // A2VE76 // F1MY23 // F1MIR2 // A6QLD1 // F1MP30
GO:0070160	occluding junction	C	0.006	0.043	// A2VE81 // F1MYN2 // E1BHJ3 // E1BNC9 // Q6PP84 // F1MNQ3 // A4IFM4 // A5PJL8 // F1MKU1 // E1B7V9
GO:0005923	tight junction	C	0.006	0.043	// A2VE81 // F1MYN2 // E1BHJ3 // E1BNC9 // Q6PP84 // F1MNQ3 // A4IFM4 // A5PJL8 // F1MKU1 // E1B7V9
GO:0007050	cell cycle arrest	P	0.0059	0.048	// E1BPV9 // F1N3A1 // E1BCC3 // G3LUN8 // E1BEI6 // A5D7J6
GO:0009190	cyclic nucleotide biosynthetic process	P	0.006	0.049	// G3MWT9 // E1BA29 // G3X6P6 // F1MG24 // G5E6P3 // G3N3V9 // B0JYL2 // F1MLY6
